# Supplementary material for: 2-(4-Chloro­phen­yl)-1,3-dioxane – localization of hydrogen atoms
Source: IUCrdata. 2025 Nov 28;10(Pt 11):x251046. doi: 10.1107/S2414314625010466 (PMC12810310; doi:10.1107/S2414314625010466)
Supplement: Supplementary file 1 [file x-10-x251046-sup1.cif]

##############################################################################
#                                                                            #
# This CIF contains the data for a data article accepted for                 #
# publication in IUCrData. It conforms to the requirements of                #
# Notes for Authors for IUCrData, and has been                               #
# peer reviewed under the auspices of IUCrData.                              #
#                                                                            #
# Full details of the Crystallographic Information File format               #
# are given in the paper "The Crystallographic Information File (CIF):       #
# a New Standard Archive File for Crystallography" by S. R. Hall, F. H.      #
# Allen and I. D. Brown [Acta Cryst. (1991), A47, 655-685].                  #
#                                                                            #
# The current version of the core CIF dictionary is obtainable from          #
# ftp://ftp.iucr.org/pub/cif_core.dic.                                       #
#                                                                            #
# Software is freely available for graphical display of the structure(s)     #
# in this CIF. For information consult the CIF software page                 #
# http://www.iucr.org/resources/cif/software.                                #
#                                                                            #
# This file may be used for bona fide research purposes within the           #
# scientific community so long as proper attribution is given to the data    # 
# article from which it was obtained.                                        #
#                                                                            #
##############################################################################
data_I
_audit_creation_method     'SHELXL-2019/3'
_journal_date_recd_electronic     2025-11-14
_journal_date_accepted     2025-11-23
_journal_name_full     'IUCrData'
_journal_year     2025
_journal_volume     10
_journal_issue     11
_journal_page_first     0
_journal_page_last     0
_journal_paper_category     HO
_journal_paper_doi     10.1107/S2414314625010466
_journal_coeditor_code     BT4190
_publ_contact_author_name     'Dr Richard Betz'
_publ_contact_author_address
;
Department of Chemistry
Nelson Mandela University
Summerstrand Campus (South)
University Way
Summerstrand
PO Box 77000
Port Elizabeth
6031
South Africa
;
_publ_contact_author_email     'Richard.Betz@mandela.ac.za'
_publ_contact_author_fax     '+27-41-504-4236'
_publ_contact_author_phone     '+27-41-504-4863'
_publ_section_title
;
2-(4-Chlorophenyl)-1,3-dioxane -- localization of hydrogen atoms
;
loop_
    _publ_author_name
    _publ_author_address
    'Hosten, Eric Cyriel'
;
Nelson Mandela University
Summerstrand Campus
Department of Chemistry
University Way
Summerstrand
PO Box 77000
Port Elizabeth
6031
South Africa
;
    'Betz, Richard'
;
Nelson Mandela University
Summerstrand Campus
Department of Chemistry
University Way
Summerstrand
PO Box 77000
Port Elizabeth
6031
South Africa
;
_publ_section_synopsis
;
The title compound is the acetal of 4-chlorobenzaldehyde and 1,3-propanediol.
In the crystal, weak C---H...O contacts connect the molecules to
centrosymmetric dimers.
;
_chemical_name_systematic     '2-(4-Chlorophenyl)-1,3-dioxane'
_chemical_name_common     '2-(4-Chlorophenyl)-1,3-dioxane'
_chemical_formula_moiety     'C10 H11 Cl O2'
_chemical_formula_sum     'C10 H11 Cl O2'
_chemical_formula_iupac     'C10 H11 Cl O2'
_chemical_formula_weight     198.64
_chemical_melting_point     ?
_space_group_crystal_system     triclinic
_space_group_name_H-M_alt     'P -1'
_space_group_name_Hall     '-P 1'
loop_
    _space_group_symop_operation_xyz
    'x, y, z'
    '-x, -y, -z'
_cell_length_a     4.70250(10)
_cell_length_b     9.6336(3)
_cell_length_c     10.8933(3)
_cell_angle_alpha     102.9908(9)
_cell_angle_beta     90.6153(10)
_cell_angle_gamma     103.5380(10)
_cell_volume     466.45(2)
_cell_formula_units_Z     2
_cell_measurement_reflns_used     9212
_cell_measurement_theta_min     2.24
_cell_measurement_theta_max     28.25
_cell_measurement_temperature     200(2)
_exptl_crystal_description     'rod'
_exptl_crystal_colour     'colourless'
_exptl_crystal_size_max     0.377
_exptl_crystal_size_mid     0.143
_exptl_crystal_size_min     0.054
_exptl_crystal_density_diffrn     1.414
_exptl_crystal_density_meas     ?
_exptl_crystal_density_method     ?
_exptl_crystal_F_000     208
_exptl_absorpt_coefficient_mu     0.371
_exptl_absorpt_correction_type     numerical
_exptl_absorpt_process_details
;
(SADABS; Krause <i>et al.</i>, 2015)
;
_exptl_absorpt_correction_T_min     0.9189
_exptl_absorpt_correction_T_max     0.9961
_diffrn_ambient_temperature     200(2)
_diffrn_source     ?
_diffrn_radiation_type     MoK\a
_diffrn_radiation_wavelength     0.71073
_diffrn_measurement_device_type     'Bruker APEXII CCD'
_diffrn_measurement_method     '\f and \w scans'
_diffrn_detector_area_resol_mean     ?
_diffrn_reflns_number     31279
_diffrn_reflns_av_R_equivalents     0.0270
_diffrn_reflns_av_unetI/netI     0.0130
_diffrn_reflns_theta_min     2.236
_diffrn_reflns_theta_max     28.295
_diffrn_reflns_theta_full     25.242
_diffrn_measured_fraction_theta_max     0.999
_diffrn_measured_fraction_theta_full     0.999
_diffrn_reflns_limit_h_min     -6
_diffrn_reflns_limit_h_max     6
_diffrn_reflns_limit_k_min     -12
_diffrn_reflns_limit_k_max     12
_diffrn_reflns_limit_l_min     -14
_diffrn_reflns_limit_l_max     14
_refine_special_details
;
The carbon-bound H atoms were placed in calculated positions (C--H
0.95 \%A for aromatic carbon atoms, C--H 0.99 \%A for the methylene groups,
C--H 1.00 \%A for the methine group) and were included in the refinement in
the riding model approximation, with <i>U</i>(H) set to 1.2<i>U</i>~eq~(C).
;
_reflns_number_total     2315
_reflns_number_gt     2069
_reflns_threshold_expression     'I > 2\s(I)'
_refine_ls_structure_factor_coef     Fsqd
_refine_ls_matrix_type     full
_refine_ls_R_factor_all     0.0377
_refine_ls_R_factor_gt     0.0317
_refine_ls_wR_factor_gt     0.0775
_refine_ls_wR_factor_ref     0.0835
_refine_ls_goodness_of_fit_ref     1.077
_refine_ls_restrained_S_all     1.077
_refine_ls_number_reflns     2315
_refine_ls_number_parameters     119
_refine_ls_number_restraints     0
_refine_ls_hydrogen_treatment     constr
_refine_ls_weighting_scheme     calc
_refine_ls_weighting_details
              'w=1/[\s^2^(Fo^2^)+(0.0328P)^2^+0.2109P] where P=(Fo^2^+2Fc^2^)/3'
_atom_sites_solution_hydrogens     geom
_atom_sites_solution_primary     direct
_atom_sites_solution_secondary     difmap
_refine_ls_shift/su_max     0.001
_refine_ls_shift/su_mean     0.000
_refine_diff_density_max     0.403
_refine_diff_density_min     -0.207
_refine_ls_extinction_method
;
<i>SHELXL2019/2</i> (Sheldrick, 2015)
;
_refine_ls_extinction_coef     0.009(3)
_refine_ls_extinction_expression
                                  'Fc^*^=kFc[1+0.001xFc^2^\l^3^/sin(2\q)]^-1/4^'
loop_
    _atom_type_symbol
    _atom_type_description
    _atom_type_scat_dispersion_real
    _atom_type_scat_dispersion_imag
    _atom_type_scat_source
    'C' 'C' 0.0033 0.0016
                         'International Tables Vol C Tables 4.2.6.8 and 6.1.1.4'
    'H' 'H' 0.0000 0.0000
                         'International Tables Vol C Tables 4.2.6.8 and 6.1.1.4'
    'O' 'O' 0.0106 0.0060
                         'International Tables Vol C Tables 4.2.6.8 and 6.1.1.4'
    'Cl' 'Cl' 0.1484 0.1585
                         'International Tables Vol C Tables 4.2.6.8 and 6.1.1.4'
_computing_data_collection
;
APEX2 (Bruker, 2014)
;
_computing_cell_refinement
;
SAINT (Bruker, 2014)
;
_computing_data_reduction
;
SAINT (Bruker, 2014)
;
_computing_structure_solution
;
SHELXS97 (Sheldrick 2008)
;
_computing_structure_refinement
;
<i>SHELXL2019/3</i> (Sheldrick, 2015)
;
_computing_molecular_graphics
;
ORTEP-3 for Windows (Farrugia, 2012), Mercury (Macrae <i>et al</i>,
2008)
;
_computing_publication_material
;
<i>SHELXL2019/3</i> (Sheldrick, 2015), PLATON (Spek, 2020)
;
loop_
    _atom_site_type_symbol
    _atom_site_label
    _atom_site_fract_x
    _atom_site_fract_y
    _atom_site_fract_z
    _atom_site_U_iso_or_equiv
    _atom_site_adp_type
    _atom_site_calc_flag
    _atom_site_occupancy
    _atom_site_disorder_assembly
    _atom_site_disorder_group
    Cl Cl1 0.71337(8) 0.09478(4) 0.16147(3) 0.03644(12) Uani d 1 . .
    O O1 0.1662(2) 0.66451(11) 0.39209(8) 0.0344(2) Uani d 1 . .
    O O2 0.1908(2) 0.67841(10) 0.18198(9) 0.0312(2) Uani d 1 . .
    C C1 0.0987(3) 0.58707(13) 0.26568(11) 0.0228(2) Uani d 1 . .
    H H1 -0.117911 0.545491 0.251496 0.027 Uiso calc 1 . .
    C C11 0.2512(3) 0.46337(13) 0.23963(11) 0.0222(2) Uani d 1 . .
    C C12 0.3153(3) 0.40527(14) 0.11735(11) 0.0261(3) Uani d 1 . .
    H H12 0.261482 0.443755 0.049967 0.031 Uiso calc 1 . .
    C C13 0.4571(3) 0.29161(14) 0.09245(12) 0.0278(3) Uani d 1 . .
    H H13 0.501563 0.252535 0.008795 0.033 Uiso calc 1 . .
    C C14 0.5326(3) 0.23623(13) 0.19160(12) 0.0251(2) Uani d 1 . .
    C C15 0.4683(3) 0.29100(14) 0.31383(12) 0.0285(3) Uani d 1 . .
    H H15 0.520747 0.251661 0.380890 0.034 Uiso calc 1 . .
    C C16 0.3257(3) 0.40451(14) 0.33715(11) 0.0264(3) Uani d 1 . .
    H H16 0.278748 0.442234 0.420707 0.032 Uiso calc 1 . .
    C C2 0.0114(4) 0.77863(17) 0.42187(14) 0.0410(4) Uani d 1 . .
    H H2A 0.061919 0.833436 0.510809 0.049 Uiso calc 1 . .
    H H2B -0.202458 0.734805 0.411623 0.049 Uiso calc 1 . .
    C C3 0.0936(4) 0.88251(16) 0.33514(15) 0.0397(3) Uani d 1 . .
    H H3A -0.025577 0.956148 0.350172 0.048 Uiso calc 1 . .
    H H3B 0.303009 0.934975 0.351864 0.048 Uiso calc 1 . .
    C C4 0.0379(4) 0.79369(16) 0.20015(13) 0.0362(3) Uani d 1 . .
    H H4A -0.175037 0.750684 0.180963 0.043 Uiso calc 1 . .
    H H4B 0.106251 0.858277 0.141982 0.043 Uiso calc 1 . .
loop_
    _atom_site_aniso_label
    _atom_site_aniso_U_11
    _atom_site_aniso_U_22
    _atom_site_aniso_U_33
    _atom_site_aniso_U_12
    _atom_site_aniso_U_13
    _atom_site_aniso_U_23
    Cl1 0.0357(2) 0.03054(18) 0.0467(2) 0.01563(14) 0.00267(14) 0.00859(14)
    O1 0.0519(6) 0.0352(5) 0.0206(4) 0.0236(5) -0.0002(4) 0.0023(4)
    O2 0.0418(5) 0.0319(5) 0.0283(5) 0.0185(4) 0.0123(4) 0.0139(4)
    C1 0.0233(6) 0.0251(6) 0.0199(5) 0.0056(4) 0.0021(4) 0.0055(4)
    C11 0.0201(5) 0.0236(5) 0.0223(6) 0.0040(4) 0.0012(4) 0.0057(4)
    C12 0.0292(6) 0.0303(6) 0.0210(6) 0.0097(5) 0.0015(5) 0.0077(5)
    C13 0.0299(6) 0.0307(6) 0.0233(6) 0.0102(5) 0.0028(5) 0.0045(5)
    C14 0.0209(6) 0.0230(5) 0.0314(6) 0.0058(4) 0.0004(5) 0.0059(5)
    C15 0.0310(7) 0.0301(6) 0.0271(6) 0.0084(5) 0.0000(5) 0.0114(5)
    C16 0.0299(6) 0.0288(6) 0.0210(6) 0.0071(5) 0.0024(5) 0.0070(5)
    C2 0.0614(10) 0.0412(8) 0.0269(7) 0.0300(7) 0.0065(6) 0.0030(6)
    C3 0.0503(9) 0.0292(7) 0.0413(8) 0.0169(6) 0.0014(7) 0.0043(6)
    C4 0.0496(9) 0.0356(7) 0.0329(7) 0.0233(6) 0.0081(6) 0.0137(6)
_geom_special_details
;
 All esds (except the esd in the dihedral angle between two l.s. planes)
 are estimated using the full covariance matrix.  The cell esds are taken
 into account individually in the estimation of esds in distances, angles
 and torsion angles; correlations between esds in cell parameters are only
 used when they are defined by crystal symmetry.  An approximate (isotropic)
 treatment of cell esds is used for estimating esds involving l.s. planes.
;
loop_
    _geom_bond_atom_site_label_1
    _geom_bond_atom_site_label_2
    _geom_bond_site_symmetry_2
    _geom_bond_distance
    _geom_bond_publ_flag
    Cl1 C14 . 1.7419(12) ?
    O1 C1 . 1.4041(14) ?
    O1 C2 . 1.4363(16) ?
    O2 C1 . 1.4085(14) ?
    O2 C4 . 1.4380(15) ?
    C1 C11 . 1.5056(16) ?
    C1 H1 . 1.0000 ?
    C11 C16 . 1.3888(16) ?
    C11 C12 . 1.3896(17) ?
    C12 C13 . 1.3891(17) ?
    C12 H12 . 0.9500 ?
    C13 C14 . 1.3844(18) ?
    C13 H13 . 0.9500 ?
    C14 C15 . 1.3821(18) ?
    C15 C16 . 1.3898(18) ?
    C15 H15 . 0.9500 ?
    C16 H16 . 0.9500 ?
    C2 C3 . 1.515(2) ?
    C2 H2A . 0.9900 ?
    C2 H2B . 0.9900 ?
    C3 C4 . 1.511(2) ?
    C3 H3A . 0.9900 ?
    C3 H3B . 0.9900 ?
    C4 H4A . 0.9900 ?
    C4 H4B . 0.9900 ?
loop_
    _geom_angle_atom_site_label_1
    _geom_angle_atom_site_label_2
    _geom_angle_atom_site_label_3
    _geom_angle_site_symmetry_1
    _geom_angle_site_symmetry_3
    _geom_angle
    _geom_angle_publ_flag
    C1 O1 C2 . . 110.20(10) ?
    C1 O2 C4 . . 110.26(10) ?
    O1 C1 O2 . . 111.52(10) ?
    O1 C1 C11 . . 108.82(9) ?
    O2 C1 C11 . . 108.88(9) ?
    O1 C1 H1 . . 109.2 ?
    O2 C1 H1 . . 109.2 ?
    C11 C1 H1 . . 109.2 ?
    C16 C11 C12 . . 119.17(11) ?
    C16 C11 C1 . . 120.46(11) ?
    C12 C11 C1 . . 120.36(11) ?
    C13 C12 C11 . . 120.79(11) ?
    C13 C12 H12 . . 119.6 ?
    C11 C12 H12 . . 119.6 ?
    C14 C13 C12 . . 118.88(11) ?
    C14 C13 H13 . . 120.6 ?
    C12 C13 H13 . . 120.6 ?
    C15 C14 C13 . . 121.42(12) ?
    C15 C14 Cl1 . . 119.38(10) ?
    C13 C14 Cl1 . . 119.20(10) ?
    C14 C15 C16 . . 119.00(11) ?
    C14 C15 H15 . . 120.5 ?
    C16 C15 H15 . . 120.5 ?
    C11 C16 C15 . . 120.71(11) ?
    C11 C16 H16 . . 119.6 ?
    C15 C16 H16 . . 119.6 ?
    O1 C2 C3 . . 109.75(12) ?
    O1 C2 H2A . . 109.7 ?
    C3 C2 H2A . . 109.7 ?
    O1 C2 H2B . . 109.7 ?
    C3 C2 H2B . . 109.7 ?
    H2A C2 H2B . . 108.2 ?
    C4 C3 C2 . . 108.41(12) ?
    C4 C3 H3A . . 110.0 ?
    C2 C3 H3A . . 110.0 ?
    C4 C3 H3B . . 110.0 ?
    C2 C3 H3B . . 110.0 ?
    H3A C3 H3B . . 108.4 ?
    O2 C4 C3 . . 109.75(11) ?
    O2 C4 H4A . . 109.7 ?
    C3 C4 H4A . . 109.7 ?
    O2 C4 H4B . . 109.7 ?
    C3 C4 H4B . . 109.7 ?
    H4A C4 H4B . . 108.2 ?
loop_
    _geom_torsion_atom_site_label_1
    _geom_torsion_atom_site_label_2
    _geom_torsion_atom_site_label_3
    _geom_torsion_atom_site_label_4
    _geom_torsion_site_symmetry_1
    _geom_torsion_site_symmetry_2
    _geom_torsion_site_symmetry_3
    _geom_torsion_site_symmetry_4
    _geom_torsion
    _geom_torsion_publ_flag
    C2 O1 C1 O2 . . . . 62.93(14) ?
    C2 O1 C1 C11 . . . . -176.94(11) ?
    C4 O2 C1 O1 . . . . -62.80(13) ?
    C4 O2 C1 C11 . . . . 177.11(10) ?
    O1 C1 C11 C16 . . . . 25.22(15) ?
    O2 C1 C11 C16 . . . . 146.96(11) ?
    O1 C1 C11 C12 . . . . -155.71(11) ?
    O2 C1 C11 C12 . . . . -33.96(15) ?
    C16 C11 C12 C13 . . . . -1.22(19) ?
    C1 C11 C12 C13 . . . . 179.70(11) ?
    C11 C12 C13 C14 . . . . 0.35(19) ?
    C12 C13 C14 C15 . . . . 0.4(2) ?
    C12 C13 C14 Cl1 . . . . -179.44(10) ?
    C13 C14 C15 C16 . . . . -0.2(2) ?
    Cl1 C14 C15 C16 . . . . 179.59(10) ?
    C12 C11 C16 C15 . . . . 1.37(19) ?
    C1 C11 C16 C15 . . . . -179.55(11) ?
    C14 C15 C16 C11 . . . . -0.64(19) ?
    C1 O1 C2 C3 . . . . -58.71(16) ?
    O1 C2 C3 C4 . . . . 54.64(17) ?
    C1 O2 C4 C3 . . . . 58.44(15) ?
    C2 C3 C4 O2 . . . . -54.49(17) ?
loop_
    _geom_hbond_atom_site_label_D
    _geom_hbond_atom_site_label_H
    _geom_hbond_atom_site_label_A
    _geom_hbond_site_symmetry_A
    _geom_hbond_distance_DH
    _geom_hbond_distance_HA
    _geom_hbond_distance_DA
    _geom_hbond_angle_DHA
    _geom_hbond_publ_flag
    C13 H13 O2 2_665 0.95 2.66 3.4686(16) 143.0 yes
    C1 H1 <i>C</i>~g~(1) 1_455 1.00 2.58 3.5282(15) 158 yes
    C14 Cl1 <i>C</i>~g~(1) 1_655 1.7419(12) 3.4876(7) 3.9197(15) 90.78(5) yes
_shelx_space_group_comment
;
The symmetry employed for this shelxl refinement is uniquely defined
by the following loop, which should always be used as a source of
symmetry information in preference to the above space-group names.
They are only intended as comments.
;
_shelx_estimated_absorpt_T_min     0.873
_shelx_estimated_absorpt_T_max     0.980
_shelx_hkl_file
;
  -1   0   0    1.73    0.13
  -1   0   0    1.87    0.14
  -1   0   0    1.82    0.11
  -1   0   0    1.86    0.13
  -1   0   0    1.89    0.13
  -1   0   0    1.88    0.09
  -1   0   0    1.79    0.10
  -1   0   0    1.83    0.12
   1   0   0    2.01    0.12
   1   0   0    1.79    0.10
   1   0   0    1.74    0.09
   1   0   0    1.93    0.10
   1   0   0    1.75    0.13
   1   0   0    1.76    0.12
   1   0   0    1.75    0.11
   1   0   0    1.98    0.12
   1   0   0    1.68    0.12
  -2   0   0   16.07    0.49
  -2   0   0   15.91    0.56
  -2   0   0   15.53    0.56
  -2   0   0   15.50    0.49
  -2   0   0   16.16    0.53
  -2   0   0   16.13    0.42
  -2   0   0   16.19    0.50
  -2   0   0   15.62    0.48
  -2   0   0   16.50    0.53
  -2   0   0   16.92    0.50
  -2   0   0   15.86    0.44
   2   0   0   15.74    0.49
   2   0   0   16.77    0.45
   2   0   0   15.86    0.54
   2   0   0   15.91    0.47
   2   0   0   15.43    0.48
   2   0   0   15.72    0.44
   2   0   0   15.35    0.56
   2   0   0   16.23    0.55
   2   0   0   15.64    0.52
   2   0   0   16.06    0.43
  -3   0   0    0.03    0.05
  -3   0   0   -0.07    0.03
  -3   0   0   -0.02    0.03
  -3   0   0    0.02    0.04
  -3   0   0    0.04    0.06
  -3   0   0    0.00    0.05
  -3   0   0   -0.03    0.03
  -3   0   0   -0.01    0.03
  -3   0   0   -0.03    0.05
  -3   0   0   -0.06    0.04
   3   0   0    0.05    0.04
   3   0   0   -0.01    0.04
   3   0   0   -0.05    0.03
   3   0   0   -0.01    0.04
   3   0   0   -0.02    0.03
   3   0   0    0.03    0.04
   3   0   0    0.03    0.06
   3   0   0    0.07    0.05
   3   0   0   -0.07    0.04
   3   0   0   -0.04    0.03
   3   0   0    0.02    0.04
  -4   0   0    9.52    0.53
  -4   0   0    9.66    0.49
  -4   0   0    9.95    0.50
  -4   0   0    9.91    0.58
  -4   0   0    9.95    0.63
  -4   0   0   10.27    0.44
  -4   0   0    9.30    0.55
  -4   0   0    9.69    0.50
  -4   0   0   10.00    0.55
  -4   0   0    9.99    0.55
  -4   0   0    9.47    0.53
  -4   0   0    9.77    0.56
   4   0   0    9.99    0.57
   4   0   0   10.00    0.49
   4   0   0    9.60    0.61
   4   0   0    9.69    0.51
   4   0   0   10.95    0.53
   4   0   0   10.94    0.62
   4   0   0    9.64    0.53
   4   0   0    9.11    0.48
   4   0   0   10.35    0.45
   4   0   0   10.57    0.42
   4   0   0   10.00    0.44
  -5   0   0    9.74    0.58
  -5   0   0   10.61    0.76
  -5   0   0    9.65    0.69
  -5   0   0    9.58    0.56
  -5   0   0   10.65    0.66
  -5   0   0   10.71    0.66
  -5   0   0   10.71    0.69
  -5   0   0    9.79    0.64
   5   0   0    8.90    0.59
   5   0   0   10.60    0.50
   5   0   0    9.09    0.57
   5   0   0    9.78    0.52
   5   0   0    8.89    0.57
   5   0   0   11.34    0.69
  -6   0   0   -0.12    0.15
  -6   0   0   -0.01    0.16
  -6   0   0    0.29    0.14
  -6   0   0   -0.08    0.16
  -6   0   0    0.33    0.21
  -6   0   0   -0.23    0.22
   6   0   0    0.00    0.13
   6  -1   0    0.18    0.13
   6  -1   0    0.12    0.17
  -6   1   0    0.00    0.14
  -6   1   0    0.16    0.19
  -6   1   0    0.09    0.24
  -6   1   0   -0.03    0.12
  -6   1   0    0.03    0.17
   5  -1   0    1.18    0.25
   5  -1   0    0.88    0.17
   5  -1   0    0.76    0.19
   5  -1   0    0.94    0.21
   5  -1   0    0.95    0.23
   5  -1   0    0.74    0.18
   5  -1   0    0.71    0.25
   5  -1   0    0.99    0.21
  -5   1   0    0.85    0.23
  -5   1   0    1.25    0.29
  -5   1   0    1.01    0.21
  -5   1   0    0.70    0.15
  -5   1   0    1.16    0.27
  -5   1   0    1.03    0.24
  -5   1   0    1.46    0.27
  -5   1   0    0.91    0.20
  -5   1   0    0.84    0.23
  -5   1   0    1.10    0.23
   4  -1   0    0.27    0.11
   4  -1   0    0.36    0.17
   4  -1   0    0.34    0.11
   4  -1   0    0.25    0.10
   4  -1   0    0.43    0.15
   4  -1   0    0.24    0.08
   4  -1   0    0.12    0.10
   4  -1   0    0.29    0.11
   4  -1   0    0.19    0.10
   4  -1   0    0.44    0.14
  -4   1   0    0.27    0.13
  -4   1   0    0.40    0.13
  -4   1   0    0.40    0.12
  -4   1   0    0.50    0.15
  -4   1   0    0.20    0.11
  -4   1   0    0.34    0.13
  -4   1   0    0.40    0.15
  -4   1   0    0.18    0.09
  -4   1   0    0.45    0.17
  -4   1   0    0.35    0.16
  -4   1   0    0.36    0.11
  -4   1   0    0.49    0.11
  -4   1   0    0.30    0.13
   3  -1   0   10.46    0.49
   3  -1   0   10.46    0.51
   3  -1   0   11.18    0.44
   3  -1   0   10.65    0.45
   3  -1   0   10.66    0.51
   3  -1   0   10.31    0.38
   3  -1   0   10.64    0.41
   3  -1   0   10.65    0.55
   3  -1   0   10.41    0.45
   3  -1   0    9.69    0.45
   3  -1   0   11.28    0.41
  -3   1   0   10.52    0.47
  -3   1   0    9.75    0.52
  -3   1   0   10.37    0.42
  -3   1   0   10.76    0.46
  -3   1   0   10.61    0.48
  -3   1   0   10.50    0.47
  -3   1   0   10.72    0.37
  -3   1   0   10.90    0.50
  -3   1   0   10.46    0.50
   2  -1   0   38.63    0.94
   2  -1   0   40.24    0.95
   2  -1   0   39.76    0.84
   2  -1   0   39.10    0.89
   2  -1   0   39.56    0.85
   2  -1   0   39.20    0.79
   2  -1   0   39.37    0.98
   2  -1   0   39.51    0.97
   2  -1   0   39.00    0.89
   2  -1   0   39.81    0.88
  -2   1   0   38.78    0.88
  -2   1   0   39.52    0.85
  -2   1   0   38.97    0.79
  -2   1   0   38.94    0.89
  -2   1   0   39.95    0.91
  -2   1   0   39.52    0.99
  -2   1   0   39.72    0.90
  -2   1   0   39.44    0.95
  -2   1   0   39.79    0.89
  -2   1   0   39.00    0.88
  -2   1   0   39.92    0.99
  -2   1   0   39.05    0.92
   1  -1   0   67.02    1.20
   1  -1   0   64.19    1.13
   1  -1   0   64.27    1.11
   1  -1   0   65.11    1.16
   1  -1   0   64.43    1.10
   1  -1   0   64.82    1.19
   1  -1   0   65.53    1.13
   1  -1   0   65.81    1.14
   1  -1   0   67.54    1.13
   1  -1   0   64.88    1.16
  -1   1   0   64.07    1.13
  -1   1   0   64.75    1.08
  -1   1   0   63.30    1.13
  -1   1   0   64.55    1.16
  -1   1   0   62.52    1.15
  -1   1   0   65.84    1.13
  -1   1   0   62.11    1.21
  -1   1   0   65.22    1.13
  -1   1   0   63.23    1.13
   0  -1   0   28.40    0.48
   0  -1   0   28.52    0.47
   0  -1   0   28.42    0.44
   0  -1   0   28.12    0.46
   0  -1   0   28.74    0.46
   0  -1   0   26.84    0.48
   0  -1   0   27.32    0.46
   0  -1   0   26.47    0.43
   0   1   0   26.29    0.46
   0   1   0   28.82    0.46
   0   1   0   30.84    0.51
   0   1   0   25.53    0.47
   0   1   0   24.74    0.44
   0   1   0   28.47    0.43
   0   1   0   29.59    0.48
  -1  -1   0   92.19    1.64
  -1  -1   0   97.99    1.61
  -1  -1   0   96.75    1.59
  -1  -1   0   98.29    1.66
  -1  -1   0   95.64    1.63
   1   1   0   99.34    1.55
   1   1   0   96.52    1.63
   1   1   0   97.34    1.62
   1   1   0   96.83    1.60
   1   1   0   96.74    1.61
   1   1   0   96.33    1.66
   1   1   0   95.84    1.64
  -2  -1   0   62.58    1.25
  -2  -1   0   61.88    1.30
  -2  -1   0   62.65    1.24
  -2  -1   0   64.20    1.30
  -2  -1   0   61.33    1.14
  -2  -1   0   63.86    1.29
  -2  -1   0   59.80    1.36
  -2  -1   0   63.17    1.38
  -2  -1   0   65.32    1.36
   2   1   0   61.57    1.28
   2   1   0   63.95    1.22
   2   1   0   62.21    1.40
   2   1   0   62.21    1.22
   2   1   0   65.07    1.16
   2   1   0   62.25    1.33
   2   1   0   63.76    1.36
   2   1   0   63.29    1.27
   2   1   0   63.41    1.21
   2   1   0   63.37    1.25
   2   1   0   64.57    1.28
  -3  -1   0    5.64    0.38
  -3  -1   0    5.72    0.36
  -3  -1   0    5.22    0.31
  -3  -1   0    5.12    0.38
  -3  -1   0    5.17    0.31
  -3  -1   0    5.37    0.36
  -3  -1   0    5.29    0.36
  -3  -1   0    4.91    0.32
  -3  -1   0    5.17    0.31
  -3  -1   0    5.54    0.35
   3   1   0    5.05    0.32
   3   1   0    5.23    0.28
   3   1   0    5.34    0.32
   3   1   0    4.90    0.37
   3   1   0    5.11    0.39
   3   1   0    5.44    0.29
   3   1   0    5.34    0.26
   3   1   0    5.56    0.33
   3   1   0    5.86    0.38
  -4  -1   0    3.32    0.34
  -4  -1   0    3.73    0.35
  -4  -1   0    3.58    0.29
  -4  -1   0    4.03    0.36
  -4  -1   0    3.76    0.43
  -4  -1   0    3.91    0.31
  -4  -1   0    2.94    0.32
  -4  -1   0    3.33    0.31
  -4  -1   0    4.02    0.32
  -4  -1   0    3.90    0.36
   4   1   0    3.07    0.28
   4   1   0    3.81    0.30
   4   1   0    3.06    0.30
   4   1   0    3.55    0.27
   4   1   0    3.14    0.36
   4   1   0    3.67    0.33
   4   1   0    3.78    0.27
   4   1   0    3.61    0.31
   4   1   0    3.81    0.40
   4   1   0    3.41    0.22
   4   1   0    3.93    0.33
  -5  -1   0   -0.02    0.09
  -5  -1   0    0.13    0.13
  -5  -1   0    0.01    0.13
  -5  -1   0   -0.20    0.11
  -5  -1   0   -0.21    0.10
  -5  -1   0   -0.10    0.14
   5   1   0    0.01    0.08
   5   1   0   -0.02    0.13
   5   1   0    0.22    0.09
   5   1   0   -0.04    0.08
   5   1   0    0.33    0.14
   6  -2   0    0.82    0.22
   6  -2   0    0.54    0.21
  -6   2   0    0.49    0.19
  -6   2   0    0.56    0.21
  -6   2   0    0.48    0.22
  -6   2   0    0.08    0.26
  -6   2   0    0.74    0.23
   5  -2   0   12.03    0.71
   5  -2   0   12.01    0.73
   5  -2   0   12.08    0.66
   5  -2   0   12.43    0.61
   5  -2   0   11.22    0.60
   5  -2   0   12.22    0.56
   5  -2   0   11.03    0.65
  -5   2   0   12.01    0.59
  -5   2   0   11.63    0.64
  -5   2   0   12.01    0.66
  -5   2   0   12.31    0.79
  -5   2   0   11.73    0.68
  -5   2   0   11.68    0.71
  -5   2   0   12.05    0.63
  -5   2   0   12.29    0.67
  -5   2   0   11.73    0.61
  -5   2   0   12.62    0.69
   4  -2   0   36.43    1.17
   4  -2   0   37.45    0.98
   4  -2   0   34.78    1.17
   4  -2   0   35.61    1.04
   4  -2   0   35.72    1.04
   4  -2   0   35.60    0.89
   4  -2   0   36.72    1.23
   4  -2   0   34.92    1.07
   4  -2   0   35.19    1.14
  -4   2   0   37.33    1.23
  -4   2   0   34.74    1.22
  -4   2   0   34.29    1.15
  -4   2   0   36.07    1.08
  -4   2   0   36.37    1.10
  -4   2   0   34.50    1.21
  -4   2   0   35.28    0.88
  -4   2   0   35.50    1.06
  -4   2   0   35.62    1.09
  -4   2   0   34.44    1.08
  -4   2   0   34.90    1.12
   3  -2   0   58.08    1.41
   3  -2   0   59.49    1.48
   3  -2   0   57.09    1.46
   3  -2   0   58.68    1.34
   3  -2   0   57.34    1.34
   3  -2   0   59.03    1.26
   3  -2   0   58.28    1.30
   3  -2   0   58.42    1.27
   3  -2   0   57.17    1.43
  -3   2   0   60.47    1.52
  -3   2   0   61.80    1.62
  -3   2   0   58.48    1.34
  -3   2   0   58.23    1.39
  -3   2   0   62.67    1.80
  -3   2   0   58.39    1.34
  -3   2   0   55.54    1.34
  -3   2   0   57.96    1.30
  -3   2   0   57.40    1.49
  -3   2   0   58.43    1.18
  -3   2   0   58.98    1.44
  -3   2   0   59.67    1.36
   2  -2   0    2.54    0.17
   2  -2   0    2.19    0.16
   2  -2   0    2.42    0.21
   2  -2   0    2.35    0.19
   2  -2   0    2.29    0.19
   2  -2   0    2.02    0.17
   2  -2   0    2.44    0.21
   2  -2   0    2.29    0.17
   2  -2   0    2.28    0.18
  -2   2   0    2.39    0.20
  -2   2   0    2.38    0.21
  -2   2   0    2.10    0.17
  -2   2   0    2.29    0.18
  -2   2   0    2.14    0.14
  -2   2   0    2.24    0.20
  -2   2   0    2.38    0.18
  -2   2   0    2.35    0.18
  -2   2   0    2.48    0.18
  -2   2   0    2.48    0.18
   1  -2   0   84.49    1.43
   1  -2   0   82.64    1.43
   1  -2   0   81.59    1.46
   1  -2   0   84.41    1.45
   1  -2   0   84.91    1.45
   1  -2   0   84.60    1.42
   1  -2   0   83.30    1.44
   1  -2   0   84.53    1.38
   1  -2   0   83.59    1.50
   1  -2   0   85.08    1.43
   1  -2   0   84.50    1.48
  -1   2   0   81.82    1.47
  -1   2   0   84.54    1.47
  -1   2   0   82.86    1.44
  -1   2   0   80.05    1.43
  -1   2   0   84.51    1.40
  -1   2   0   85.10    1.38
  -1   2   0   86.96    1.48
   0  -2   0   70.09    1.14
   0  -2   0   69.11    1.17
   0  -2   0   69.35    1.11
   0  -2   0   74.12    1.17
   0  -2   0   70.43    1.15
   0  -2   0   70.37    1.15
   0  -2   0   66.22    1.11
   0   2   0   70.96    1.13
   0   2   0   70.29    1.14
   0   2   0   68.59    1.07
   0   2   0   71.12    1.13
   0   2   0   70.43    1.14
   0   2   0   68.63    1.16
   0   2   0   62.40    1.11
  -1  -2   0   93.87    1.60
  -1  -2   0   91.76    1.65
  -1  -2   0   84.44    1.59
  -1  -2   0   91.98    1.54
  -1  -2   0   93.95    1.57
  -1  -2   0   93.98    1.59
  -1  -2   0   92.38    1.62
  -1  -2   0   90.77    1.58
  -1  -2   0   94.28    1.62
  -1  -2   0   95.31    1.55
   1   2   0   95.28    1.60
   1   2   0   92.64    1.60
   1   2   0   92.34    1.56
   1   2   0   91.85    1.57
   1   2   0   93.31    1.66
   1   2   0   92.65    1.63
   1   2   0   92.15    1.54
   1   2   0   95.76    1.58
   1   2   0   92.75    1.59
   1   2   0   95.03    1.59
  -2  -2   0  240.14    3.87
  -2  -2   0  236.65    3.99
  -2  -2   0  244.67    3.87
  -2  -2   0  244.39    4.03
  -2  -2   0  239.63    3.95
  -2  -2   0  233.24    3.92
   2   2   0  235.54    3.90
   2   2   0  240.83    3.76
   2   2   0  239.56    4.10
   2   2   0  240.08    3.94
   2   2   0  238.99    3.86
   2   2   0  237.11    3.86
   2   2   0  237.37    4.02
   2   2   0  236.30    3.94
   2   2   0  239.76    3.69
  -3  -2   0    3.45    0.25
  -3  -2   0    3.34    0.29
  -3  -2   0    3.38    0.27
  -3  -2   0    3.17    0.24
  -3  -2   0    3.58    0.25
  -3  -2   0    3.31    0.39
  -3  -2   0    3.48    0.28
  -3  -2   0    3.30    0.27
  -3  -2   0    3.26    0.28
   3   2   0    3.68    0.34
   3   2   0    3.61    0.27
   3   2   0    3.28    0.17
   3   2   0    3.30    0.27
   3   2   0    3.43    0.24
   3   2   0    3.05    0.23
   3   2   0    3.29    0.24
   3   2   0    3.52    0.25
   3   2   0    3.48    0.30
   3   2   0    3.71    0.21
   3   2   0    3.56    0.37
  -4  -2   0    8.00    0.43
  -4  -2   0    7.50    0.42
  -4  -2   0    8.49    0.52
  -4  -2   0    7.86    0.51
  -4  -2   0    8.56    0.56
  -4  -2   0    8.09    0.59
  -4  -2   0    7.54    0.43
  -4  -2   0    8.11    0.48
  -4  -2   0    7.01    0.46
  -4  -2   0    8.57    0.53
   4   2   0    7.62    0.34
   4   2   0    7.75    0.45
   4   2   0    7.35    0.41
   4   2   0    8.16    0.44
   4   2   0    8.22    0.49
   4   2   0    7.55    0.46
   4   2   0    7.98    0.49
   4   2   0    8.29    0.44
   4   2   0    8.54    0.62
   4   2   0    7.50    0.43
   4   2   0    9.39    0.60
   4   2   0    8.45    0.31
  -5  -2   0    0.29    0.14
  -5  -2   0    0.18    0.12
  -5  -2   0   -0.13    0.15
  -5  -2   0    0.28    0.16
  -5  -2   0    0.12    0.14
   5   2   0    0.22    0.08
   5   2   0    0.26    0.09
   5   2   0   -0.14    0.16
   5   2   0    0.21    0.14
   6  -3   0    8.51    0.54
  -6   3   0    8.50    0.58
  -6   3   0    7.42    0.68
  -6   3   0    8.15    0.64
  -6   3   0    8.71    0.73
  -6   3   0    7.04    0.58
  -6   3   0    8.30    0.80
   5  -3   0    0.06    0.09
   5  -3   0   -0.04    0.07
   5  -3   0    0.11    0.10
   5  -3   0    0.07    0.11
   5  -3   0   -0.03    0.11
   5  -3   0   -0.18    0.06
   5  -3   0   -0.11    0.09
   5  -3   0   -0.08    0.07
   5  -3   0    0.19    0.12
  -5   3   0    0.09    0.10
  -5   3   0   -0.11    0.09
  -5   3   0   -0.25    0.18
  -5   3   0   -0.04    0.08
  -5   3   0    0.00    0.08
  -5   3   0    0.06    0.11
  -5   3   0   -0.05    0.07
  -5   3   0    0.03    0.08
  -5   3   0    0.23    0.14
   4  -3   0    6.00    0.42
   4  -3   0    6.46    0.39
   4  -3   0    6.62    0.41
   4  -3   0    5.98    0.36
   4  -3   0    5.80    0.44
   4  -3   0    6.04    0.44
   4  -3   0    5.86    0.46
   4  -3   0    6.37    0.49
  -4   3   0    6.56    0.42
  -4   3   0    6.74    0.49
  -4   3   0    5.91    0.33
  -4   3   0    5.56    0.38
  -4   3   0    6.19    0.41
  -4   3   0    6.13    0.41
  -4   3   0    5.91    0.47
  -4   3   0    6.25    0.43
  -4   3   0    6.51    0.43
  -4   3   0    6.33    0.40
  -4   3   0    6.63    0.47
   3  -3   0   23.53    0.87
   3  -3   0   24.47    0.77
   3  -3   0   24.14    0.83
   3  -3   0   26.01    0.78
   3  -3   0   25.03    0.83
   3  -3   0   25.40    0.87
   3  -3   0   24.20    0.79
   3  -3   0   24.20    0.73
   3  -3   0   24.39    0.70
  -3   3   0   23.93    0.77
  -3   3   0   24.18    0.66
  -3   3   0   25.51    0.76
  -3   3   0   24.48    0.84
  -3   3   0   24.56    0.88
  -3   3   0   25.50    0.75
  -3   3   0   24.37    0.77
   2  -3   0   11.74    0.41
   2  -3   0   11.17    0.48
   2  -3   0   11.36    0.40
   2  -3   0   11.74    0.35
   2  -3   0   12.03    0.38
   2  -3   0   11.55    0.42
   2  -3   0   11.25    0.45
   2  -3   0   10.77    0.41
   2  -3   0   11.83    0.46
   2  -3   0   11.81    0.43
   2  -3   0   11.34    0.43
   2  -3   0   10.98    0.43
  -2   3   0   11.29    0.42
  -2   3   0   11.53    0.46
  -2   3   0   10.92    0.44
  -2   3   0   11.06    0.43
  -2   3   0   11.64    0.42
  -2   3   0   11.71    0.50
  -2   3   0   10.84    0.45
  -2   3   0   11.44    0.42
  -2   3   0   11.47    0.40
  -2   3   0   11.70    0.39
  -2   3   0   11.60    0.40
   1  -3   0   53.44    0.97
   1  -3   0   53.98    1.00
   1  -3   0   52.97    1.04
   1  -3   0   53.11    1.01
   1  -3   0   53.14    1.00
   1  -3   0   54.51    0.96
   1  -3   0   52.61    1.02
   1  -3   0   52.66    0.99
   1  -3   0   51.46    1.00
   1  -3   0   52.08    1.00
   1  -3   0   52.81    1.06
   1  -3   0   53.06    0.91
  -1   3   0   51.69    0.98
  -1   3   0   51.69    1.04
  -1   3   0   52.07    1.05
  -1   3   0   52.85    0.97
  -1   3   0   53.08    0.94
  -1   3   0   51.96    1.06
  -1   3   0   54.46    0.99
  -1   3   0   52.03    1.01
  -1   3   0   52.57    1.02
  -1   3   0   52.60    0.96
  -1   3   0   53.15    0.93
   0  -3   0    6.15    0.16
   0  -3   0    6.01    0.18
   0  -3   0    5.89    0.22
   0  -3   0    6.14    0.20
   0  -3   0    5.94    0.19
   0  -3   0    6.09    0.23
   0  -3   0    6.01    0.21
   0  -3   0    5.72    0.19
   0  -3   0    5.93    0.21
   0  -3   0    6.24    0.19
   0  -3   0    5.86    0.20
   0   3   0    6.19    0.19
   0   3   0    6.29    0.21
   0   3   0    6.15    0.15
   0   3   0    5.37    0.16
   0   3   0    5.86    0.23
   0   3   0    6.49    0.22
   0   3   0    5.92    0.22
   0   3   0    6.12    0.24
   0   3   0    5.91    0.20
   0   3   0    5.91    0.20
   0   3   0    6.18    0.21
  -1  -3   0    0.17    0.06
  -1  -3   0    0.34    0.08
  -1  -3   0    0.15    0.04
  -1  -3   0    0.17    0.05
  -1  -3   0    0.13    0.03
  -1  -3   0    0.19    0.06
  -1  -3   0    0.23    0.05
  -1  -3   0    0.18    0.04
  -1  -3   0    0.17    0.06
  -1  -3   0    0.19    0.06
  -1  -3   0    0.11    0.04
  -1  -3   0    0.09    0.05
   1   3   0    0.22    0.05
   1   3   0    0.18    0.06
   1   3   0    0.19    0.05
   1   3   0    0.19    0.05
   1   3   0    0.20    0.06
   1   3   0    0.17    0.06
   1   3   0    0.14    0.05
   1   3   0    0.24    0.06
   1   3   0    0.20    0.06
   1   3   0    0.15    0.05
  -2  -3   0    0.17    0.06
  -2  -3   0    0.34    0.09
  -2  -3   0    0.26    0.08
  -2  -3   0    0.16    0.07
  -2  -3   0    0.28    0.07
  -2  -3   0    0.28    0.07
  -2  -3   0    0.13    0.05
  -2  -3   0    0.35    0.08
  -2  -3   0    0.33    0.11
   2   3   0    0.21    0.10
   2   3   0    0.14    0.05
   2   3   0    0.11    0.05
   2   3   0    0.24    0.08
   2   3   0    0.30    0.08
   2   3   0    0.14    0.06
   2   3   0    0.22    0.07
   2   3   0    0.17    0.06
   2   3   0    0.19    0.08
   2   3   0    0.30    0.06
   2   3   0    0.27    0.08
  -3  -3   0   10.69    0.49
  -3  -3   0   10.23    0.40
  -3  -3   0   10.46    0.44
  -3  -3   0   10.89    0.52
  -3  -3   0    9.46    0.48
  -3  -3   0    9.96    0.54
  -3  -3   0   11.80    0.55
  -3  -3   0   10.55    0.46
  -3  -3   0   10.00    0.50
  -3  -3   0   11.06    0.60
  -3  -3   0   10.30    0.45
   3   3   0   10.94    0.45
   3   3   0   10.50    0.44
   3   3   0   10.50    0.38
   3   3   0   10.48    0.49
   3   3   0   10.75    0.46
   3   3   0   10.60    0.46
   3   3   0   10.71    0.47
   3   3   0   10.60    0.49
   3   3   0   10.18    0.49
   3   3   0   12.01    0.63
   3   3   0   10.56    0.69
   3   3   0   10.82    0.32
  -4  -3   0    0.04    0.09
  -4  -3   0    0.01    0.06
  -4  -3   0    0.18    0.12
  -4  -3   0   -0.03    0.06
  -4  -3   0    0.00    0.07
   4   3   0   -0.04    0.09
   4   3   0    0.05    0.11
   4   3   0   -0.03    0.07
   4   3   0    0.06    0.05
   4   3   0    0.08    0.05
   4   3   0    0.05    0.06
   4   3   0   -0.12    0.06
   4   3   0    0.02    0.06
   4   3   0    0.05    0.07
  -5  -3   0    1.18    0.23
  -5  -3   0    1.24    0.27
  -5  -3   0    1.01    0.27
  -5  -3   0    1.06    0.23
  -5  -3   0    1.12    0.27
   5   3   0    0.70    0.28
   5   3   0    1.24    0.29
   5   3   0    1.38    0.23
   6  -4   0    0.28    0.12
  -6   4   0    0.50    0.29
  -6   4   0    0.67    0.29
  -6   4   0    0.69    0.19
  -6   4   0    0.55    0.14
   5  -4   0   11.03    0.64
   5  -4   0   12.31    0.63
   5  -4   0   11.56    0.64
   5  -4   0   13.74    0.62
   5  -4   0   12.88    0.60
   5  -4   0   13.18    0.73
   5  -4   0   12.02    0.75
   5  -4   0   12.91    0.76
  -5   4   0   13.72    0.82
  -5   4   0   13.50    0.69
  -5   4   0   11.80    0.63
  -5   4   0   11.52    0.68
  -5   4   0   12.28    0.65
  -5   4   0   12.54    0.64
  -5   4   0   14.10    0.69
  -5   4   0   12.08    0.71
  -5   4   0   12.47    0.71
   4  -4   0    0.34    0.12
   4  -4   0    0.41    0.14
   4  -4   0    0.22    0.10
   4  -4   0    0.60    0.18
   4  -4   0    0.40    0.15
   4  -4   0    0.47    0.14
   4  -4   0    0.35    0.11
   4  -4   0    0.28    0.13
   4  -4   0    0.37    0.09
   4  -4   0    0.31    0.13
  -4   4   0    0.36    0.12
  -4   4   0    0.42    0.14
  -4   4   0    0.26    0.09
  -4   4   0    0.31    0.15
  -4   4   0    0.31    0.13
  -4   4   0    0.29    0.11
  -4   4   0    0.37    0.13
  -4   4   0    0.32    0.12
  -4   4   0    0.18    0.13
  -4   4   0    0.43    0.14
  -4   4   0    0.38    0.11
  -4   4   0    0.33    0.11
   3  -4   0   20.75    0.70
   3  -4   0   20.29    0.68
   3  -4   0   20.30    0.61
   3  -4   0   19.41    0.74
   3  -4   0   20.71    0.57
   3  -4   0   20.57    0.75
   3  -4   0   19.36    0.68
   3  -4   0   19.75    0.70
   3  -4   0   20.42    0.67
   3  -4   0   20.51    1.06
   3  -4   0   21.65    0.73
  -3   4   0   20.47    0.67
  -3   4   0   20.28    0.66
  -3   4   0   20.29    0.82
  -3   4   0   20.97    0.75
  -3   4   0   20.69    0.67
  -3   4   0   18.78    0.70
  -3   4   0   20.02    0.67
  -3   4   0   20.70    0.70
  -3   4   0   19.23    0.68
  -3   4   0   20.13    0.77
  -3   4   0   20.46    0.62
   2  -4   0   89.96    1.75
   2  -4   0   91.40    1.80
   2  -4   0   93.12    1.71
   2  -4   0   90.28    1.59
   2  -4   0   89.41    1.77
   2  -4   0   90.95    1.71
   2  -4   0   89.73    1.59
   2  -4   0   91.98    1.73
   2  -4   0   90.85    1.86
   2  -4   0   91.99    1.76
   2  -4   0   92.38    1.76
  -2   4   0   91.15    1.75
  -2   4   0   91.05    1.68
  -2   4   0   89.89    1.79
  -2   4   0   91.02    1.69
  -2   4   0   89.23    1.72
  -2   4   0   90.81    1.78
  -2   4   0   88.57    1.75
  -2   4   0   90.77    1.83
  -2   4   0   86.91    1.86
  -2   4   0   88.91    1.63
   1  -4   0  226.62    3.55
   1  -4   0  226.01    3.60
  -1   4   0  222.41    3.68
  -1   4   0  222.79    3.63
  -1   4   0  228.10    3.48
  -1   4   0  223.41    3.65
   0  -4   0   20.14    0.48
   0  -4   0   21.17    0.49
   0  -4   0   21.03    0.52
   0  -4   0   20.66    0.47
   0  -4   0   20.55    0.52
   0  -4   0   20.20    0.41
   0  -4   0   20.68    0.54
   0  -4   0   20.61    0.51
   0  -4   0   21.31    0.55
   0  -4   0   20.86    0.44
   0  -4   0   20.06    0.48
   0  -4   0   20.21    0.47
   0   4   0   20.64    0.42
   0   4   0   20.47    0.40
   0   4   0   20.13    0.54
   0   4   0   20.36    0.52
   0   4   0   20.57    0.55
   0   4   0   20.35    0.49
   0   4   0   20.18    0.46
   0   4   0   20.42    0.53
   0   4   0   20.03    0.47
   0   4   0   20.30    0.48
   0   4   0   21.02    0.51
   0   4   0   21.08    0.51
   0   4   0   20.60    0.49
  -1  -4   0   42.51    0.80
  -1  -4   0   42.15    0.87
  -1  -4   0   42.65    0.95
  -1  -4   0   42.22    0.98
  -1  -4   0   43.44    0.85
  -1  -4   0   42.77    0.77
  -1  -4   0   43.11    0.90
  -1  -4   0   41.16    0.97
  -1  -4   0   42.98    0.94
  -1  -4   0   42.35    0.90
  -1  -4   0   42.80    0.90
  -1  -4   0   43.34    0.87
   1   4   0   43.09    0.87
   1   4   0   42.66    0.88
   1   4   0   43.36    0.99
   1   4   0   43.33    0.94
   1   4   0   42.28    0.90
   1   4   0   41.95    0.90
   1   4   0   41.95    0.86
   1   4   0   43.41    0.87
   1   4   0   42.02    0.95
   1   4   0   42.38    0.95
  -2  -4   0   24.58    0.75
  -2  -4   0   24.64    0.77
  -2  -4   0   25.19    0.70
  -2  -4   0   24.23    0.58
  -2  -4   0   24.94    0.69
  -2  -4   0   25.26    0.64
  -2  -4   0   24.73    0.65
  -2  -4   0   24.80    0.79
  -2  -4   0   25.40    0.74
  -2  -4   0   24.35    0.82
  -2  -4   0   24.21    0.67
   2   4   0   24.92    0.75
   2   4   0   25.45    0.89
   2   4   0   23.79    0.78
   2   4   0   25.18    0.73
   2   4   0   24.92    0.71
   2   4   0   24.10    0.64
   2   4   0   25.36    0.59
   2   4   0   24.73    0.67
   2   4   0   24.00    0.69
   2   4   0   24.11    0.72
   2   4   0   24.61    0.83
  -3  -4   0   47.83    1.29
  -3  -4   0   47.04    1.22
  -3  -4   0   45.97    1.17
  -3  -4   0   47.28    1.30
  -3  -4   0   48.86    1.43
  -3  -4   0   46.87    1.06
  -3  -4   0   46.76    1.14
  -3  -4   0   47.90    1.29
  -3  -4   0   47.01    1.12
  -3  -4   0   46.25    1.34
   3   4   0   49.45    1.39
   3   4   0   49.35    1.04
   3   4   0   47.55    1.29
   3   4   0   47.09    0.93
   3   4   0   49.27    1.45
   3   4   0   49.08    1.25
   3   4   0   47.51    1.25
   3   4   0   46.44    1.15
   3   4   0   50.02    1.25
   3   4   0   46.55    1.20
   3   4   0   48.33    1.22
   3   4   0   48.03    1.15
   3   4   0   47.78    1.12
  -4  -4   0    6.92    0.53
  -4  -4   0    6.18    0.39
  -4  -4   0    6.27    0.38
  -4  -4   0    6.62    0.49
  -4  -4   0    7.29    0.53
  -4  -4   0    5.93    0.41
  -4  -4   0    6.43    0.37
  -4  -4   0    6.70    0.60
   4   4   0    5.34    0.45
   4   4   0    6.06    0.42
   4   4   0    6.02    0.38
   4   4   0    6.28    0.43
   4   4   0    6.12    0.42
   4   4   0    7.33    0.56
   4   4   0    5.61    0.39
  -5  -4   0    0.95    0.27
  -5  -4   0    0.12    0.21
  -5  -4   0    0.57    0.21
  -5  -4   0    0.37    0.13
  -5  -4   0    0.60    0.20
   5   4   0    0.45    0.20
   6  -5   0    1.46    0.24
   6  -5   0    1.63    0.33
  -6   5   0    1.89    0.40
  -6   5   0    1.25    0.38
  -6   5   0    1.77    0.37
  -6   5   0    1.54    0.34
   5  -5   0    0.24    0.11
   5  -5   0    0.12    0.11
   5  -5   0    0.34    0.10
   5  -5   0    0.24    0.13
  -5   5   0    0.05    0.14
  -5   5   0    0.20    0.15
  -5   5   0    0.28    0.16
  -5   5   0    0.29    0.13
  -5   5   0    0.12    0.12
  -5   5   0    0.45    0.15
  -5   5   0    0.18    0.17
  -5   5   0    0.07    0.12
   4  -5   0   13.97    0.67
   4  -5   0   13.21    0.69
   4  -5   0   13.11    0.64
   4  -5   0   12.49    0.72
   4  -5   0   13.13    0.47
   4  -5   0   13.41    0.64
   4  -5   0   13.36    0.63
   4  -5   0   14.01    0.67
   4  -5   0   12.32    0.61
   4  -5   0   13.59    0.59
   4  -5   0   12.99    0.59
  -4   5   0   12.84    0.68
  -4   5   0   13.27    0.62
  -4   5   0   12.42    0.63
  -4   5   0   13.09    0.57
  -4   5   0   13.76    0.60
  -4   5   0   13.31    0.68
  -4   5   0   13.00    0.60
  -4   5   0   14.50    0.62
  -4   5   0   13.18    0.55
  -4   5   0   12.68    0.64
  -4   5   0   14.64    0.78
   3  -5   0    4.82    0.33
   3  -5   0    4.24    0.38
   3  -5   0    4.91    0.32
   3  -5   0    4.73    0.32
   3  -5   0    4.53    0.35
   3  -5   0    5.64    0.50
   3  -5   0    4.76    0.27
   3  -5   0    5.04    0.26
   3  -5   0    4.62    0.32
   3  -5   0    4.81    0.30
   3  -5   0    4.98    0.35
   3  -5   0    5.35    0.36
   3  -5   0    4.42    0.32
  -3   5   0    4.47    0.27
  -3   5   0    4.57    0.34
  -3   5   0    5.09    0.31
  -3   5   0    4.87    0.37
  -3   5   0    5.00    0.37
  -3   5   0    4.79    0.33
  -3   5   0    4.69    0.39
  -3   5   0    4.46    0.30
  -3   5   0    4.75    0.30
   2  -5   0   83.81    1.53
   2  -5   0   84.20    1.62
   2  -5   0   81.85    1.66
   2  -5   0   83.92    1.66
   2  -5   0   83.20    1.70
   2  -5   0   83.06    1.68
   2  -5   0   85.51    1.64
   2  -5   0   85.29    1.69
   2  -5   0   81.04    1.63
   2  -5   0   84.65    1.63
   2  -5   0   83.32    1.48
   2  -5   0   81.14    1.72
   2  -5   0   84.01    1.80
  -2   5   0   85.11    1.70
  -2   5   0   85.54    1.54
  -2   5   0   80.68    1.74
  -2   5   0   82.87    1.75
  -2   5   0   82.68    1.54
  -2   5   0   83.62    1.57
  -2   5   0   83.57    1.58
   1  -5   0   80.89    1.59
   1  -5   0   81.52    1.46
   1  -5   0   80.87    1.47
   1  -5   0   80.81    1.59
   1  -5   0   80.77    1.54
   1  -5   0   81.10    1.50
   1  -5   0   81.96    1.48
   1  -5   0   78.68    1.52
   1  -5   0   81.71    1.50
   1  -5   0   80.50    1.51
  -1   5   0   79.99    1.45
  -1   5   0   81.64    1.50
  -1   5   0   81.54    1.57
  -1   5   0   80.15    1.47
  -1   5   0   82.26    1.43
  -1   5   0   82.72    1.44
  -1   5   0   80.74    1.35
  -1   5   0   81.25    1.38
  -1   5   0   80.88    1.56
  -1   5   0   79.65    1.59
  -1   5   0   78.94    1.52
  -1   5   0   78.78    1.61
  -1   5   0   80.75    1.38
   0  -5   0   29.08    0.71
   0  -5   0   29.37    0.67
   0  -5   0   30.66    0.76
   0  -5   0   29.86    0.67
   0  -5   0   29.76    0.58
   0  -5   0   29.95    0.71
   0  -5   0   30.39    0.68
   0  -5   0   30.14    0.73
   0  -5   0   29.89    0.65
   0  -5   0   29.83    0.66
   0  -5   0   29.40    0.62
   0   5   0   29.22    0.75
   0   5   0   28.52    0.71
   0   5   0   28.50    0.69
   0   5   0   28.49    0.68
   0   5   0   29.71    0.64
   0   5   0   28.94    0.56
   0   5   0   29.44    0.71
   0   5   0   29.32    0.67
   0   5   0   29.17    0.69
   0   5   0   29.46    0.59
   0   5   0   29.47    0.74
  -1  -5   0    0.63    0.10
  -1  -5   0    0.71    0.09
  -1  -5   0    0.45    0.09
  -1  -5   0    0.49    0.09
  -1  -5   0    0.56    0.12
  -1  -5   0    0.46    0.09
  -1  -5   0    0.56    0.10
  -1  -5   0    0.46    0.10
  -1  -5   0    0.62    0.07
  -1  -5   0    0.51    0.09
  -1  -5   0    0.56    0.11
  -1  -5   0    0.59    0.11
  -1  -5   0    0.55    0.07
   1   5   0    0.65    0.10
   1   5   0    0.51    0.11
   1   5   0    0.75    0.13
   1   5   0    0.57    0.11
   1   5   0    0.47    0.10
   1   5   0    0.69    0.11
   1   5   0    0.53    0.10
   1   5   0    0.46    0.09
   1   5   0    0.41    0.10
   1   5   0    0.64    0.11
   1   5   0    0.43    0.08
  -2  -5   0    2.52    0.25
  -2  -5   0    2.30    0.20
  -2  -5   0    2.47    0.22
  -2  -5   0    2.38    0.18
  -2  -5   0    2.45    0.20
  -2  -5   0    2.21    0.14
  -2  -5   0    2.43    0.20
  -2  -5   0    2.18    0.22
  -2  -5   0    2.27    0.16
  -2  -5   0    1.74    0.22
  -2  -5   0    2.50    0.26
  -2  -5   0    2.26    0.16
   2   5   0    2.20    0.20
   2   5   0    2.30    0.21
   2   5   0    2.23    0.18
   2   5   0    2.42    0.20
   2   5   0    2.30    0.21
   2   5   0    2.47    0.26
   2   5   0    2.19    0.25
   2   5   0    2.12    0.18
   2   5   0    2.21    0.24
   2   5   0    2.10    0.23
  -3  -5   0    5.22    0.33
  -3  -5   0    5.68    0.41
  -3  -5   0    5.47    0.35
  -3  -5   0    5.08    0.30
  -3  -5   0    5.59    0.34
  -3  -5   0    5.83    0.42
  -3  -5   0    5.17    0.41
  -3  -5   0    5.38    0.46
  -3  -5   0    5.93    0.33
  -3  -5   0    5.30    0.39
   3   5   0    5.67    0.31
   3   5   0    5.00    0.28
   3   5   0    5.32    0.38
   3   5   0    5.11    0.33
   3   5   0    5.60    0.35
   3   5   0    5.10    0.32
   3   5   0    5.94    0.54
   3   5   0    5.35    0.25
   3   5   0    5.27    0.38
   3   5   0    5.10    0.38
   3   5   0    4.82    0.36
   3   5   0    5.43    0.45
   3   5   0    5.35    0.38
  -4  -5   0    1.19    0.20
  -4  -5   0    1.75    0.40
  -4  -5   0    1.82    0.34
  -4  -5   0    1.60    0.39
  -4  -5   0    1.07    0.30
  -4  -5   0    0.96    0.16
  -4  -5   0    0.94    0.20
   4   5   0    1.07    0.20
   4   5   0    0.94    0.18
   4   5   0    1.88    0.31
   4   5   0    1.64    0.36
   4   5   0    1.08    0.22
   4   5   0    1.11    0.20
   6  -6   0   -0.10    0.18
   6  -6   0    0.32    0.21
  -6   6   0    0.39    0.17
  -6   6   0    0.28    0.16
  -6   6   0    0.41    0.14
   5  -6   0    3.97    0.40
   5  -6   0    5.16    0.50
   5  -6   0    4.45    0.41
   5  -6   0    4.13    0.39
   5  -6   0    4.84    0.43
   5  -6   0    4.71    0.40
   5  -6   0    4.89    0.36
  -5   6   0    4.79    0.44
  -5   6   0    4.29    0.38
  -5   6   0    5.44    0.45
  -5   6   0    4.07    0.38
  -5   6   0    5.10    0.45
  -5   6   0    4.40    0.40
  -5   6   0    4.12    0.46
   4  -6   0    0.01    0.09
   4  -6   0   -0.15    0.09
   4  -6   0   -0.02    0.07
   4  -6   0    0.04    0.06
   4  -6   0    0.04    0.10
   4  -6   0    0.07    0.09
   4  -6   0    0.08    0.10
   4  -6   0   -0.03    0.06
   4  -6   0    0.09    0.05
   4  -6   0   -0.01    0.05
   4  -6   0   -0.02    0.04
   4  -6   0    0.04    0.08
  -4   6   0   -0.01    0.08
  -4   6   0   -0.08    0.06
  -4   6   0   -0.11    0.07
  -4   6   0    0.06    0.09
  -4   6   0   -0.04    0.06
  -4   6   0    0.12    0.10
  -4   6   0   -0.03    0.10
  -4   6   0    0.02    0.08
  -4   6   0    0.05    0.08
   3  -6   0   50.36    1.28
   3  -6   0   49.65    1.39
   3  -6   0   51.72    1.32
   3  -6   0   53.21    1.34
   3  -6   0   53.42    1.26
   3  -6   0   50.87    1.28
   3  -6   0   49.00    1.44
   3  -6   0   50.28    1.33
   3  -6   0   51.21    1.33
   3  -6   0   51.52    1.10
   3  -6   0   51.73    1.31
   3  -6   0   53.20    1.13
   3  -6   0   50.80    1.30
  -3   6   0   51.61    1.32
  -3   6   0   51.57    1.21
  -3   6   0   52.70    1.21
  -3   6   0   51.77    1.40
  -3   6   0   51.75    1.33
  -3   6   0   51.24    1.16
  -3   6   0   52.64    1.23
  -3   6   0   52.70    1.45
  -3   6   0   50.23    1.50
   2  -6   0    1.84    0.13
   2  -6   0    1.61    0.19
   2  -6   0    1.77    0.18
   2  -6   0    1.45    0.16
   2  -6   0    1.56    0.20
   2  -6   0    1.59    0.18
   2  -6   0    1.56    0.15
   2  -6   0    1.27    0.26
   2  -6   0    1.35    0.23
   2  -6   0    1.31    0.16
   2  -6   0    1.46    0.18
   2  -6   0    1.58    0.19
   2  -6   0    1.31    0.19
  -2   6   0    1.34    0.17
  -2   6   0    1.55    0.15
  -2   6   0    1.72    0.21
  -2   6   0    1.44    0.14
  -2   6   0    1.66    0.14
  -2   6   0    1.67    0.18
  -2   6   0    1.43    0.19
  -2   6   0    1.68    0.17
  -2   6   0    1.35    0.16
   1  -6   0   23.84    0.61
   1  -6   0   23.61    0.61
   1  -6   0   24.32    0.65
   1  -6   0   23.32    0.70
   1  -6   0   23.44    0.61
   1  -6   0   24.56    0.66
   1  -6   0   23.15    0.66
   1  -6   0   23.00    0.71
   1  -6   0   23.29    0.67
  -1   6   0   23.27    0.50
  -1   6   0   22.78    0.53
  -1   6   0   23.21    0.62
  -1   6   0   22.47    0.69
  -1   6   0   22.81    0.57
  -1   6   0   23.17    0.68
  -1   6   0   23.66    0.58
  -1   6   0   23.26    0.53
  -1   6   0   22.92    0.58
  -1   6   0   22.61    0.72
  -1   6   0   24.26    0.64
  -1   6   0   24.18    0.73
  -1   6   0   25.27    0.83
   0  -6   0   35.30    0.82
   0  -6   0   36.03    0.71
   0  -6   0   35.19    0.81
   0  -6   0   36.71    0.80
   0  -6   0   35.02    0.87
   0  -6   0   34.95    0.85
   0  -6   0   35.39    0.75
   0  -6   0   35.43    0.91
   0  -6   0   34.00    0.77
   0  -6   0   34.64    0.90
   0   6   0   35.20    0.78
   0   6   0   35.19    0.85
   0   6   0   34.96    0.84
   0   6   0   35.50    0.91
   0   6   0   34.73    0.67
   0   6   0   35.45    0.94
   0   6   0   36.03    0.82
   0   6   0   35.60    0.71
   0   6   0   34.32    0.90
   0   6   0   35.37    0.87
   0   6   0   34.61    0.84
  -1  -6   0    1.77    0.15
  -1  -6   0    2.05    0.16
  -1  -6   0    1.82    0.17
  -1  -6   0    2.00    0.19
  -1  -6   0    1.76    0.18
  -1  -6   0    2.09    0.26
  -1  -6   0    1.81    0.12
  -1  -6   0    1.80    0.17
  -1  -6   0    1.80    0.17
  -1  -6   0    1.76    0.11
  -1  -6   0    1.88    0.20
  -1  -6   0    1.92    0.15
   1   6   0    1.57    0.15
   1   6   0    2.25    0.19
   1   6   0    1.53    0.16
   1   6   0    1.49    0.26
   1   6   0    1.94    0.20
   1   6   0    1.75    0.16
   1   6   0    1.73    0.17
   1   6   0    1.70    0.16
   1   6   0    1.81    0.19
   1   6   0    1.66    0.18
   1   6   0    1.68    0.16
  -2  -6   0    0.31    0.09
  -2  -6   0    0.45    0.10
  -2  -6   0    0.37    0.13
  -2  -6   0    0.39    0.15
  -2  -6   0    0.31    0.10
  -2  -6   0    0.69    0.17
  -2  -6   0    0.31    0.07
  -2  -6   0    0.44    0.10
  -2  -6   0    0.56    0.11
  -2  -6   0    0.47    0.09
  -2  -6   0    0.68    0.17
  -2  -6   0    0.49    0.10
  -2  -6   0    0.67    0.15
   2   6   0    0.44    0.12
   2   6   0    0.46    0.10
   2   6   0    0.34    0.10
   2   6   0    0.56    0.14
   2   6   0    0.71    0.18
   2   6   0    0.36    0.09
   2   6   0    0.61    0.13
   2   6   0    0.65    0.13
   2   6   0    0.51    0.10
   2   6   0    0.53    0.11
  -3  -6   0    2.26    0.33
  -3  -6   0    2.08    0.20
  -3  -6   0    1.54    0.19
  -3  -6   0    1.72    0.19
  -3  -6   0    1.88    0.31
  -3  -6   0    1.62    0.18
  -3  -6   0    2.48    0.30
  -3  -6   0    2.28    0.42
  -3  -6   0    1.69    0.21
   3   6   0    1.83    0.27
   3   6   0    1.24    0.23
   3   6   0    1.93    0.25
   3   6   0    1.47    0.26
   3   6   0    2.04    0.24
   3   6   0    1.67    0.19
   3   6   0    1.49    0.29
   3   6   0    1.99    0.22
   3   6   0    2.25    0.41
   3   6   0    1.49    0.25
  -4  -6   0    3.20    0.60
  -4  -6   0    3.08    0.42
  -4  -6   0    3.05    0.46
  -4  -6   0    4.35    0.46
  -4  -6   0    3.43    0.32
   4   6   0    3.56    0.36
   4   6   0    4.27    0.47
   4   6   0    3.19    0.34
   5  -7   0    3.41    0.39
   5  -7   0    3.65    0.36
   5  -7   0    4.15    0.42
   5  -7   0    3.91    0.57
   5  -7   0    4.05    0.39
   5  -7   0    3.85    0.32
   5  -7   0    3.92    0.43
  -5   7   0    3.40    0.35
  -5   7   0    4.43    0.37
  -5   7   0    4.95    0.43
  -5   7   0    3.95    0.34
  -5   7   0    4.48    0.48
   4  -7   0    0.52    0.11
   4  -7   0    0.65    0.15
   4  -7   0    0.42    0.15
   4  -7   0    0.54    0.15
   4  -7   0    0.71    0.18
   4  -7   0    0.34    0.15
   4  -7   0    0.27    0.10
   4  -7   0    0.47    0.15
   4  -7   0    0.30    0.10
   4  -7   0    0.33    0.14
   4  -7   0    0.29    0.12
   4  -7   0    0.33    0.10
  -4   7   0    0.40    0.13
  -4   7   0    0.27    0.13
  -4   7   0    0.43    0.16
  -4   7   0    0.32    0.11
  -4   7   0    0.33    0.11
  -4   7   0    0.48    0.13
  -4   7   0    0.25    0.13
  -4   7   0    0.63    0.16
  -4   7   0    0.32    0.13
   3  -7   0    6.55    0.42
   3  -7   0    7.67    0.44
   3  -7   0    7.51    0.38
   3  -7   0    7.24    0.40
   3  -7   0    7.49    0.42
   3  -7   0    8.35    0.55
   3  -7   0    7.60    0.35
   3  -7   0    7.10    0.43
   3  -7   0    7.19    0.41
   3  -7   0    6.41    0.44
   3  -7   0    7.22    0.45
   3  -7   0    6.98    0.43
   3  -7   0    7.65    0.46
  -3   7   0    6.93    0.36
  -3   7   0    8.40    0.40
  -3   7   0    7.33    0.45
  -3   7   0    7.31    0.50
  -3   7   0    7.74    0.39
  -3   7   0    7.38    0.42
  -3   7   0    7.63    0.63
  -3   7   0    7.85    0.49
  -3   7   0    7.17    0.35
   2  -7   0    0.26    0.09
   2  -7   0    0.05    0.07
   2  -7   0    0.21    0.08
   2  -7   0    0.17    0.10
   2  -7   0    0.20    0.10
   2  -7   0    0.32    0.10
   2  -7   0    0.23    0.08
   2  -7   0    0.19    0.11
   2  -7   0    0.27    0.10
   2  -7   0    0.22    0.08
   2  -7   0    0.25    0.09
  -2   7   0    0.24    0.08
  -2   7   0    0.30    0.10
  -2   7   0    0.18    0.06
  -2   7   0    0.20    0.07
  -2   7   0    0.15    0.09
  -2   7   0    0.09    0.07
  -2   7   0    0.16    0.07
  -2   7   0    0.14    0.09
  -2   7   0    0.23    0.07
  -2   7   0    0.27    0.08
  -2   7   0    0.23    0.07
   1  -7   0    0.60    0.11
   1  -7   0    0.78    0.16
   1  -7   0    0.54    0.12
   1  -7   0    0.76    0.15
   1  -7   0    0.55    0.12
   1  -7   0    0.83    0.14
   1  -7   0    0.63    0.13
   1  -7   0    0.66    0.12
   1  -7   0    0.98    0.18
  -1   7   0    0.84    0.10
  -1   7   0    0.79    0.15
  -1   7   0    0.74    0.16
  -1   7   0    0.63    0.14
  -1   7   0    0.64    0.12
  -1   7   0    0.67    0.10
  -1   7   0    0.84    0.10
  -1   7   0    0.69    0.13
  -1   7   0    0.82    0.09
  -1   7   0    0.60    0.13
  -1   7   0    0.89    0.18
  -1   7   0    0.70    0.14
  -1   7   0    0.72    0.12
  -1   7   0    0.77    0.08
   0  -7   0    0.48    0.08
   0  -7   0    0.56    0.12
   0  -7   0    0.51    0.11
   0  -7   0    0.37    0.08
   0  -7   0    0.41    0.08
   0  -7   0    0.47    0.10
   0  -7   0    0.46    0.14
   0  -7   0    0.67    0.12
   0  -7   0    0.47    0.13
   0  -7   0    0.73    0.16
   0  -7   0    0.56    0.11
   0   7   0    0.64    0.13
   0   7   0    0.31    0.10
   0   7   0    0.48    0.07
   0   7   0    0.51    0.11
   0   7   0    0.54    0.11
   0   7   0    0.32    0.11
   0   7   0    0.51    0.08
   0   7   0    0.53    0.11
   0   7   0    0.33    0.09
   0   7   0    0.41    0.11
  -1  -7   0    8.17    0.38
  -1  -7   0    8.49    0.33
  -1  -7   0    8.44    0.29
  -1  -7   0    8.36    0.42
  -1  -7   0    8.91    0.37
  -1  -7   0    8.20    0.35
  -1  -7   0    8.61    0.39
  -1  -7   0    8.97    0.41
  -1  -7   0    8.94    0.47
  -1  -7   0    8.02    0.42
  -1  -7   0    8.92    0.48
  -1  -7   0    8.10    0.40
  -1  -7   0    7.58    0.34
   1   7   0    8.20    0.40
   1   7   0    8.96    0.43
   1   7   0    8.37    0.48
   1   7   0    9.08    0.37
   1   7   0    8.35    0.39
   1   7   0    8.38    0.45
   1   7   0    9.13    0.46
   1   7   0    8.53    0.38
   1   7   0    8.80    0.38
   1   7   0    7.97    0.49
  -2  -7   0    2.94    0.23
  -2  -7   0    2.79    0.18
  -2  -7   0    2.73    0.28
  -2  -7   0    2.29    0.42
  -2  -7   0    2.86    0.34
  -2  -7   0    3.10    0.26
  -2  -7   0    2.65    0.43
  -2  -7   0    2.37    0.21
  -2  -7   0    2.47    0.22
   2   7   0    2.51    0.21
   2   7   0    3.55    0.28
   2   7   0    2.69    0.25
   2   7   0    2.63    0.22
   2   7   0    2.96    0.27
   2   7   0    2.85    0.24
   2   7   0    2.56    0.30
   2   7   0    2.63    0.32
  -3  -7   0    0.06    0.12
  -3  -7   0    0.08    0.17
  -3  -7   0    0.34    0.17
  -3  -7   0    0.03    0.09
  -3  -7   0    0.15    0.12
  -3  -7   0    0.18    0.16
  -3  -7   0    0.18    0.14
   3   7   0    0.54    0.16
   3   7   0    0.34    0.10
   3   7   0    0.20    0.12
   3   7   0    0.37    0.15
   3   7   0    0.01    0.11
  -4  -7   0    1.03    0.29
  -4  -7   0    1.48    0.36
  -4  -7   0    0.79    0.33
  -4  -7   0    1.13    0.26
  -4  -7   0    1.10    0.28
   4   7   0    1.49    0.25
   4   7   0    0.92    0.23
   5  -8   0   -0.05    0.13
   5  -8   0   -0.05    0.15
   5  -8   0   -0.02    0.10
  -5   8   0    0.06    0.10
  -5   8   0    0.12    0.08
  -5   8   0    0.02    0.16
   4  -8   0    1.11    0.22
   4  -8   0    0.75    0.18
   4  -8   0    0.78    0.14
   4  -8   0    0.95    0.25
   4  -8   0    1.00    0.20
   4  -8   0    0.99    0.22
   4  -8   0    1.19    0.23
   4  -8   0    0.98    0.17
   4  -8   0    1.17    0.23
   4  -8   0    0.67    0.21
   4  -8   0    1.39    0.25
   4  -8   0    1.43    0.23
  -4   8   0    1.18    0.23
  -4   8   0    0.96    0.19
  -4   8   0    1.06    0.20
  -4   8   0    0.80    0.29
  -4   8   0    1.48    0.30
  -4   8   0    0.98    0.23
  -4   8   0    1.06    0.18
   3  -8   0    0.41    0.13
   3  -8   0    0.29    0.12
   3  -8   0    0.22    0.10
   3  -8   0    0.61    0.15
   3  -8   0    0.19    0.10
   3  -8   0    0.33    0.11
   3  -8   0    0.40    0.11
   3  -8   0    0.26    0.09
   3  -8   0    0.24    0.10
   3  -8   0    0.47    0.14
   3  -8   0    0.40    0.11
  -3   8   0    0.33    0.10
  -3   8   0    0.16    0.13
  -3   8   0    0.26    0.14
  -3   8   0    0.51    0.12
  -3   8   0    0.29    0.08
  -3   8   0    0.29    0.09
  -3   8   0    0.29    0.12
  -3   8   0    0.24    0.06
   2  -8   0    1.39    0.23
   2  -8   0    1.59    0.18
   2  -8   0    1.61    0.20
   2  -8   0    1.61    0.18
   2  -8   0    1.45    0.22
   2  -8   0    1.20    0.18
   2  -8   0    1.17    0.19
   2  -8   0    1.06    0.18
   2  -8   0    1.59    0.19
   2  -8   0    1.78    0.20
   2  -8   0    1.36    0.24
  -2   8   0    1.90    0.19
  -2   8   0    1.60    0.20
  -2   8   0    1.07    0.19
  -2   8   0    1.34    0.15
  -2   8   0    1.11    0.18
  -2   8   0    1.41    0.14
  -2   8   0    1.21    0.18
  -2   8   0    1.39    0.16
  -2   8   0    1.67    0.23
  -2   8   0    1.15    0.20
  -2   8   0    1.33    0.13
  -2   8   0    1.27    0.21
   1  -8   0   23.15    0.77
   1  -8   0   24.06    0.83
   1  -8   0   23.72    0.68
   1  -8   0   23.17    0.73
   1  -8   0   24.04    0.69
   1  -8   0   24.90    0.77
   1  -8   0   25.98    0.84
   1  -8   0   24.17    0.68
   1  -8   0   23.40    0.74
   1  -8   0   23.87    0.76
  -1   8   0   23.03    0.83
  -1   8   0   22.75    0.82
  -1   8   0   24.13    0.79
  -1   8   0   24.23    0.73
  -1   8   0   24.04    0.80
  -1   8   0   24.18    0.67
  -1   8   0   23.03    0.78
  -1   8   0   23.08    0.53
  -1   8   0   23.76    0.77
  -1   8   0   24.48    0.66
  -1   8   0   24.54    0.65
  -1   8   0   24.19    0.61
  -1   8   0   24.51    0.67
   0  -8   0    1.67    0.17
   0  -8   0    1.78    0.20
   0  -8   0    1.46    0.19
   0  -8   0    1.99    0.21
   0  -8   0    1.81    0.20
   0  -8   0    1.93    0.18
   0  -8   0    1.70    0.18
   0  -8   0    1.85    0.22
   0  -8   0    1.88    0.16
   0  -8   0    1.59    0.19
   0   8   0    1.89    0.15
   0   8   0    1.71    0.21
   0   8   0    1.75    0.20
   0   8   0    1.88    0.13
   0   8   0    1.72    0.19
   0   8   0    1.83    0.20
   0   8   0    1.75    0.19
   0   8   0    2.08    0.19
   0   8   0    1.66    0.21
   0   8   0    2.08    0.21
   0   8   0    1.70    0.20
  -1  -8   0   20.23    0.64
  -1  -8   0   20.22    0.58
  -1  -8   0   20.28    0.74
  -1  -8   0   20.04    0.67
  -1  -8   0   20.37    0.76
  -1  -8   0   19.67    0.52
  -1  -8   0   19.00    0.61
  -1  -8   0   21.33    0.81
  -1  -8   0   19.23    0.70
  -1  -8   0   21.09    0.82
  -1  -8   0   20.40    0.68
  -1  -8   0   19.73    0.71
   1   8   0   20.02    0.66
   1   8   0   20.43    0.66
   1   8   0   19.34    0.76
   1   8   0   20.26    0.68
   1   8   0   20.10    0.70
   1   8   0   20.36    0.71
   1   8   0   20.51    0.77
   1   8   0   20.90    0.64
   1   8   0   20.07    0.73
  -2  -8   0    5.35    0.45
  -2  -8   0    5.32    0.37
  -2  -8   0    5.76    0.33
  -2  -8   0    5.17    0.30
  -2  -8   0    5.70    0.36
  -2  -8   0    4.91    0.40
  -2  -8   0    5.75    0.51
  -2  -8   0    4.97    0.26
  -2  -8   0    5.44    0.32
  -2  -8   0    5.67    0.45
  -2  -8   0    5.89    0.53
   2   8   0    5.56    0.36
   2   8   0    5.18    0.43
   2   8   0    5.25    0.39
   2   8   0    5.15    0.32
   2   8   0    5.71    0.37
   2   8   0    5.33    0.38
   2   8   0    5.31    0.52
   2   8   0    5.35    0.34
   2   8   0    4.87    0.41
  -3  -8   0    0.79    0.24
  -3  -8   0    0.45    0.13
  -3  -8   0    0.33    0.14
  -3  -8   0    0.57    0.19
   3   8   0    0.88    0.19
   3   8   0    0.51    0.18
   3   8   0    0.51    0.22
   3   8   0    0.63    0.16
   5  -9   0    0.87    0.25
   5  -9   0    1.46    0.28
   5  -9   0    1.18    0.25
  -5   9   0    1.08    0.22
  -5   9   0    1.39    0.34
  -5   9   0    1.00    0.18
  -5   9   0    1.00    0.18
   4  -9   0    8.69    0.54
   4  -9   0    8.25    0.54
   4  -9   0    9.70    0.73
   4  -9   0    8.29    0.63
   4  -9   0   10.92    0.57
   4  -9   0    9.27    0.52
  -4   9   0    9.03    0.54
  -4   9   0    9.44    0.57
  -4   9   0    9.19    0.65
  -4   9   0    8.85    0.50
  -4   9   0    8.66    0.42
  -4   9   0    9.60    0.50
   3  -9   0    4.79    0.38
   3  -9   0    5.03    0.36
   3  -9   0    5.19    0.37
   3  -9   0    4.96    0.43
   3  -9   0    4.91    0.36
   3  -9   0    4.66    0.39
   3  -9   0    4.74    0.34
   3  -9   0    4.91    0.33
   3  -9   0    5.43    0.39
   3  -9   0    5.30    0.44
   3  -9   0    4.86    0.35
  -3   9   0    4.39    0.47
  -3   9   0    4.90    0.32
  -3   9   0    5.40    0.33
  -3   9   0    4.79    0.44
  -3   9   0    4.86    0.29
  -3   9   0    4.66    0.39
  -3   9   0    4.85    0.34
  -3   9   0    5.15    0.28
  -3   9   0    4.92    0.43
  -3   9   0    4.65    0.33
   2  -9   0    0.37    0.14
   2  -9   0    0.62    0.11
   2  -9   0    0.56    0.14
   2  -9   0    0.31    0.12
   2  -9   0    0.39    0.10
   2  -9   0    0.51    0.18
   2  -9   0    0.50    0.10
   2  -9   0    0.35    0.19
   2  -9   0    0.49    0.16
   2  -9   0    0.39    0.14
  -2   9   0    0.28    0.09
  -2   9   0    0.36    0.08
  -2   9   0    0.51    0.10
  -2   9   0    0.40    0.10
  -2   9   0    0.27    0.10
  -2   9   0    0.39    0.13
  -2   9   0    0.53    0.09
  -2   9   0    0.38    0.14
  -2   9   0    0.30    0.09
  -2   9   0    0.22    0.10
   1  -9   0   23.12    0.81
   1  -9   0   23.08    0.83
   1  -9   0   23.64    0.72
   1  -9   0   24.38    0.72
   1  -9   0   24.59    0.82
   1  -9   0   23.84    0.83
   1  -9   0   24.24    0.81
   1  -9   0   23.87    0.88
   1  -9   0   23.46    0.81
   1  -9   0   24.23    0.73
  -1   9   0   23.97    0.56
  -1   9   0   23.21    0.89
  -1   9   0   23.18    0.76
  -1   9   0   24.71    0.72
  -1   9   0   23.48    0.67
  -1   9   0   24.18    0.60
  -1   9   0   23.20    0.82
  -1   9   0   24.95    0.86
  -1   9   0   23.53    0.83
  -1   9   0   24.39    0.68
  -1   9   0   23.94    0.71
  -1   9   0   21.97    0.74
  -1   9   0   22.70    0.87
   0  -9   0   10.65    0.52
   0  -9   0   11.80    0.53
   0  -9   0   11.07    0.47
   0  -9   0   11.26    0.53
   0  -9   0   10.62    0.47
   0  -9   0   12.18    0.54
   0  -9   0   11.37    0.64
   0  -9   0   11.04    0.53
   0  -9   0   11.23    0.44
   0  -9   0   11.46    0.45
   0   9   0   11.16    0.64
   0   9   0   10.56    0.52
   0   9   0   11.16    0.47
   0   9   0   11.50    0.43
   0   9   0   11.11    0.53
   0   9   0   11.48    0.55
   0   9   0   10.98    0.35
   0   9   0    9.86    0.62
   0   9   0   11.66    0.52
   0   9   0   11.17    0.35
  -1  -9   0   -0.01    0.10
  -1  -9   0   -0.05    0.08
  -1  -9   0   -0.01    0.04
  -1  -9   0    0.02    0.09
  -1  -9   0    0.06    0.08
  -1  -9   0    0.04    0.10
  -1  -9   0    0.02    0.05
  -1  -9   0   -0.05    0.07
  -1  -9   0   -0.05    0.09
  -1  -9   0    0.03    0.10
   1   9   0    0.12    0.08
   1   9   0   -0.02    0.09
   1   9   0    0.00    0.09
   1   9   0   -0.11    0.14
   1   9   0    0.15    0.08
   1   9   0    0.10    0.08
   1   9   0   -0.07    0.10
   1   9   0    0.08    0.09
   1   9   0   -0.02    0.07
  -2  -9   0    3.50    0.36
  -2  -9   0    3.21    0.28
  -2  -9   0    3.10    0.37
  -2  -9   0    3.48    0.37
  -2  -9   0    2.93    0.28
  -2  -9   0    3.59    0.38
  -2  -9   0    3.36    0.42
  -2  -9   0    3.81    0.26
   2   9   0    3.04    0.33
   2   9   0    3.69    0.35
   2   9   0    3.97    0.36
  -3  -9   0    0.94    0.17
  -3  -9   0    0.83    0.28
  -3  -9   0    0.88    0.34
  -3  -9   0    0.59    0.24
  -3  -9   0    0.73    0.26
  -3  -9   0    0.84    0.25
  -3  -9   0    0.60    0.19
   3   9   0    1.31    0.30
   3   9   0    1.53    0.26
   3   9   0    0.79    0.23
   4 -10   0    9.09    0.54
   4 -10   0    8.75    0.53
   4 -10   0    7.98    0.53
  -4  10   0    8.24    0.49
  -4  10   0    8.01    0.47
  -4  10   0    8.16    0.49
  -4  10   0    7.63    0.42
  -4  10   0    8.00    0.46
   3 -10   0    1.33    0.23
   3 -10   0    1.27    0.25
   3 -10   0    1.09    0.31
   3 -10   0    1.23    0.20
   3 -10   0    1.69    0.21
  -3  10   0    1.41    0.15
  -3  10   0    1.39    0.18
  -3  10   0    1.03    0.17
  -3  10   0    1.19    0.18
  -3  10   0    1.10    0.17
  -3  10   0    1.09    0.35
  -3  10   0    0.73    0.24
  -3  10   0    1.04    0.19
   2 -10   0    9.91    0.64
   2 -10   0    9.85    0.53
   2 -10   0    9.93    0.55
   2 -10   0   10.65    0.61
   2 -10   0   10.32    0.49
   2 -10   0    9.81    0.57
   2 -10   0    9.65    0.51
   2 -10   0   10.36    0.53
   2 -10   0   10.63    0.49
   2 -10   0   11.21    0.60
   2 -10   0   10.68    0.54
  -2  10   0   10.30    0.51
  -2  10   0   11.30    0.48
  -2  10   0   10.66    0.40
  -2  10   0   10.58    0.57
  -2  10   0    9.58    0.56
  -2  10   0   11.06    0.54
  -2  10   0   11.15    0.62
  -2  10   0   10.36    0.64
  -2  10   0   11.17    0.48
  -2  10   0   11.12    0.37
  -2  10   0   10.69    0.37
  -2  10   0   10.10    0.62
  -2  10   0   10.99    0.46
   1 -10   0    3.18    0.32
   1 -10   0    2.97    0.32
   1 -10   0    3.31    0.33
   1 -10   0    3.39    0.31
   1 -10   0    3.11    0.27
   1 -10   0    3.05    0.27
   1 -10   0    3.12    0.25
   1 -10   0    3.04    0.28
   1 -10   0    3.64    0.27
   1 -10   0    3.68    0.30
  -1  10   0    2.66    0.26
  -1  10   0    2.96    0.29
  -1  10   0    2.88    0.29
  -1  10   0    3.31    0.32
  -1  10   0    3.09    0.24
  -1  10   0    3.37    0.29
  -1  10   0    2.92    0.29
  -1  10   0    3.05    0.34
  -1  10   0    3.15    0.27
  -1  10   0    2.96    0.18
  -1  10   0    3.33    0.20
  -1  10   0    2.57    0.30
   0 -10   0   14.72    0.60
   0 -10   0   15.63    0.57
   0 -10   0   14.67    0.65
   0 -10   0   16.29    0.75
   0 -10   0   14.92    0.63
   0 -10   0   15.31    0.72
   0 -10   0   14.60    0.65
   0  10   0   14.34    0.71
   0  10   0   14.57    0.51
   0  10   0   13.98    0.65
   0  10   0   14.39    0.55
   0  10   0   15.62    0.66
   0  10   0   13.24    0.72
   0  10   0   15.11    0.69
   0  10   0   14.67    0.59
   0  10   0   14.36    0.66
   0  10   0   14.25    0.70
  -1 -10   0    0.15    0.08
  -1 -10   0    0.23    0.07
  -1 -10   0    0.06    0.08
  -1 -10   0    0.36    0.17
  -1 -10   0    0.05    0.12
  -1 -10   0    0.25    0.08
  -1 -10   0    0.18    0.16
   1  10   0    0.21    0.11
   1  10   0    0.07    0.09
   1  10   0    0.25    0.11
  -2 -10   0   -0.09    0.12
  -2 -10   0    0.27    0.13
  -2 -10   0   -0.13    0.15
  -2 -10   0    0.06    0.13
  -2 -10   0   -0.01    0.15
  -2 -10   0    0.13    0.11
   2  10   0    0.30    0.14
   4 -11   0    0.20    0.16
   4 -11   0   -0.07    0.15
  -4  11   0    0.42    0.15
  -4  11   0    0.15    0.13
   3 -11   0    0.96    0.19
   3 -11   0    1.19    0.24
   3 -11   0    1.03    0.23
   3 -11   0    1.29    0.22
  -3  11   0    1.30    0.22
  -3  11   0    1.33    0.22
  -3  11   0    0.98    0.21
  -3  11   0    1.32    0.20
   2 -11   0    5.00    0.43
   2 -11   0    5.49    0.36
   2 -11   0    5.61    0.47
   2 -11   0    6.42    0.43
   2 -11   0    5.41    0.42
   2 -11   0    5.94    0.43
  -2  11   0    5.58    0.42
  -2  11   0    5.89    0.41
  -2  11   0    5.32    0.52
  -2  11   0    6.04    0.35
  -2  11   0    6.14    0.39
  -2  11   0    5.09    0.37
  -2  11   0    5.72    0.27
   1 -11   0    0.20    0.11
   1 -11   0    0.43    0.14
   1 -11   0    0.49    0.14
   1 -11   0    0.32    0.15
   1 -11   0    0.49    0.15
  -1  11   0    0.34    0.14
  -1  11   0    0.52    0.15
  -1  11   0    0.54    0.18
   0 -11   0   -0.10    0.09
   0 -11   0    0.12    0.10
   0 -11   0    0.06    0.11
   0 -11   0    0.09    0.16
   0 -11   0    0.13    0.13
   0 -11   0    0.02    0.09
   0 -11   0   -0.02    0.11
   0  11   0    0.08    0.12
   0  11   0    0.20    0.12
  -1 -11   0    1.50    0.25
  -1 -11   0    0.87    0.19
  -1 -11   0    0.87    0.29
  -1 -11   0    0.69    0.19
  -1 -11   0    1.54    0.34
   1  11   0    0.72    0.20
   1  11   0    0.93    0.27
   3 -12   0    2.36    0.35
  -3  12   0    2.18    0.49
  -3  12   0    2.89    0.28
   2 -12   0    1.75    0.26
   2 -12   0    2.15    0.41
   2 -12   0    1.58    0.29
  -2  12   0    2.12    0.26
  -2  12   0    2.07    0.24
  -2  12   0    1.77    0.30
   1 -12   0    2.98    0.42
   1 -12   0    2.99    0.37
   1 -12   0    2.38    0.30
   1 -12   0    2.42    0.54
  -1  12   0    2.81    0.31
  -1  12   0    3.02    0.29
   0 -12   0    0.54    0.34
   0 -12   0    0.33    0.18
   0 -12   0    0.41    0.16
   0 -12   0    0.71    0.25
   0 -12   0    0.62    0.25
   0  12   0    0.63    0.21
   0  12  -1    0.31    0.21
   0 -12   1    0.15    0.18
   0 -12   1    0.24    0.19
   0 -12   1    0.39    0.19
   0 -12   1    0.68    0.22
  -1  12  -1    0.22    0.12
  -1  12  -1    0.14    0.14
   1 -12   1    0.22    0.13
   1 -12   1    0.17    0.11
   1 -12   1    0.40    0.13
  -2  12  -1    3.56    0.33
  -2  12  -1    3.79    0.30
  -2  12  -1    3.76    0.31
   2 -12   1    4.02    0.38
   2 -12   1    4.05    0.33
   2 -12   1    3.84    0.39
  -3  12  -1    2.63    0.50
  -3  12  -1    2.85    0.27
   3 -12   1    2.70    0.32
   1  11  -1    4.87    0.41
   1  11  -1    5.36    0.42
  -1 -11   1    5.48    0.39
  -1 -11   1    5.01    0.42
  -1 -11   1    5.11    0.45
  -1 -11   1    5.26    0.49
  -1 -11   1    3.85    0.40
  -1 -11   1    4.13    0.44
   0  11  -1    3.58    0.39
   0  11  -1    4.11    0.32
   0  11  -1    3.81    0.37
   0 -11   1    3.73    0.37
   0 -11   1    3.51    0.39
   0 -11   1    3.80    0.39
   0 -11   1    4.02    0.30
   0 -11   1    4.88    0.38
   0 -11   1    4.69    0.31
   0 -11   1    4.43    0.39
  -1  11  -1    3.14    0.46
  -1  11  -1    2.65    0.28
  -1  11  -1    2.46    0.21
  -1  11  -1    2.56    0.28
  -1  11  -1    2.54    0.29
   1 -11   1    2.76    0.25
   1 -11   1    2.41    0.30
   1 -11   1    2.44    0.25
   1 -11   1    2.53    0.26
   1 -11   1    2.86    0.31
  -2  11  -1    4.46    0.26
  -2  11  -1    4.31    0.31
  -2  11  -1    4.67    0.36
  -2  11  -1    5.12    0.38
  -2  11  -1    4.27    0.35
  -2  11  -1    5.43    0.33
   2 -11   1    4.11    0.44
   2 -11   1    4.60    0.34
   2 -11   1    4.67    0.36
   2 -11   1    5.25    0.41
   2 -11   1    4.66    0.34
  -3  11  -1   -0.16    0.07
  -3  11  -1    0.02    0.07
  -3  11  -1   -0.01    0.06
  -3  11  -1    0.01    0.08
   3 -11   1   -0.14    0.13
   3 -11   1    0.03    0.11
  -4  11  -1    7.61    0.50
  -4  11  -1    8.64    0.50
  -4  11  -1    9.08    0.51
  -4  11  -1    7.08    0.49
   4 -11   1    7.38    0.76
   4 -11   1    8.12    0.54
   4 -11   1    8.79    0.51
   2  10  -1   -0.13    0.11
  -2 -10   1    0.18    0.09
  -2 -10   1    0.07    0.09
  -2 -10   1    0.39    0.13
  -2 -10   1    0.04    0.09
  -2 -10   1   -0.07    0.08
   1  10  -1    5.22    0.39
   1  10  -1    5.33    0.36
   1  10  -1    5.70    0.37
   1  10  -1    5.55    0.45
  -1 -10   1    6.31    0.55
  -1 -10   1    5.91    0.44
  -1 -10   1    5.34    0.31
  -1 -10   1    6.52    0.73
  -1 -10   1    5.89    0.45
  -1 -10   1    5.52    0.41
  -1 -10   1    5.23    0.34
   0  10  -1    1.96    0.20
   0  10  -1    1.81    0.20
   0  10  -1    1.58    0.18
   0  10  -1    1.50    0.25
   0  10  -1    1.66    0.21
   0  10  -1    1.33    0.23
   0  10  -1    1.07    0.16
   0  10  -1    1.74    0.19
   0  10  -1    1.51    0.30
   0  10  -1    1.50    0.24
   0  10  -1    1.40    0.24
   0 -10   1    1.69    0.25
   0 -10   1    1.57    0.28
   0 -10   1    1.35    0.23
   0 -10   1    1.63    0.20
   0 -10   1    1.55    0.24
   0 -10   1    1.35    0.22
   0 -10   1    1.56    0.18
   0 -10   1    1.85    0.20
   0 -10   1    1.74    0.23
   0 -10   1    1.10    0.21
  -1  10  -1   -0.06    0.06
  -1  10  -1   -0.11    0.06
  -1  10  -1   -0.08    0.07
  -1  10  -1   -0.01    0.05
  -1  10  -1    0.13    0.09
  -1  10  -1   -0.02    0.04
  -1  10  -1   -0.06    0.05
  -1  10  -1   -0.09    0.06
  -1  10  -1    0.07    0.09
  -1  10  -1    0.02    0.06
  -1  10  -1   -0.10    0.09
   1 -10   1   -0.04    0.07
   1 -10   1    0.07    0.08
   1 -10   1    0.17    0.07
   1 -10   1   -0.07    0.06
   1 -10   1    0.05    0.06
   1 -10   1   -0.03    0.08
   1 -10   1   -0.06    0.09
   1 -10   1   -0.14    0.06
   1 -10   1   -0.15    0.05
  -2  10  -1    0.66    0.15
  -2  10  -1    0.78    0.15
  -2  10  -1    0.74    0.16
  -2  10  -1    0.51    0.13
  -2  10  -1    0.62    0.14
  -2  10  -1    0.62    0.10
  -2  10  -1    0.65    0.19
  -2  10  -1    0.64    0.14
  -2  10  -1    0.62    0.11
  -2  10  -1    0.71    0.14
  -2  10  -1    0.77    0.16
  -2  10  -1    0.73    0.21
   2 -10   1    0.64    0.18
   2 -10   1    0.71    0.13
   2 -10   1    0.58    0.14
   2 -10   1    0.49    0.17
   2 -10   1    0.84    0.17
   2 -10   1    0.89    0.18
   2 -10   1    0.87    0.16
   2 -10   1    0.99    0.22
   2 -10   1    0.77    0.16
   2 -10   1    0.44    0.14
  -3  10  -1    4.34    0.27
  -3  10  -1    5.13    0.32
  -3  10  -1    5.26    0.35
  -3  10  -1    5.42    0.32
  -3  10  -1    4.71    0.45
  -3  10  -1    4.33    0.27
  -3  10  -1    5.59    0.37
  -3  10  -1    5.44    0.35
   3 -10   1    4.82    0.67
   3 -10   1    5.57    0.47
   3 -10   1    4.36    0.35
   3 -10   1    4.73    0.35
   3 -10   1    4.82    0.35
   3 -10   1    4.88    0.35
  -4  10  -1    2.63    0.27
  -4  10  -1    2.02    0.29
  -4  10  -1    1.92    0.24
  -4  10  -1    2.18    0.26
  -4  10  -1    1.84    0.27
   4 -10   1    2.48    0.30
   4 -10   1    2.00    0.34
   3   9  -1   -0.13    0.14
   3   9  -1   -0.26    0.14
   3   9  -1    0.11    0.14
  -3  -9   1    0.16    0.15
  -3  -9   1   -0.09    0.08
  -3  -9   1    0.10    0.17
  -3  -9   1   -0.30    0.23
  -3  -9   1    0.11    0.20
  -3  -9   1    0.09    0.22
  -3  -9   1    0.01    0.14
   2   9  -1    3.65    0.41
   2   9  -1    3.70    0.36
   2   9  -1    3.95    0.28
   2   9  -1    3.82    0.34
  -2  -9   1    3.45    0.34
  -2  -9   1    3.28    0.31
  -2  -9   1    4.27    0.28
  -2  -9   1    3.63    0.27
  -2  -9   1    4.11    0.40
  -2  -9   1    4.10    0.43
  -2  -9   1    3.87    0.48
  -2  -9   1    4.38    0.43
   1   9  -1    0.40    0.14
   1   9  -1    0.57    0.15
   1   9  -1    0.82    0.19
   1   9  -1    0.98    0.18
   1   9  -1    0.67    0.14
   1   9  -1    0.39    0.15
   1   9  -1    0.45    0.14
   1   9  -1    0.69    0.15
   1   9  -1    0.42    0.11
  -1  -9   1    0.64    0.12
  -1  -9   1    0.43    0.10
  -1  -9   1    0.78    0.15
  -1  -9   1    0.99    0.21
  -1  -9   1    0.63    0.16
  -1  -9   1    0.57    0.14
  -1  -9   1    0.34    0.10
  -1  -9   1    0.44    0.11
  -1  -9   1    0.56    0.12
  -1  -9   1    0.56    0.16
  -1  -9   1    0.73    0.15
  -1  -9   1    0.77    0.19
   0   9  -1    0.99    0.17
   0   9  -1    0.70    0.15
   0   9  -1    0.84    0.15
   0   9  -1    0.86    0.16
   0   9  -1    0.74    0.10
   0   9  -1    1.05    0.18
   0   9  -1    0.88    0.13
   0   9  -1    0.82    0.17
   0   9  -1    0.60    0.17
   0   9  -1    0.69    0.14
   0   9  -1    0.75    0.16
   0  -9   1    1.20    0.20
   0  -9   1    0.87    0.14
   0  -9   1    1.09    0.18
   0  -9   1    0.83    0.19
   0  -9   1    0.66    0.12
   0  -9   1    0.71    0.14
   0  -9   1    0.68    0.14
   0  -9   1    0.63    0.16
  -1   9  -1    7.30    0.36
  -1   9  -1    6.90    0.39
  -1   9  -1    6.90    0.41
  -1   9  -1    7.30    0.36
  -1   9  -1    6.89    0.43
  -1   9  -1    7.54    0.32
  -1   9  -1    7.13    0.45
  -1   9  -1    8.04    0.49
  -1   9  -1    7.19    0.25
  -1   9  -1    7.56    0.29
  -1   9  -1    6.97    0.34
  -1   9  -1    6.90    0.39
  -1   9  -1    6.92    0.42
   1  -9   1    7.14    0.43
   1  -9   1    7.27    0.41
   1  -9   1    7.07    0.42
   1  -9   1    7.21    0.42
   1  -9   1    7.17    0.37
   1  -9   1    7.35    0.37
   1  -9   1    6.99    0.34
   1  -9   1    7.36    0.43
   1  -9   1    7.43    0.39
   1  -9   1    6.79    0.45
  -2   9  -1    5.36    0.26
  -2   9  -1    5.60    0.44
  -2   9  -1    5.15    0.41
  -2   9  -1    5.87    0.32
  -2   9  -1    5.94    0.27
  -2   9  -1    5.55    0.35
  -2   9  -1    5.37    0.36
  -2   9  -1    5.87    0.42
  -2   9  -1    5.45    0.30
  -2   9  -1    5.02    0.35
  -2   9  -1    5.69    0.50
  -2   9  -1    5.82    0.35
  -2   9  -1    6.14    0.32
   2  -9   1    5.83    0.34
   2  -9   1    5.15    0.36
   2  -9   1    5.65    0.44
   2  -9   1    6.25    0.40
   2  -9   1    5.38    0.33
   2  -9   1    5.56    0.36
   2  -9   1    5.45    0.34
   2  -9   1    5.44    0.35
   2  -9   1    6.15    0.34
   2  -9   1    5.27    0.39
   2  -9   1    5.31    0.40
  -3   9  -1    9.12    0.40
  -3   9  -1    9.15    0.43
  -3   9  -1    8.62    0.39
  -3   9  -1    9.09    0.45
  -3   9  -1    9.73    0.46
  -3   9  -1    7.97    0.57
  -3   9  -1    8.86    0.53
  -3   9  -1    9.02    0.47
  -3   9  -1    9.32    0.43
  -3   9  -1    8.51    0.64
  -3   9  -1    8.99    0.58
   3  -9   1    9.22    0.54
   3  -9   1    9.25    0.46
   3  -9   1    9.10    0.47
   3  -9   1    8.93    0.53
   3  -9   1    9.56    0.56
   3  -9   1    9.73    0.56
   3  -9   1    8.90    0.50
   3  -9   1    8.26    0.60
   3  -9   1    9.57    0.50
   3  -9   1    9.39    0.43
   3  -9   1    9.77    0.49
  -4   9  -1    4.68    0.38
  -4   9  -1    5.14    0.39
  -4   9  -1    4.19    0.45
  -4   9  -1    4.40    0.36
  -4   9  -1    4.22    0.45
   4  -9   1    4.50    0.41
   4  -9   1    4.54    0.38
   4  -9   1    4.76    0.37
   4  -9   1    4.28    0.45
   4  -9   1    4.40    0.29
   4  -9   1    4.17    0.38
  -5   9  -1    2.44    0.33
  -5   9  -1    2.67    0.32
  -5   9  -1    3.05    0.38
  -5   9  -1    3.38    0.32
   5  -9   1    2.90    0.36
   5  -9   1    2.47    0.30
   5  -9   1    3.15    0.38
   3   8  -1   -0.16    0.12
   3   8  -1   -0.11    0.09
  -3  -8   1   -0.13    0.12
  -3  -8   1   -0.22    0.10
  -3  -8   1    0.03    0.12
  -3  -8   1    0.06    0.13
  -3  -8   1   -0.07    0.06
  -3  -8   1    0.18    0.15
  -3  -8   1   -0.01    0.12
   2   8  -1    7.31    0.40
   2   8  -1    6.94    0.38
   2   8  -1    6.96    0.44
   2   8  -1    6.84    0.45
   2   8  -1    6.85    0.37
   2   8  -1    7.62    0.53
   2   8  -1    7.77    0.44
   2   8  -1    7.77    0.57
   2   8  -1    7.23    0.57
   2   8  -1    7.04    0.43
   2   8  -1    7.59    0.45
  -2  -8   1    7.30    0.54
  -2  -8   1    8.98    0.58
  -2  -8   1    7.14    0.47
  -2  -8   1    7.39    0.39
  -2  -8   1    7.08    0.38
  -2  -8   1    6.82    0.37
  -2  -8   1    6.94    0.31
  -2  -8   1    7.39    0.51
  -2  -8   1    7.43    0.42
  -2  -8   1    7.86    0.46
  -2  -8   1    7.42    0.41
  -2  -8   1    6.68    0.35
  -2  -8   1    7.66    0.36
   1   8  -1    7.20    0.45
   1   8  -1    6.93    0.35
   1   8  -1    7.35    0.41
   1   8  -1    7.70    0.41
   1   8  -1    7.12    0.40
   1   8  -1    7.87    0.41
   1   8  -1    6.86    0.43
   1   8  -1    7.03    0.41
   1   8  -1    6.86    0.36
   1   8  -1    7.32    0.44
   1   8  -1    7.86    0.37
  -1  -8   1    6.69    0.34
  -1  -8   1    7.38    0.39
  -1  -8   1    7.56    0.38
  -1  -8   1    6.70    0.38
  -1  -8   1    7.68    0.44
  -1  -8   1    6.81    0.45
  -1  -8   1    7.41    0.36
  -1  -8   1    6.96    0.41
  -1  -8   1    7.58    0.48
  -1  -8   1    7.71    0.31
  -1  -8   1    7.32    0.30
   0   8  -1    0.85    0.08
   0   8  -1    0.88    0.16
   0   8  -1    0.55    0.13
   0   8  -1    0.77    0.15
   0   8  -1    1.03    0.17
   0   8  -1    0.80    0.16
   0   8  -1    0.85    0.17
   0   8  -1    0.93    0.16
   0   8  -1    0.76    0.14
   0   8  -1    0.89    0.14
   0  -8   1    1.04    0.18
   0  -8   1    0.67    0.13
   0  -8   1    0.80    0.12
   0  -8   1    0.98    0.17
   0  -8   1    0.84    0.10
   0  -8   1    1.22    0.16
   0  -8   1    0.62    0.13
   0  -8   1    0.86    0.16
   0  -8   1    0.70    0.16
   0  -8   1    1.07    0.17
   0  -8   1    0.98    0.15
   0  -8   1    0.89    0.13
  -1   8  -1   11.13    0.51
  -1   8  -1   11.34    0.49
  -1   8  -1   11.78    0.48
  -1   8  -1   11.85    0.44
  -1   8  -1   11.61    0.42
  -1   8  -1   11.05    0.62
  -1   8  -1   10.92    0.35
  -1   8  -1   11.05    0.31
  -1   8  -1   10.58    0.53
  -1   8  -1   10.95    0.52
  -1   8  -1   10.84    0.38
  -1   8  -1   10.83    0.49
  -1   8  -1   11.33    0.51
   1  -8   1   11.15    0.54
   1  -8   1   10.82    0.47
   1  -8   1   11.40    0.42
   1  -8   1   11.29    0.43
   1  -8   1   11.00    0.50
   1  -8   1   10.47    0.47
   1  -8   1   11.03    0.47
   1  -8   1   11.21    0.47
   1  -8   1   11.35    0.52
   1  -8   1   11.49    0.43
  -2   8  -1    1.60    0.25
  -2   8  -1    2.08    0.18
  -2   8  -1    1.89    0.30
  -2   8  -1    1.96    0.21
  -2   8  -1    1.95    0.23
  -2   8  -1    2.29    0.20
  -2   8  -1    2.19    0.19
  -2   8  -1    2.21    0.16
  -2   8  -1    2.09    0.17
  -2   8  -1    2.24    0.20
  -2   8  -1    2.08    0.18
  -2   8  -1    1.85    0.22
   2  -8   1    1.94    0.20
   2  -8   1    2.21    0.24
   2  -8   1    1.62    0.20
   2  -8   1    2.18    0.24
   2  -8   1    2.22    0.20
   2  -8   1    1.81    0.25
   2  -8   1    2.01    0.24
   2  -8   1    2.76    0.26
   2  -8   1    2.03    0.21
   2  -8   1    2.01    0.23
   2  -8   1    2.31    0.20
  -3   8  -1    7.28    0.49
  -3   8  -1    8.01    0.39
  -3   8  -1    8.17    0.39
  -3   8  -1    8.31    0.43
  -3   8  -1    7.89    0.41
  -3   8  -1    8.14    0.57
  -3   8  -1    6.99    0.46
  -3   8  -1    7.98    0.43
  -3   8  -1    7.83    0.35
   3  -8   1    7.99    0.55
   3  -8   1    8.32    0.44
   3  -8   1    7.94    0.42
   3  -8   1    7.67    0.45
   3  -8   1    8.26    0.44
   3  -8   1    7.46    0.46
   3  -8   1    7.84    0.48
   3  -8   1    7.57    0.48
   3  -8   1    7.67    0.44
   3  -8   1    7.58    0.49
   3  -8   1    7.75    0.35
  -4   8  -1    1.60    0.25
  -4   8  -1    1.57    0.28
  -4   8  -1    1.77    0.25
  -4   8  -1    1.46    0.22
  -4   8  -1    1.01    0.26
  -4   8  -1    1.51    0.29
  -4   8  -1    1.79    0.31
  -4   8  -1    1.90    0.19
   4  -8   1    1.68    0.25
   4  -8   1    1.85    0.30
   4  -8   1    1.58    0.28
   4  -8   1    1.28    0.24
   4  -8   1    1.65    0.18
   4  -8   1    1.77    0.36
   4  -8   1    1.84    0.27
   4  -8   1    1.81    0.30
   4  -8   1    1.29    0.28
   4  -8   1    1.52    0.26
  -5   8  -1   13.35    0.74
  -5   8  -1   11.49    0.62
  -5   8  -1   12.15    0.65
  -5   8  -1   12.44    0.63
   5  -8   1   12.15    0.70
   5  -8   1   11.31    0.76
   4   7  -1    0.31    0.14
   4   7  -1    0.01    0.11
   4   7  -1    0.72    0.18
  -4  -7   1    0.07    0.17
  -4  -7   1    0.27    0.10
  -4  -7   1    0.09    0.17
   3   7  -1    0.04    0.10
   3   7  -1    0.13    0.13
   3   7  -1    0.04    0.10
   3   7  -1    0.03    0.09
   3   7  -1    0.14    0.10
  -3  -7   1    0.10    0.15
  -3  -7   1   -0.07    0.09
  -3  -7   1    0.26    0.09
  -3  -7   1    0.10    0.09
  -3  -7   1    0.00    0.06
  -3  -7   1    0.30    0.14
  -3  -7   1   -0.07    0.07
   2   7  -1    4.16    0.27
   2   7  -1    3.99    0.26
   2   7  -1    4.47    0.35
   2   7  -1    4.31    0.32
   2   7  -1    4.17    0.31
   2   7  -1    4.82    0.40
   2   7  -1    4.01    0.33
   2   7  -1    4.24    0.28
   2   7  -1    4.82    0.35
   2   7  -1    4.98    0.40
  -2  -7   1    4.34    0.29
  -2  -7   1    4.23    0.35
  -2  -7   1    4.25    0.27
  -2  -7   1    4.78    0.41
  -2  -7   1    3.80    0.22
  -2  -7   1    3.75    0.25
  -2  -7   1    4.81    0.41
  -2  -7   1    4.31    0.30
  -2  -7   1    4.54    0.30
  -2  -7   1    4.18    0.36
  -2  -7   1    3.88    0.26
  -2  -7   1    4.67    0.35
   1   7  -1    8.36    0.37
   1   7  -1    8.44    0.45
   1   7  -1    8.07    0.39
   1   7  -1    8.73    0.44
   1   7  -1    8.01    0.40
   1   7  -1    8.23    0.41
   1   7  -1    8.03    0.36
   1   7  -1    8.15    0.44
   1   7  -1    8.37    0.40
   1   7  -1    7.83    0.38
   1   7  -1    8.49    0.44
  -1  -7   1    8.04    0.39
  -1  -7   1    8.37    0.43
  -1  -7   1    8.18    0.30
  -1  -7   1    8.34    0.36
  -1  -7   1    8.23    0.31
  -1  -7   1    8.20    0.39
  -1  -7   1    8.22    0.34
  -1  -7   1    8.22    0.37
  -1  -7   1    8.06    0.46
  -1  -7   1    7.84    0.34
  -1  -7   1    8.47    0.40
  -1  -7   1    8.38    0.42
  -1  -7   1    8.38    0.46
   0   7  -1   19.09    0.64
   0   7  -1   19.62    0.66
   0   7  -1   19.68    0.60
   0   7  -1   19.18    0.41
   0   7  -1   19.35    0.61
   0   7  -1   18.26    0.58
   0   7  -1   20.67    0.56
   0   7  -1   18.78    0.63
   0   7  -1   18.89    0.66
   0   7  -1   19.68    0.59
   0   7  -1   18.95    0.60
   0   7  -1   18.99    0.60
   0  -7   1   18.66    0.55
   0  -7   1   19.06    0.62
   0  -7   1   20.04    0.75
   0  -7   1   19.50    0.58
   0  -7   1   19.12    0.56
   0  -7   1   19.88    0.89
   0  -7   1   18.41    0.50
   0  -7   1   19.27    0.50
   0  -7   1   18.80    0.58
   0  -7   1   19.48    0.67
   0  -7   1   18.69    0.61
  -1   7  -1    1.57    0.18
  -1   7  -1    1.52    0.13
  -1   7  -1    1.64    0.16
  -1   7  -1    1.56    0.12
  -1   7  -1    1.42    0.13
  -1   7  -1    1.41    0.12
  -1   7  -1    1.65    0.17
  -1   7  -1    1.52    0.12
  -1   7  -1    1.67    0.16
  -1   7  -1    1.45    0.16
  -1   7  -1    1.49    0.18
   1  -7   1    1.77    0.17
   1  -7   1    1.46    0.16
   1  -7   1    1.51    0.16
   1  -7   1    1.52    0.18
   1  -7   1    1.26    0.13
   1  -7   1    1.30    0.16
   1  -7   1    1.39    0.14
   1  -7   1    1.33    0.17
   1  -7   1    1.09    0.16
   1  -7   1    1.69    0.16
  -2   7  -1   29.49    0.92
  -2   7  -1   30.27    0.88
  -2   7  -1   30.92    0.82
  -2   7  -1   30.33    0.77
  -2   7  -1   29.91    0.90
  -2   7  -1   30.76    0.76
  -2   7  -1   30.94    0.77
  -2   7  -1   31.47    0.84
  -2   7  -1   29.87    0.96
  -2   7  -1   29.37    0.96
  -2   7  -1   30.90    0.78
  -2   7  -1   30.64    0.70
   2  -7   1   30.36    0.93
   2  -7   1   30.54    0.81
   2  -7   1   30.45    0.77
   2  -7   1   30.46    0.83
   2  -7   1   31.31    0.98
   2  -7   1   30.87    0.81
   2  -7   1   28.79    0.88
   2  -7   1   29.18    0.83
   2  -7   1   31.36    0.81
   2  -7   1   29.80    0.90
   2  -7   1   29.60    0.87
  -3   7  -1    6.93    0.39
  -3   7  -1    6.74    0.43
  -3   7  -1    7.16    0.37
  -3   7  -1    6.80    0.40
  -3   7  -1    7.20    0.51
  -3   7  -1    6.88    0.47
  -3   7  -1    7.47    0.34
  -3   7  -1    6.79    0.37
  -3   7  -1    6.45    0.35
  -3   7  -1    7.00    0.47
   3  -7   1    7.47    0.32
   3  -7   1    6.44    0.43
   3  -7   1    6.54    0.41
   3  -7   1    7.48    0.40
   3  -7   1    6.57    0.42
   3  -7   1    6.39    0.40
   3  -7   1    7.00    0.45
   3  -7   1    6.87    0.40
   3  -7   1    6.60    0.49
   3  -7   1    6.82    0.38
   3  -7   1    6.27    0.38
   3  -7   1    6.73    0.32
  -4   7  -1    3.67    0.33
  -4   7  -1    3.87    0.36
  -4   7  -1    4.52    0.37
  -4   7  -1    3.56    0.58
  -4   7  -1    3.76    0.31
  -4   7  -1    3.73    0.32
  -4   7  -1    3.86    0.34
  -4   7  -1    3.60    0.27
   4  -7   1    2.80    0.32
   4  -7   1    4.17    0.37
   4  -7   1    4.11    0.37
   4  -7   1    3.67    0.36
   4  -7   1    4.00    0.34
   4  -7   1    4.60    0.35
   4  -7   1    3.65    0.40
   4  -7   1    3.82    0.22
   4  -7   1    3.81    0.27
   4  -7   1    3.62    0.36
   4  -7   1    3.64    0.34
   4  -7   1    3.22    0.37
  -5   7  -1    1.38    0.31
  -5   7  -1    1.64    0.32
  -5   7  -1    1.16    0.25
  -5   7  -1    1.28    0.25
  -5   7  -1    1.68    0.27
  -5   7  -1    1.68    0.28
   5  -7   1    1.18    0.26
   5  -7   1    1.71    0.33
   5  -7   1    1.43    0.26
   4   6  -1    7.04    0.64
   4   6  -1    7.85    0.69
  -4  -6   1    7.24    0.58
  -4  -6   1    7.51    0.65
  -4  -6   1    6.04    0.49
  -4  -6   1    6.33    0.54
  -4  -6   1    7.06    0.44
  -4  -6   1    7.37    0.61
   3   6  -1    2.41    0.27
   3   6  -1    2.31    0.38
   3   6  -1    2.31    0.22
   3   6  -1    2.62    0.29
   3   6  -1    1.98    0.32
   3   6  -1    2.20    0.21
   3   6  -1    2.18    0.19
   3   6  -1    1.57    0.23
   3   6  -1    2.14    0.22
   3   6  -1    2.39    0.26
  -3  -6   1    2.09    0.23
  -3  -6   1    1.70    0.28
  -3  -6   1    2.39    0.28
  -3  -6   1    2.20    0.23
  -3  -6   1    2.21    0.23
  -3  -6   1    1.97    0.18
  -3  -6   1    2.43    0.22
  -3  -6   1    2.62    0.31
  -3  -6   1    2.65    0.41
  -3  -6   1    2.83    0.32
  -3  -6   1    2.20    0.24
   2   6  -1    1.94    0.20
   2   6  -1    1.84    0.18
   2   6  -1    2.05    0.22
   2   6  -1    2.28    0.22
   2   6  -1    2.35    0.26
   2   6  -1    1.90    0.22
   2   6  -1    2.07    0.19
   2   6  -1    1.97    0.25
   2   6  -1    1.98    0.21
   2   6  -1    2.09    0.19
  -2  -6   1    1.94    0.18
  -2  -6   1    1.81    0.13
  -2  -6   1    2.06    0.25
  -2  -6   1    1.73    0.17
  -2  -6   1    1.87    0.19
  -2  -6   1    2.20    0.20
  -2  -6   1    2.18    0.24
  -2  -6   1    1.71    0.18
  -2  -6   1    2.00    0.25
  -2  -6   1    2.10    0.19
  -2  -6   1    1.93    0.22
  -2  -6   1    2.14    0.16
  -2  -6   1    2.04    0.27
   1   6  -1   15.18    0.53
   1   6  -1   14.98    0.51
   1   6  -1   14.99    0.48
   1   6  -1   14.91    0.56
   1   6  -1   15.10    0.48
   1   6  -1   14.97    0.52
   1   6  -1   15.16    0.53
   1   6  -1   15.40    0.48
  -1  -6   1   15.92    0.42
  -1  -6   1   15.04    0.50
  -1  -6   1   15.29    0.60
  -1  -6   1   15.40    0.56
  -1  -6   1   14.95    0.46
  -1  -6   1   15.52    0.42
  -1  -6   1   15.47    0.48
  -1  -6   1   15.48    0.34
  -1  -6   1   15.60    0.51
  -1  -6   1   16.16    0.52
  -1  -6   1   14.92    0.46
  -1  -6   1   15.44    0.55
  -1  -6   1   15.21    0.59
  -1  -6   1   15.31    0.51
   0   6  -1   35.60    0.65
   0   6  -1   37.59    0.90
   0   6  -1   35.63    0.83
   0   6  -1   36.09    0.80
   0   6  -1   36.43    0.75
   0   6  -1   36.10    0.84
   0   6  -1   35.92    0.92
   0   6  -1   36.33    0.88
   0   6  -1   36.12    0.84
   0   6  -1   35.06    0.82
   0   6  -1   36.49    0.91
   0   6  -1   36.31    0.90
   0   6  -1   34.98    0.82
   0  -6   1   36.13    0.79
   0  -6   1   35.89    0.79
   0  -6   1   36.41    0.89
   0  -6   1   35.96    0.82
   0  -6   1   36.44    0.92
   0  -6   1   35.67    0.86
   0  -6   1   35.88    0.82
   0  -6   1   36.09    0.73
   0  -6   1   37.13    0.74
   0  -6   1   37.09    0.92
  -1   6  -1    2.64    0.19
  -1   6  -1    2.54    0.18
  -1   6  -1    2.37    0.16
  -1   6  -1    2.67    0.20
  -1   6  -1    2.47    0.19
  -1   6  -1    2.52    0.14
  -1   6  -1    2.53    0.13
  -1   6  -1    2.67    0.19
  -1   6  -1    2.48    0.16
  -1   6  -1    2.55    0.23
  -1   6  -1    2.78    0.22
  -1   6  -1    2.43    0.15
   1  -6   1    2.59    0.20
   1  -6   1    2.55    0.19
   1  -6   1    2.70    0.22
   1  -6   1    2.53    0.18
   1  -6   1    2.49    0.19
   1  -6   1    2.77    0.18
   1  -6   1    2.54    0.21
   1  -6   1    2.41    0.16
  -2   6  -1    1.61    0.19
  -2   6  -1    1.84    0.17
  -2   6  -1    1.87    0.20
  -2   6  -1    1.97    0.16
  -2   6  -1    1.97    0.15
  -2   6  -1    1.92    0.17
  -2   6  -1    1.57    0.18
  -2   6  -1    1.82    0.16
  -2   6  -1    1.65    0.20
  -2   6  -1    1.58    0.15
  -2   6  -1    1.81    0.18
   2  -6   1    1.84    0.18
   2  -6   1    1.95    0.14
   2  -6   1    2.01    0.18
   2  -6   1    2.19    0.18
   2  -6   1    1.79    0.19
   2  -6   1    1.97    0.18
   2  -6   1    1.86    0.15
   2  -6   1    2.01    0.20
   2  -6   1    1.70    0.17
   2  -6   1    1.77    0.21
   2  -6   1    1.95    0.21
   2  -6   1    2.31    0.20
  -3   6  -1   -0.02    0.04
  -3   6  -1   -0.07    0.04
  -3   6  -1   -0.07    0.06
  -3   6  -1    0.05    0.04
  -3   6  -1    0.02    0.07
  -3   6  -1   -0.03    0.05
  -3   6  -1    0.05    0.06
  -3   6  -1   -0.02    0.04
  -3   6  -1   -0.05    0.04
   3  -6   1   -0.07    0.05
   3  -6   1    0.06    0.06
   3  -6   1   -0.02    0.06
   3  -6   1   -0.02    0.04
   3  -6   1    0.02    0.03
   3  -6   1   -0.05    0.05
   3  -6   1   -0.04    0.04
   3  -6   1    0.04    0.07
   3  -6   1   -0.01    0.06
   3  -6   1   -0.09    0.05
   3  -6   1    0.02    0.04
   3  -6   1    0.03    0.06
   3  -6   1    0.05    0.04
  -4   6  -1    2.43    0.24
  -4   6  -1    1.99    0.29
  -4   6  -1    2.22    0.34
  -4   6  -1    2.26    0.25
  -4   6  -1    2.06    0.26
  -4   6  -1    2.12    0.38
  -4   6  -1    1.85    0.31
  -4   6  -1    2.00    0.24
  -4   6  -1    2.38    0.23
   4  -6   1    2.28    0.26
   4  -6   1    1.81    0.30
   4  -6   1    2.74    0.32
   4  -6   1    1.99    0.24
   4  -6   1    2.18    0.24
   4  -6   1    2.13    0.26
   4  -6   1    2.28    0.32
   4  -6   1    2.39    0.21
   4  -6   1    1.88    0.29
   4  -6   1    2.17    0.16
   4  -6   1    2.30    0.27
   4  -6   1    1.96    0.25
   4  -6   1    2.09    0.31
  -5   6  -1   -0.06    0.09
  -5   6  -1   -0.05    0.13
  -5   6  -1    0.11    0.13
  -5   6  -1    0.13    0.09
  -5   6  -1    0.38    0.12
  -5   6  -1    0.13    0.14
  -5   6  -1    0.19    0.08
  -5   6  -1    0.12    0.14
   5  -6   1   -0.05    0.09
   5  -6   1    0.17    0.12
   5  -6   1    0.12    0.10
   5  -6   1    0.17    0.11
  -6   6  -1    1.22    0.31
  -6   6  -1    1.60    0.32
  -6   6  -1    0.76    0.23
  -6   6  -1    1.85    0.29
  -6   6  -1    0.92    0.25
   6  -6   1    1.44    0.30
   5   5  -1    0.32    0.18
   5   5  -1    0.28    0.15
  -5  -5   1   -0.13    0.12
  -5  -5   1   -0.02    0.21
  -5  -5   1   -0.17    0.14
  -5  -5   1    0.26    0.22
  -5  -5   1    0.05    0.15
   4   5  -1   11.26    0.63
   4   5  -1   11.28    0.55
   4   5  -1   10.34    0.50
   4   5  -1   11.29    0.59
   4   5  -1   10.58    0.57
   4   5  -1   10.05    0.65
   4   5  -1   11.56    0.74
  -4  -5   1   11.24    0.74
  -4  -5   1   11.29    0.53
  -4  -5   1   10.59    0.67
  -4  -5   1   10.89    0.53
  -4  -5   1   11.19    0.73
  -4  -5   1   11.49    0.78
  -4  -5   1   12.80    0.69
  -4  -5   1    9.88    0.49
   3   5  -1    9.97    0.49
   3   5  -1    9.84    0.46
   3   5  -1    9.96    0.48
   3   5  -1    9.88    0.37
   3   5  -1    9.76    0.51
   3   5  -1    9.43    0.45
   3   5  -1   10.63    0.50
   3   5  -1    9.70    0.60
   3   5  -1    9.21    0.43
   3   5  -1    9.36    0.51
   3   5  -1   10.09    0.53
   3   5  -1    9.57    0.42
  -3  -5   1    9.87    0.57
  -3  -5   1    9.33    0.41
  -3  -5   1   10.02    0.54
  -3  -5   1   10.07    0.64
  -3  -5   1    9.27    0.46
  -3  -5   1    9.83    0.54
  -3  -5   1    9.71    0.58
  -3  -5   1   10.01    0.45
  -3  -5   1    9.48    0.43
  -3  -5   1    9.53    0.48
   2   5  -1    2.08    0.19
   2   5  -1    2.23    0.24
   2   5  -1    2.18    0.18
   2   5  -1    2.26    0.18
   2   5  -1    2.18    0.27
   2   5  -1    2.56    0.21
   2   5  -1    2.22    0.21
   2   5  -1    2.36    0.21
   2   5  -1    2.05    0.21
   2   5  -1    1.85    0.20
  -2  -5   1    2.53    0.26
  -2  -5   1    2.40    0.17
  -2  -5   1    2.35    0.24
  -2  -5   1    2.14    0.18
  -2  -5   1    1.85    0.16
  -2  -5   1    2.44    0.19
  -2  -5   1    2.05    0.14
  -2  -5   1    2.57    0.20
  -2  -5   1    2.50    0.24
  -2  -5   1    2.46    0.27
  -2  -5   1    2.12    0.19
   1   5  -1    8.91    0.36
   1   5  -1    8.90    0.36
   1   5  -1    8.90    0.36
   1   5  -1    8.14    0.31
   1   5  -1    9.51    0.44
   1   5  -1    9.20    0.41
   1   5  -1    8.81    0.35
   1   5  -1    8.86    0.33
   1   5  -1    8.86    0.33
  -1  -5   1    9.54    0.37
  -1  -5   1    9.00    0.23
  -1  -5   1    9.29    0.36
  -1  -5   1    8.74    0.41
  -1  -5   1    9.06    0.39
  -1  -5   1    9.59    0.36
  -1  -5   1    8.90    0.33
  -1  -5   1    9.78    0.42
  -1  -5   1    9.34    0.29
  -1  -5   1    9.08    0.33
  -1  -5   1    9.01    0.34
  -1  -5   1    8.83    0.38
   0   5  -1   11.03    0.40
   0   5  -1   10.75    0.24
   0   5  -1   10.83    0.35
   0   5  -1   11.07    0.38
   0   5  -1   11.15    0.37
   0   5  -1   10.88    0.35
   0   5  -1   11.15    0.37
   0   5  -1   10.86    0.35
   0   5  -1   10.88    0.30
   0   5  -1   10.92    0.40
   0   5  -1   10.97    0.36
   0   5  -1   11.12    0.33
   0   5  -1   10.42    0.40
   0  -5   1   10.87    0.33
   0  -5   1   10.58    0.37
   0  -5   1   11.67    0.30
   0  -5   1   11.13    0.35
   0  -5   1   11.23    0.35
   0  -5   1   11.16    0.36
   0  -5   1   10.76    0.39
   0  -5   1   10.48    0.29
   0  -5   1   10.82    0.38
   0  -5   1   11.20    0.41
   0  -5   1   11.00    0.34
  -1   5  -1   41.19    0.82
  -1   5  -1   40.29    0.83
  -1   5  -1   40.33    0.78
  -1   5  -1   40.82    0.82
  -1   5  -1   40.82    0.80
  -1   5  -1   39.59    0.91
  -1   5  -1   41.20    0.97
  -1   5  -1   39.82    0.92
  -1   5  -1   39.72    0.87
  -1   5  -1   40.33    0.95
  -1   5  -1   40.84    0.76
  -1   5  -1   40.71    0.87
   1  -5   1   41.54    0.89
   1  -5   1   40.55    0.93
   1  -5   1   40.50    0.94
   1  -5   1   42.81    0.96
   1  -5   1   40.79    0.85
   1  -5   1   40.57    0.86
   1  -5   1   41.15    0.82
   1  -5   1   40.05    0.85
   1  -5   1   40.03    0.87
   1  -5   1   41.50    0.90
  -2   5  -1    1.37    0.14
  -2   5  -1    1.07    0.12
  -2   5  -1    1.21    0.12
  -2   5  -1    1.29    0.15
  -2   5  -1    1.05    0.11
  -2   5  -1    1.22    0.14
  -2   5  -1    1.16    0.19
  -2   5  -1    1.24    0.15
  -2   5  -1    1.30    0.12
  -2   5  -1    1.22    0.18
  -2   5  -1    1.17    0.14
   2  -5   1    1.35    0.12
   2  -5   1    1.13    0.14
   2  -5   1    1.31    0.15
   2  -5   1    1.38    0.16
   2  -5   1    1.26    0.14
   2  -5   1    1.34    0.16
   2  -5   1    1.41    0.16
   2  -5   1    1.09    0.11
   2  -5   1    1.16    0.18
   2  -5   1    1.38    0.14
   2  -5   1    1.40    0.22
  -3   5  -1    3.64    0.26
  -3   5  -1    3.72    0.27
  -3   5  -1    3.65    0.25
  -3   5  -1    3.90    0.28
  -3   5  -1    3.81    0.26
  -3   5  -1    4.12    0.31
  -3   5  -1    3.74    0.32
  -3   5  -1    3.05    0.31
  -3   5  -1    4.06    0.36
  -3   5  -1    3.65    0.30
  -3   5  -1    3.63    0.26
   3  -5   1    4.29    0.30
   3  -5   1    4.08    0.20
   3  -5   1    3.75    0.27
   3  -5   1    3.18    0.31
   3  -5   1    3.66    0.28
   3  -5   1    3.68    0.30
   3  -5   1    3.52    0.28
   3  -5   1    3.50    0.28
   3  -5   1    3.32    0.30
   3  -5   1    3.76    0.28
   3  -5   1    3.84    0.26
   3  -5   1    3.97    0.31
  -4   5  -1   34.45    1.04
  -4   5  -1   33.51    1.02
  -4   5  -1   32.43    1.16
  -4   5  -1   33.98    1.03
  -4   5  -1   33.80    0.98
  -4   5  -1   32.77    1.07
  -4   5  -1   33.62    1.08
  -4   5  -1   33.55    1.11
  -4   5  -1   35.57    1.19
  -4   5  -1   32.76    1.23
  -4   5  -1   33.42    1.03
   4  -5   1   32.61    0.97
   4  -5   1   33.24    0.94
   4  -5   1   32.20    1.20
   4  -5   1   33.60    1.00
   4  -5   1   33.40    1.13
   4  -5   1   32.67    1.13
   4  -5   1   33.40    0.99
   4  -5   1   33.16    1.06
   4  -5   1   31.52    1.04
   4  -5   1   33.63    0.77
   4  -5   1   33.89    1.05
   4  -5   1   33.50    1.11
  -5   5  -1    0.30    0.10
  -5   5  -1    0.09    0.11
  -5   5  -1   -0.03    0.10
  -5   5  -1    0.02    0.12
  -5   5  -1    0.30    0.13
  -5   5  -1   -0.03    0.10
  -5   5  -1    0.05    0.10
  -5   5  -1    0.21    0.10
   5  -5   1    0.07    0.11
   5  -5   1    0.30    0.09
   5  -5   1    0.05    0.11
   5  -5   1    0.06    0.13
   5  -5   1    0.04    0.13
   5  -5   1   -0.05    0.09
   5  -5   1    0.02    0.11
  -6   5  -1    2.61    0.34
  -6   5  -1    2.63    0.43
  -6   5  -1    2.15    0.31
  -6   5  -1    2.11    0.41
   6  -5   1    2.21    0.34
   5   4  -1   -0.01    0.14
  -5  -4   1   -0.16    0.09
  -5  -4   1    0.25    0.17
  -5  -4   1   -0.04    0.14
  -5  -4   1   -0.09    0.14
  -5  -4   1   -0.07    0.19
   4   4  -1    0.80    0.18
   4   4  -1    0.85    0.18
   4   4  -1    0.77    0.16
   4   4  -1    0.97    0.22
   4   4  -1    0.98    0.24
   4   4  -1    0.99    0.19
   4   4  -1    1.04    0.24
   4   4  -1    0.77    0.17
   4   4  -1    1.02    0.25
  -4  -4   1    1.45    0.32
  -4  -4   1    0.85    0.17
  -4  -4   1    1.24    0.26
  -4  -4   1    0.83    0.20
  -4  -4   1    0.70    0.14
  -4  -4   1    0.92    0.23
  -4  -4   1    1.51    0.31
  -4  -4   1    0.60    0.14
  -4  -4   1    1.05    0.20
   3   4  -1   20.65    0.75
   3   4  -1   19.96    0.74
   3   4  -1   19.74    0.63
   3   4  -1   20.03    0.84
   3   4  -1   20.40    0.67
   3   4  -1   20.01    0.68
   3   4  -1   19.66    0.67
   3   4  -1   19.95    0.54
   3   4  -1   20.82    0.89
   3   4  -1   19.17    0.70
   3   4  -1   18.53    0.72
   3   4  -1   20.40    0.70
   3   4  -1   19.02    0.70
  -3  -4   1   19.23    0.76
  -3  -4   1   19.32    0.73
  -3  -4   1   19.54    0.69
  -3  -4   1   20.17    0.88
  -3  -4   1   18.61    0.70
  -3  -4   1   20.00    0.82
  -3  -4   1   18.75    0.62
  -3  -4   1   19.54    0.58
  -3  -4   1   20.17    0.64
   2   4  -1    4.24    0.23
   2   4  -1    4.37    0.28
   2   4  -1    4.51    0.26
   2   4  -1    4.40    0.22
   2   4  -1    4.35    0.26
   2   4  -1    4.48    0.27
   2   4  -1    4.67    0.33
   2   4  -1    4.58    0.43
   2   4  -1    4.18    0.27
   2   4  -1    3.98    0.32
   2   4  -1    4.31    0.25
  -2  -4   1    4.65    0.24
  -2  -4   1    4.63    0.32
  -2  -4   1    4.28    0.23
  -2  -4   1    4.65    0.30
  -2  -4   1    4.54    0.32
  -2  -4   1    4.28    0.24
  -2  -4   1    4.18    0.19
  -2  -4   1    4.63    0.26
  -2  -4   1    4.34    0.28
  -2  -4   1    4.37    0.27
   1   4  -1    1.98    0.14
   1   4  -1    2.19    0.18
   1   4  -1    2.11    0.14
   1   4  -1    2.12    0.15
   1   4  -1    2.31    0.19
   1   4  -1    1.92    0.14
   1   4  -1    2.13    0.15
   1   4  -1    2.00    0.15
   1   4  -1    2.07    0.15
   1   4  -1    2.01    0.17
  -1  -4   1    2.10    0.15
  -1  -4   1    2.04    0.17
  -1  -4   1    2.21    0.15
  -1  -4   1    2.08    0.18
  -1  -4   1    2.16    0.17
  -1  -4   1    1.90    0.17
  -1  -4   1    2.12    0.15
  -1  -4   1    2.08    0.13
  -1  -4   1    2.01    0.14
  -1  -4   1    2.06    0.15
  -1  -4   1    2.04    0.12
  -1  -4   1    2.02    0.15
   0   4  -1    0.02    0.03
   0   4  -1    0.05    0.04
   0   4  -1    0.02    0.02
   0   4  -1    0.05    0.02
   0   4  -1    0.00    0.03
   0   4  -1    0.04    0.02
   0   4  -1   -0.01    0.03
   0   4  -1    0.00    0.02
   0   4  -1    0.04    0.03
   0   4  -1    0.05    0.03
   0   4  -1    0.07    0.03
   0   4  -1    0.01    0.03
   0  -4   1    0.02    0.03
   0  -4   1    0.06    0.04
   0  -4   1    0.06    0.04
   0  -4   1    0.07    0.03
   0  -4   1    0.04    0.03
   0  -4   1    0.06    0.03
   0  -4   1    0.07    0.03
   0  -4   1    0.04    0.03
   0  -4   1    0.02    0.03
   0  -4   1    0.02    0.02
   0  -4   1    0.03    0.04
  -1   4  -1    4.01    0.19
  -1   4  -1    4.11    0.18
  -1   4  -1    4.09    0.19
  -1   4  -1    4.20    0.16
  -1   4  -1    3.84    0.20
  -1   4  -1    3.99    0.20
  -1   4  -1    4.07    0.17
  -1   4  -1    3.87    0.17
  -1   4  -1    4.10    0.23
  -1   4  -1    4.10    0.22
  -1   4  -1    3.98    0.21
  -1   4  -1    3.93    0.18
   1  -4   1    3.71    0.21
   1  -4   1    4.26    0.23
   1  -4   1    3.97    0.20
   1  -4   1    4.03    0.19
   1  -4   1    4.28    0.20
   1  -4   1    3.86    0.17
   1  -4   1    4.14    0.20
   1  -4   1    3.94    0.19
   1  -4   1    4.02    0.18
   1  -4   1    4.13    0.22
   1  -4   1    4.04    0.19
  -2   4  -1  136.79    2.40
  -2   4  -1  140.03    2.36
  -2   4  -1  137.55    2.31
  -2   4  -1  136.76    2.57
  -2   4  -1  135.75    2.45
  -2   4  -1  135.99    2.36
  -2   4  -1  138.51    2.34
  -2   4  -1  134.71    2.40
  -2   4  -1  133.98    2.36
   2  -4   1  135.90    2.41
   2  -4   1  133.59    2.28
   2  -4   1  139.35    2.41
   2  -4   1  134.04    2.43
   2  -4   1  136.04    2.37
   2  -4   1  136.62    2.20
   2  -4   1  139.51    2.43
   2  -4   1  136.19    2.34
   2  -4   1  138.28    2.40
   2  -4   1  133.45    2.52
   2  -4   1  134.51    2.46
   2  -4   1  135.49    2.40
   2  -4   1  134.33    2.47
  -3   4  -1   28.19    0.78
  -3   4  -1   27.89    0.88
  -3   4  -1   27.19    0.83
  -3   4  -1   27.52    0.80
  -3   4  -1   27.86    0.91
  -3   4  -1   27.49    0.79
  -3   4  -1   26.41    0.94
  -3   4  -1   26.49    0.82
  -3   4  -1   27.48    0.82
   3  -4   1   26.75    0.87
   3  -4   1   28.19    0.79
   3  -4   1   26.89    0.83
   3  -4   1   27.09    0.88
   3  -4   1   28.14    0.77
   3  -4   1   28.14    0.88
   3  -4   1   27.32    0.94
   3  -4   1   26.88    0.74
   3  -4   1   28.11    0.63
   3  -4   1   27.06    0.82
   3  -4   1   26.51    0.77
   3  -4   1   27.70    0.81
  -4   4  -1    7.57    0.46
  -4   4  -1    7.93    0.46
  -4   4  -1    7.80    0.45
  -4   4  -1    7.29    0.50
  -4   4  -1    7.20    0.49
  -4   4  -1    8.39    0.47
  -4   4  -1    8.09    0.45
  -4   4  -1    7.29    0.51
  -4   4  -1    6.94    0.41
  -4   4  -1    6.84    0.43
  -4   4  -1    7.65    0.55
   4  -4   1    7.57    0.48
   4  -4   1    7.78    0.43
   4  -4   1    7.65    0.54
   4  -4   1    7.83    0.50
   4  -4   1    8.18    0.46
   4  -4   1    7.47    0.41
   4  -4   1    8.20    0.49
   4  -4   1    7.92    0.42
   4  -4   1    7.62    0.32
   4  -4   1    7.38    0.45
   4  -4   1    7.12    0.40
  -5   4  -1    9.56    0.59
  -5   4  -1   10.68    0.62
  -5   4  -1    9.09    0.57
  -5   4  -1   10.08    0.57
  -5   4  -1   11.05    0.63
  -5   4  -1    9.70    0.59
  -5   4  -1   10.32    0.68
  -5   4  -1   10.56    0.67
  -5   4  -1    9.77    0.59
  -5   4  -1    9.58    0.56
   5  -4   1    9.90    0.67
   5  -4   1    9.61    0.57
   5  -4   1    9.96    0.64
   5  -4   1   10.62    0.52
   5  -4   1   10.13    0.52
   5  -4   1   10.76    0.56
   5  -4   1    9.48    0.57
  -6   4  -1   -0.12    0.14
  -6   4  -1   -0.07    0.18
  -6   4  -1    0.05    0.14
  -6   4  -1    0.22    0.12
  -6   4  -1    0.18    0.09
   5   3  -1    0.14    0.15
   5   3  -1    0.40    0.15
  -5  -3   1   -0.09    0.12
  -5  -3   1    0.51    0.15
  -5  -3   1   -0.17    0.11
  -5  -3   1    0.12    0.11
  -5  -3   1    0.06    0.13
  -5  -3   1   -0.06    0.12
   4   3  -1    1.20    0.17
   4   3  -1    1.22    0.21
   4   3  -1    1.34    0.23
   4   3  -1    1.08    0.22
   4   3  -1    1.26    0.22
   4   3  -1    1.53    0.33
   4   3  -1    1.28    0.15
   4   3  -1    1.23    0.22
   4   3  -1    1.17    0.29
   4   3  -1    0.99    0.19
   4   3  -1    0.73    0.20
  -4  -3   1    0.80    0.15
  -4  -3   1    1.33    0.21
  -4  -3   1    1.38    0.28
  -4  -3   1    0.98    0.23
  -4  -3   1    1.77    0.36
  -4  -3   1    1.39    0.23
  -4  -3   1    1.28    0.21
  -4  -3   1    1.06    0.22
  -4  -3   1    1.28    0.23
   3   3  -1   14.46    0.67
   3   3  -1   13.67    0.52
   3   3  -1   14.51    0.59
   3   3  -1   13.59    0.53
   3   3  -1   14.70    0.54
   3   3  -1   14.28    0.57
   3   3  -1   13.81    0.70
   3   3  -1   14.17    0.58
   3   3  -1   13.96    0.59
   3   3  -1   14.52    0.51
   3   3  -1   13.69    0.55
  -3  -3   1   14.27    0.58
  -3  -3   1   13.92    0.60
  -3  -3   1   13.33    0.51
  -3  -3   1   14.37    0.69
  -3  -3   1   14.00    0.62
  -3  -3   1   14.85    0.52
  -3  -3   1   14.21    0.53
  -3  -3   1   14.01    0.65
  -3  -3   1   13.54    0.59
   2   3  -1   75.27    1.53
   2   3  -1   76.57    1.53
   2   3  -1   77.14    1.52
   2   3  -1   76.13    1.45
   2   3  -1   76.02    1.37
   2   3  -1   74.77    1.68
   2   3  -1   77.85    1.50
   2   3  -1   76.38    1.54
   2   3  -1   75.10    1.48
   2   3  -1   73.64    1.43
   2   3  -1   76.62    1.55
   2   3  -1   76.47    1.64
  -2  -3   1   79.84    1.55
  -2  -3   1   75.66    1.55
  -2  -3   1   75.39    1.43
  -2  -3   1   77.10    1.81
  -2  -3   1   74.38    1.61
  -2  -3   1   74.89    1.43
  -2  -3   1   75.36    1.51
  -2  -3   1   75.59    1.68
  -2  -3   1   73.57    1.43
  -2  -3   1   74.36    1.57
   1   3  -1   36.84    0.77
   1   3  -1   35.31    0.73
   1   3  -1   36.30    0.77
   1   3  -1   35.82    0.75
   1   3  -1   34.73    0.75
   1   3  -1   36.14    0.75
   1   3  -1   35.66    0.81
   1   3  -1   36.70    0.83
   1   3  -1   36.63    0.85
   1   3  -1   36.85    0.70
   1   3  -1   36.95    0.77
  -1  -3   1   36.67    0.81
  -1  -3   1   36.52    0.75
  -1  -3   1   35.88    0.73
  -1  -3   1   35.87    0.73
  -1  -3   1   36.79    0.84
  -1  -3   1   36.71    0.65
  -1  -3   1   35.83    0.71
  -1  -3   1   35.43    0.74
  -1  -3   1   36.51    0.72
  -1  -3   1   36.32    0.84
  -1  -3   1   36.08    0.77
  -1  -3   1   35.76    0.80
  -1  -3   1   36.17    0.77
   0   3  -1   24.64    0.48
   0   3  -1   24.63    0.52
   0   3  -1   24.35    0.51
   0   3  -1   23.76    0.49
   0   3  -1   23.99    0.50
   0   3  -1   23.81    0.53
   0   3  -1   23.67    0.46
   0   3  -1   24.18    0.39
   0   3  -1   23.52    0.54
   0   3  -1   23.21    0.49
   0   3  -1   23.71    0.52
   0   3  -1   23.53    0.50
   0  -3   1   24.00    0.48
   0  -3   1   23.97    0.48
   0  -3   1   24.82    0.44
   0  -3   1   24.05    0.50
   0  -3   1   24.33    0.52
   0  -3   1   24.35    0.46
   0  -3   1   23.53    0.48
   0  -3   1   24.11    0.53
   0  -3   1   24.59    0.54
  -1   3  -1   35.14    0.65
  -1   3  -1   34.18    0.72
  -1   3  -1   33.31    0.73
  -1   3  -1   34.00    0.71
  -1   3  -1   33.89    0.67
  -1   3  -1   35.05    0.65
  -1   3  -1   33.72    0.75
  -1   3  -1   35.08    0.73
  -1   3  -1   34.05    0.67
  -1   3  -1   33.74    0.68
  -1   3  -1   34.08    0.75
   1  -3   1   33.77    0.74
   1  -3   1   35.91    0.68
   1  -3   1   34.69    0.71
   1  -3   1   33.48    0.75
   1  -3   1   33.81    0.70
   1  -3   1   34.28    0.70
   1  -3   1   34.80    0.69
   1  -3   1   33.74    0.64
   1  -3   1   35.08    0.71
   1  -3   1   33.68    0.63
   1  -3   1   34.56    0.69
  -2   3  -1   43.49    0.92
  -2   3  -1   42.57    0.96
  -2   3  -1   43.05    1.08
  -2   3  -1   43.30    0.93
  -2   3  -1   42.55    0.94
  -2   3  -1   42.88    0.92
  -2   3  -1   42.18    0.95
  -2   3  -1   43.17    0.94
  -2   3  -1   43.25    0.98
  -2   3  -1   43.33    1.02
  -2   3  -1   41.48    0.99
   2  -3   1   42.37    0.91
   2  -3   1   42.64    1.05
   2  -3   1   42.83    0.98
   2  -3   1   45.16    0.94
   2  -3   1   42.09    1.00
   2  -3   1   42.95    0.96
   2  -3   1   41.67    1.00
   2  -3   1   43.43    0.95
   2  -3   1   42.51    0.96
   2  -3   1   42.93    0.78
   2  -3   1   42.62    0.93
   2  -3   1   42.32    1.00
   2  -3   1   43.39    0.89
  -3   3  -1   94.34    1.87
  -3   3  -1   90.34    2.13
  -3   3  -1   91.70    2.05
  -3   3  -1   95.99    2.00
  -3   3  -1   93.24    1.87
  -3   3  -1   94.68    1.89
  -3   3  -1   94.23    1.92
  -3   3  -1   96.18    1.82
  -3   3  -1   93.25    1.88
  -3   3  -1   93.02    2.00
  -3   3  -1   93.04    1.90
   3  -3   1   96.88    2.44
   3  -3   1   93.69    1.80
   3  -3   1   90.67    1.79
   3  -3   1   93.33    1.80
   3  -3   1   90.97    1.89
   3  -3   1   94.36    1.88
   3  -3   1   95.03    2.03
   3  -3   1   92.97    1.97
  -4   3  -1   13.51    0.63
  -4   3  -1   12.24    0.64
  -4   3  -1   13.57    0.68
  -4   3  -1   13.08    0.61
  -4   3  -1   14.11    0.63
  -4   3  -1   13.27    0.62
  -4   3  -1   13.28    0.70
  -4   3  -1   12.65    0.61
  -4   3  -1   12.88    0.66
  -4   3  -1   13.12    0.54
  -4   3  -1   13.32    0.57
  -4   3  -1   12.46    0.59
   4  -3   1   12.50    0.60
   4  -3   1   11.96    0.62
   4  -3   1   13.68    0.45
   4  -3   1   13.54    0.52
   4  -3   1   13.01    0.69
   4  -3   1   13.58    0.57
   4  -3   1   12.90    0.68
   4  -3   1   12.63    0.56
   4  -3   1   13.22    0.65
   4  -3   1   13.90    0.59
  -5   3  -1   -0.02    0.10
  -5   3  -1   -0.02    0.08
  -5   3  -1    0.16    0.10
  -5   3  -1    0.10    0.10
  -5   3  -1    0.06    0.10
  -5   3  -1    0.08    0.08
  -5   3  -1   -0.05    0.09
   5  -3   1   -0.12    0.08
   5  -3   1    0.02    0.09
   5  -3   1    0.10    0.09
   5  -3   1   -0.03    0.07
   5  -3   1    0.06    0.08
   5  -3   1    0.10    0.06
  -6   3  -1    2.01    0.41
  -6   3  -1    2.63    0.40
  -6   3  -1    2.46    0.40
  -6   3  -1    1.94    0.43
  -6   3  -1    2.37    0.43
   6  -3   1    1.74    0.48
   5   2  -1   -0.07    0.14
   5   2  -1    0.19    0.13
   5   2  -1    0.13    0.16
   5   2  -1    0.14    0.07
  -5  -2   1   -0.04    0.13
  -5  -2   1    0.12    0.09
  -5  -2   1    0.02    0.11
  -5  -2   1   -0.09    0.14
  -5  -2   1   -0.30    0.15
  -5  -2   1   -0.07    0.11
   4   2  -1    1.92    0.26
   4   2  -1    1.59    0.32
   4   2  -1    2.18    0.20
   4   2  -1    2.00    0.23
   4   2  -1    2.34    0.26
   4   2  -1    2.01    0.34
   4   2  -1    1.67    0.19
   4   2  -1    2.01    0.18
   4   2  -1    2.32    0.23
   4   2  -1    1.95    0.24
   4   2  -1    2.32    0.22
  -4  -2   1    1.40    0.23
  -4  -2   1    2.08    0.26
  -4  -2   1    1.98    0.33
  -4  -2   1    2.37    0.23
  -4  -2   1    2.20    0.28
  -4  -2   1    2.07    0.34
  -4  -2   1    2.42    0.28
  -4  -2   1    2.07    0.31
  -4  -2   1    1.68    0.21
  -4  -2   1    1.83    0.22
   3   2  -1    2.51    0.20
   3   2  -1    2.34    0.19
   3   2  -1    2.72    0.22
   3   2  -1    2.68    0.30
   3   2  -1    2.18    0.23
   3   2  -1    2.66    0.24
   3   2  -1    2.48    0.22
   3   2  -1    2.87    0.25
   3   2  -1    2.61    0.18
   3   2  -1    2.69    0.32
   3   2  -1    2.30    0.21
   3   2  -1    2.43    0.23
  -3  -2   1    2.49    0.25
  -3  -2   1    2.64    0.25
  -3  -2   1    2.65    0.29
  -3  -2   1    2.53    0.26
  -3  -2   1    2.45    0.25
  -3  -2   1    2.46    0.23
  -3  -2   1    2.65    0.22
  -3  -2   1    2.96    0.23
  -3  -2   1    2.69    0.21
  -3  -2   1    2.57    0.24
   2   2  -1   75.56    1.47
   2   2  -1   74.22    1.33
   2   2  -1   75.75    1.46
   2   2  -1   73.80    1.62
   2   2  -1   74.64    1.48
   2   2  -1   73.77    1.44
   2   2  -1   73.20    1.47
   2   2  -1   72.87    1.39
   2   2  -1   73.01    1.44
   2   2  -1   73.52    1.42
   2   2  -1   73.77    1.51
   2   2  -1   74.49    1.37
   2   2  -1   73.73    1.57
  -2  -2   1   74.66    1.51
  -2  -2   1   75.04    1.56
  -2  -2   1   74.08    1.38
  -2  -2   1   73.64    1.49
  -2  -2   1   74.40    1.53
  -2  -2   1   72.22    1.40
  -2  -2   1   73.90    1.41
  -2  -2   1   73.99    1.61
   1   2  -1   62.97    1.11
   1   2  -1   61.82    1.13
   1   2  -1   65.15    1.15
   1   2  -1   63.71    1.13
   1   2  -1   63.23    1.17
   1   2  -1   62.60    1.17
   1   2  -1   56.41    1.13
   1   2  -1   62.19    1.22
   1   2  -1   55.43    1.08
   1   2  -1   62.71    1.19
   1   2  -1   65.32    1.11
  -1  -2   1   65.89    1.23
  -1  -2   1   63.96    1.13
  -1  -2   1   64.36    1.18
  -1  -2   1   64.02    1.10
  -1  -2   1   63.72    1.11
  -1  -2   1   62.26    1.08
  -1  -2   1   58.71    1.16
  -1  -2   1   63.73    1.16
  -1  -2   1   64.34    1.19
   0   2  -1   17.82    0.34
   0   2  -1   17.82    0.36
   0   2  -1   17.52    0.37
   0   2  -1   18.40    0.37
   0   2  -1   18.34    0.37
   0   2  -1   17.84    0.28
   0   2  -1   17.60    0.38
   0  -2   1   17.71    0.36
   0  -2   1   17.79    0.36
   0  -2   1   17.99    0.35
   0  -2   1   17.24    0.35
   0  -2   1   18.30    0.31
   0  -2   1   17.62    0.37
   0  -2   1   17.94    0.34
   0  -2   1   18.02    0.40
   0  -2   1   17.44    0.34
   0  -2   1   18.18    0.39
  -1   2  -1    1.50    0.11
  -1   2  -1    1.61    0.10
  -1   2  -1    1.62    0.11
  -1   2  -1    1.66    0.07
  -1   2  -1    1.66    0.11
  -1   2  -1    1.44    0.12
  -1   2  -1    1.48    0.09
  -1   2  -1    1.63    0.12
  -1   2  -1    1.53    0.11
  -1   2  -1    1.61    0.10
   1  -2   1    1.43    0.10
   1  -2   1    1.66    0.12
   1  -2   1    1.65    0.12
   1  -2   1    1.53    0.10
   1  -2   1    1.56    0.11
   1  -2   1    1.52    0.06
   1  -2   1    1.48    0.11
   1  -2   1    1.49    0.12
   1  -2   1    1.49    0.11
   1  -2   1    1.56    0.11
   1  -2   1    1.65    0.13
   1  -2   1    1.48    0.10
  -2   2  -1   27.70    0.74
  -2   2  -1   25.62    0.64
  -2   2  -1   25.34    0.68
  -2   2  -1   27.00    0.71
  -2   2  -1   24.78    0.72
  -2   2  -1   26.23    0.67
  -2   2  -1   26.69    0.65
  -2   2  -1   25.35    0.75
  -2   2  -1   26.19    0.67
  -2   2  -1   26.78    0.68
   2  -2   1   25.95    0.72
   2  -2   1   26.90    0.72
   2  -2   1   26.69    0.68
   2  -2   1   27.01    0.67
   2  -2   1   27.02    0.64
   2  -2   1   26.23    0.71
   2  -2   1   26.96    0.74
   2  -2   1   26.83    0.63
   2  -2   1   26.98    0.64
   2  -2   1   27.00    0.76
  -3   2  -1    4.03    0.29
  -3   2  -1    3.64    0.30
  -3   2  -1    3.94    0.30
  -3   2  -1    3.53    0.28
  -3   2  -1    3.63    0.31
  -3   2  -1    3.51    0.26
  -3   2  -1    3.95    0.28
  -3   2  -1    3.76    0.25
  -3   2  -1    3.66    0.27
  -3   2  -1    4.02    0.37
  -3   2  -1    4.07    0.26
   3  -2   1    4.21    0.20
   3  -2   1    4.14    0.23
   3  -2   1    3.86    0.26
   3  -2   1    4.17    0.31
   3  -2   1    4.00    0.26
   3  -2   1    3.44    0.30
   3  -2   1    3.85    0.31
   3  -2   1    4.62    0.29
   3  -2   1    4.30    0.30
   3  -2   1    3.69    0.28
  -4   2  -1    0.11    0.08
  -4   2  -1    0.21    0.09
  -4   2  -1    0.17    0.10
  -4   2  -1    0.29    0.12
  -4   2  -1    0.23    0.10
  -4   2  -1    0.27    0.11
  -4   2  -1    0.09    0.08
  -4   2  -1    0.14    0.12
  -4   2  -1    0.31    0.11
  -4   2  -1    0.19    0.09
  -4   2  -1    0.23    0.11
   4  -2   1   -0.03    0.08
   4  -2   1    0.14    0.06
   4  -2   1    0.14    0.06
   4  -2   1    0.04    0.10
   4  -2   1    0.05    0.08
   4  -2   1    0.23    0.11
   4  -2   1    0.07    0.07
   4  -2   1    0.18    0.07
   4  -2   1    0.18    0.07
  -5   2  -1    1.29    0.26
  -5   2  -1    1.38    0.26
  -5   2  -1    1.35    0.33
  -5   2  -1    1.17    0.28
  -5   2  -1    0.81    0.20
  -5   2  -1    1.57    0.28
  -5   2  -1    1.36    0.28
  -5   2  -1    1.04    0.24
  -5   2  -1    1.47    0.30
   5  -2   1    0.96    0.19
   5  -2   1    0.90    0.22
   5  -2   1    1.11    0.22
   5  -2   1    0.99    0.17
   5  -2   1    0.98    0.24
   5  -2   1    1.10    0.19
   5  -2   1    0.97    0.23
   5  -2   1    1.03    0.21
  -6   2  -1    0.75    0.27
  -6   2  -1    0.88    0.23
   6  -2   1    0.70    0.24
   5   1  -1    7.45    0.41
   5   1  -1    7.23    0.45
   5   1  -1    7.32    0.55
   5   1  -1    8.08    0.54
   5   1  -1    6.96    0.57
   5   1  -1    7.29    0.48
  -5  -1   1    8.52    0.53
  -5  -1   1    7.21    0.60
  -5  -1   1    8.07    0.57
  -5  -1   1    7.62    0.66
  -5  -1   1    7.83    0.58
  -5  -1   1    8.00    0.47
  -5  -1   1    7.28    0.53
   4   1  -1    2.37    0.26
   4   1  -1    2.62    0.25
   4   1  -1    3.02    0.36
   4   1  -1    2.61    0.25
   4   1  -1    2.64    0.40
   4   1  -1    2.71    0.24
   4   1  -1    2.38    0.24
   4   1  -1    2.84    0.23
   4   1  -1    2.86    0.30
   4   1  -1    2.73    0.30
  -4  -1   1    2.26    0.25
  -4  -1   1    2.34    0.28
  -4  -1   1    2.19    0.25
  -4  -1   1    1.89    0.22
  -4  -1   1    2.55    0.28
  -4  -1   1    2.54    0.29
  -4  -1   1    2.24    0.35
  -4  -1   1    2.76    0.33
  -4  -1   1    2.09    0.27
  -4  -1   1    2.51    0.25
   3   1  -1   14.23    0.61
   3   1  -1   13.31    0.49
   3   1  -1   13.28    0.56
   3   1  -1   14.92    0.65
   3   1  -1   14.02    0.54
   3   1  -1   15.23    0.70
   3   1  -1   13.54    0.45
   3   1  -1   13.89    0.59
   3   1  -1   14.05    0.52
   3   1  -1   14.60    0.55
  -3  -1   1   14.78    0.61
  -3  -1   1   13.58    0.53
  -3  -1   1   14.43    0.59
  -3  -1   1   14.51    0.58
  -3  -1   1   13.92    0.50
  -3  -1   1   14.98    0.54
  -3  -1   1   14.32    0.63
  -3  -1   1   14.53    0.49
  -3  -1   1   14.43    0.63
  -3  -1   1   14.89    0.67
  -3  -1   1   14.33    0.58
   2   1  -1    3.14    0.20
   2   1  -1    2.87    0.20
   2   1  -1    2.77    0.21
   2   1  -1    3.11    0.24
   2   1  -1    3.05    0.21
   2   1  -1    3.09    0.21
   2   1  -1    3.21    0.25
   2   1  -1    2.66    0.19
   2   1  -1    3.06    0.21
   2   1  -1    2.97    0.19
  -2  -1   1    2.79    0.21
  -2  -1   1    3.11    0.20
  -2  -1   1    2.90    0.18
  -2  -1   1    3.15    0.23
  -2  -1   1    3.02    0.23
  -2  -1   1    2.30    0.22
  -2  -1   1    3.08    0.21
  -2  -1   1    2.90    0.18
  -2  -1   1    2.83    0.19
  -2  -1   1    2.96    0.23
  -2  -1   1    2.56    0.19
   1   1  -1  989.80   20.82
  -1  -1   1 1000.00   20.14
   0   1  -1    8.66    0.17
   0   1  -1    8.25    0.17
   0   1  -1    8.66    0.18
   0   1  -1    8.69    0.17
   0  -1   1    8.54    0.20
   0  -1   1    8.16    0.17
   0  -1   1    8.64    0.19
   0  -1   1    7.93    0.15
   0  -1   1    8.52    0.16
   0  -1   1    8.62    0.20
   0  -1   1    8.92    0.19
   0  -1   1    8.54    0.17
   0  -1   1    8.61    0.17
  -1   1  -1   24.52    0.56
  -1   1  -1   24.28    0.52
  -1   1  -1   24.55    0.52
  -1   1  -1   23.60    0.54
  -1   1  -1   24.91    0.54
  -1   1  -1   25.03    0.51
  -1   1  -1   24.48    0.48
  -1   1  -1   22.91    0.55
  -1   1  -1   24.32    0.50
  -1   1  -1   24.79    0.52
  -1   1  -1   23.27    0.51
   1  -1   1   24.50    0.56
   1  -1   1   25.02    0.53
   1  -1   1   24.90    0.52
   1  -1   1   24.96    0.48
   1  -1   1   24.72    0.55
   1  -1   1   24.42    0.50
   1  -1   1   24.13    0.48
   1  -1   1   24.04    0.52
   1  -1   1   24.20    0.56
   1  -1   1   24.13    0.50
   1  -1   1   24.39    0.48
  -2   1  -1   13.33    0.41
  -2   1  -1   12.81    0.38
  -2   1  -1   12.91    0.46
  -2   1  -1   13.11    0.42
  -2   1  -1   12.14    0.43
  -2   1  -1   13.79    0.50
  -2   1  -1   12.84    0.45
  -2   1  -1   13.98    0.46
  -2   1  -1   12.95    0.49
  -2   1  -1   13.38    0.47
  -2   1  -1   13.42    0.44
   2  -1   1   12.71    0.46
   2  -1   1   13.07    0.41
   2  -1   1   13.02    0.41
   2  -1   1   12.91    0.45
   2  -1   1   12.77    0.41
   2  -1   1   13.44    0.49
   2  -1   1   13.17    0.36
   2  -1   1   13.37    0.42
   2  -1   1   13.32    0.48
   2  -1   1   13.02    0.43
   2  -1   1   13.10    0.33
  -3   1  -1    0.00    0.04
  -3   1  -1    0.04    0.06
  -3   1  -1    0.05    0.04
  -3   1  -1   -0.05    0.04
  -3   1  -1    0.01    0.03
  -3   1  -1    0.02    0.06
  -3   1  -1   -0.02    0.04
  -3   1  -1   -0.08    0.05
  -3   1  -1    0.05    0.04
  -3   1  -1   -0.01    0.04
   3  -1   1   -0.06    0.02
   3  -1   1   -0.04    0.04
   3  -1   1   -0.02    0.04
   3  -1   1    0.02    0.04
   3  -1   1    0.00    0.05
   3  -1   1   -0.02    0.04
   3  -1   1   -0.04    0.03
   3  -1   1    0.03    0.05
   3  -1   1   -0.03    0.02
   3  -1   1    0.05    0.04
   3  -1   1   -0.02    0.03
  -4   1  -1   15.10    0.65
  -4   1  -1   14.80    0.68
  -4   1  -1   14.31    0.66
  -4   1  -1   14.88    0.71
  -4   1  -1   16.40    0.67
  -4   1  -1   15.22    0.75
  -4   1  -1   15.71    0.75
  -4   1  -1   16.35    0.72
  -4   1  -1   15.68    0.65
  -4   1  -1   17.10    0.72
  -4   1  -1   15.56    0.55
  -4   1  -1   16.28    0.72
  -4   1  -1   15.99    0.58
   4  -1   1   15.10    0.71
   4  -1   1   16.08    0.63
   4  -1   1   15.52    0.62
   4  -1   1   16.83    0.79
   4  -1   1   15.94    0.60
   4  -1   1   15.02    0.50
   4  -1   1   16.14    0.52
   4  -1   1   15.12    0.60
   4  -1   1   15.56    0.64
   4  -1   1   14.34    0.67
  -5   1  -1    5.35    0.39
  -5   1  -1    5.39    0.43
  -5   1  -1    5.04    0.43
  -5   1  -1    5.49    0.49
  -5   1  -1    6.12    0.50
  -5   1  -1    6.11    0.49
  -5   1  -1    6.50    0.48
  -5   1  -1    6.24    0.55
  -5   1  -1    5.77    0.47
   5  -1   1    6.16    0.51
   5  -1   1    5.41    0.39
   5  -1   1    5.78    0.41
   5  -1   1    5.70    0.41
   5  -1   1    5.09    0.46
  -6   1  -1    1.24    0.21
  -6   1  -1    0.74    0.24
  -6   1  -1    1.04    0.30
  -6   1  -1    1.55    0.38
  -6   1  -1    1.16    0.28
   6   0  -1    0.67    0.21
   6   0  -1   -0.01    0.21
  -6   0   1    0.14    0.20
  -6   0   1    0.45    0.20
  -6   0   1    0.53    0.26
  -6   0   1    0.40    0.19
  -6   0   1    0.59    0.27
  -6   0   1    0.44    0.20
   5   0  -1    2.20    0.29
   5   0  -1    1.74    0.28
   5   0  -1    2.42    0.22
   5   0  -1    2.24    0.34
   5   0  -1    2.66    0.24
   5   0  -1    1.31    0.38
  -5   0   1    1.79    0.29
  -5   0   1    1.77    0.40
  -5   0   1    1.93    0.31
  -5   0   1    2.19    0.37
  -5   0   1    1.62    0.29
  -5   0   1    2.12    0.27
  -5   0   1    2.70    0.34
   4   0  -1    0.36    0.15
   4   0  -1    0.33    0.11
   4   0  -1    0.49    0.14
   4   0  -1    0.59    0.15
   4   0  -1    0.56    0.14
   4   0  -1    0.37    0.13
   4   0  -1    0.27    0.16
   4   0  -1    0.55    0.11
   4   0  -1    0.39    0.13
   4   0  -1    0.37    0.11
   4   0  -1    0.24    0.09
  -4   0   1    0.57    0.16
  -4   0   1    0.48    0.15
  -4   0   1    0.50    0.15
  -4   0   1    0.54    0.15
  -4   0   1    0.52    0.17
  -4   0   1    0.36    0.13
  -4   0   1    0.32    0.11
  -4   0   1    0.56    0.14
  -4   0   1    0.35    0.13
  -4   0   1    0.28    0.10
  -4   0   1    0.50    0.20
   3   0  -1   17.18    0.68
   3   0  -1   18.03    0.58
   3   0  -1   17.26    0.62
   3   0  -1   17.83    0.64
   3   0  -1   18.17    0.58
   3   0  -1   17.59    0.67
   3   0  -1   18.10    0.64
   3   0  -1   18.00    0.75
   3   0  -1   17.98    0.50
  -3   0   1   18.57    0.90
  -3   0   1   18.56    0.65
  -3   0   1   17.41    0.58
  -3   0   1   17.29    0.63
  -3   0   1   17.11    0.70
  -3   0   1   16.79    0.57
  -3   0   1   17.21    0.60
  -3   0   1   18.90    0.75
  -3   0   1   16.86    0.66
  -3   0   1   17.69    0.62
   2   0  -1    9.40    0.37
   2   0  -1   10.29    0.42
   2   0  -1    9.50    0.35
   2   0  -1    9.39    0.36
   2   0  -1    9.81    0.28
   2   0  -1    9.32    0.36
   2   0  -1    9.36    0.41
   2   0  -1    9.89    0.40
   2   0  -1    9.12    0.37
   2   0  -1    9.72    0.44
  -2   0   1   10.34    0.45
  -2   0   1    9.63    0.38
  -2   0   1    9.40    0.34
  -2   0   1    9.34    0.40
  -2   0   1    9.41    0.35
  -2   0   1    9.47    0.40
  -2   0   1    9.35    0.42
  -2   0   1    9.70    0.35
  -2   0   1    9.53    0.37
  -2   0   1    9.82    0.37
   1   0  -1    2.72    0.14
   1   0  -1    2.85    0.09
   1   0  -1    2.86    0.15
   1   0  -1    2.68    0.15
   1   0  -1    2.79    0.17
   1   0  -1    2.81    0.17
   1   0  -1    2.90    0.15
   1   0  -1    2.74    0.14
   1   0  -1    2.81    0.14
   1   0  -1    2.82    0.17
   1   0  -1    2.92    0.16
  -1   0   1    2.98    0.14
  -1   0   1    2.63    0.17
  -1   0   1    2.72    0.16
  -1   0   1    2.75    0.17
  -1   0   1    2.63    0.14
  -1   0   1    2.77    0.15
  -1   0   1    2.79    0.16
  -1   0  -1  306.56    8.23
   1   0   1  313.05    8.52
  -2   0  -1   85.30    1.64
  -2   0  -1   84.68    1.44
  -2   0  -1   86.17    1.59
  -2   0  -1   82.11    1.66
  -2   0  -1   85.44    1.69
  -2   0  -1   83.84    1.62
  -2   0  -1   84.69    1.63
  -2   0  -1   88.55    1.56
  -2   0  -1   85.47    1.57
  -2   0  -1   83.78    1.59
  -2   0  -1   85.55    1.63
   2   0   1   87.28    1.57
   2   0   1   83.95    1.46
   2   0   1   85.86    1.66
   2   0   1   84.30    1.52
   2   0   1   86.73    1.56
   2   0   1   86.05    1.59
   2   0   1   82.90    1.56
   2   0   1   87.33    1.71
   2   0   1   85.09    1.62
   2   0   1   83.59    1.64
  -3   0  -1    4.97    0.31
  -3   0  -1    5.66    0.47
  -3   0  -1    4.84    0.33
  -3   0  -1    5.27    0.39
  -3   0  -1    4.98    0.32
  -3   0  -1    5.25    0.24
  -3   0  -1    4.72    0.32
  -3   0  -1    4.58    0.30
  -3   0  -1    5.06    0.35
  -3   0  -1    5.54    0.29
  -3   0  -1    4.89    0.35
   3   0   1    4.91    0.32
   3   0   1    4.90    0.36
   3   0   1    5.16    0.31
   3   0   1    5.29    0.23
   3   0   1    4.64    0.33
   3   0   1    5.06    0.33
   3   0   1    4.64    0.27
   3   0   1    5.28    0.36
   3   0   1    5.12    0.25
   3   0   1    4.93    0.34
   3   0   1    5.27    0.30
  -4   0  -1    6.68    0.39
  -4   0  -1    6.72    0.47
  -4   0  -1    6.96    0.41
  -4   0  -1    5.97    0.43
  -4   0  -1    6.05    0.45
  -4   0  -1    6.22    0.50
  -4   0  -1    6.86    0.32
  -4   0  -1    6.27    0.44
  -4   0  -1    5.88    0.42
  -4   0  -1    6.14    0.42
  -4   0  -1    6.79    0.44
  -4   0  -1    5.95    0.40
   4   0   1    6.48    0.38
   4   0   1    7.12    0.52
   4   0   1    6.53    0.28
   4   0   1    6.02    0.39
   4   0   1    5.97    0.39
   4   0   1    6.38    0.41
   4   0   1    6.28    0.40
   4   0   1    5.90    0.40
   4   0   1    6.76    0.40
   4   0   1    6.02    0.36
   4   0   1    6.46    0.50
  -5   0  -1    0.75    0.17
  -5   0  -1    0.59    0.16
  -5   0  -1    0.41    0.12
  -5   0  -1    0.32    0.14
  -5   0  -1    0.57    0.16
  -5   0  -1    0.65    0.22
  -5   0  -1    0.38    0.21
   5   0   1    0.79    0.25
   5   0   1    0.35    0.12
   5   0   1    0.55    0.15
   5   0   1    0.41    0.19
   5   0   1    0.56    0.16
   5   0   1    0.25    0.14
  -6   0  -1    0.57    0.24
  -6   0  -1    0.79    0.23
  -6   0  -1    1.06    0.29
  -6   0  -1    0.76    0.26
   6  -1  -1    2.75    0.33
   6  -1  -1    1.56    0.35
  -6   1   1    2.05    0.32
  -6   1   1    0.96    0.38
  -6   1   1    1.98    0.32
  -6   1   1    1.87    0.44
  -6   1   1    1.65    0.40
   5  -1  -1    0.08    0.10
   5  -1  -1    0.25    0.11
   5  -1  -1    0.23    0.10
   5  -1  -1    0.13    0.08
   5  -1  -1    0.16    0.09
   5  -1  -1    0.02    0.09
   5  -1  -1   -0.07    0.10
   5  -1  -1    0.16    0.12
   5  -1  -1   -0.06    0.12
   5  -1  -1    0.18    0.18
  -5   1   1   -0.04    0.10
  -5   1   1    0.12    0.11
  -5   1   1    0.16    0.13
  -5   1   1   -0.07    0.12
  -5   1   1    0.02    0.09
  -5   1   1    0.12    0.10
  -5   1   1    0.11    0.11
  -5   1   1    0.02    0.11
  -5   1   1    0.30    0.14
  -5   1   1    0.16    0.20
  -5   1   1   -0.08    0.11
   4  -1  -1   19.28    0.81
   4  -1  -1   19.83    0.84
   4  -1  -1   18.99    0.72
   4  -1  -1   18.78    0.65
   4  -1  -1   18.83    0.84
   4  -1  -1   20.06    0.77
   4  -1  -1   20.19    0.90
   4  -1  -1   19.49    0.74
   4  -1  -1   20.00    0.69
   4  -1  -1   19.42    0.75
  -4   1   1   19.56    0.72
  -4   1   1   19.74    0.83
  -4   1   1   20.37    0.76
  -4   1   1   19.53    0.77
  -4   1   1   19.29    0.74
  -4   1   1   19.91    0.77
  -4   1   1   19.80    0.80
  -4   1   1   19.67    0.83
  -4   1   1   20.99    0.91
  -4   1   1   19.06    0.71
  -4   1   1   19.68    0.73
  -4   1   1   19.14    0.86
   3  -1  -1   22.75    0.82
   3  -1  -1   23.15    0.73
   3  -1  -1   22.95    0.85
   3  -1  -1   22.90    0.74
   3  -1  -1   23.81    0.70
   3  -1  -1   23.86    0.70
  -3   1   1   24.11    0.80
  -3   1   1   23.76    0.56
  -3   1   1   22.26    0.83
  -3   1   1   24.04    0.73
  -3   1   1   23.14    0.71
  -3   1   1   23.20    0.80
  -3   1   1   23.17    0.72
  -3   1   1   23.09    0.71
  -3   1   1   22.99    0.84
  -3   1   1   23.15    0.73
  -3   1   1   22.05    0.78
   2  -1  -1    4.52    0.26
   2  -1  -1    3.95    0.25
   2  -1  -1    4.49    0.24
   2  -1  -1    4.81    0.30
   2  -1  -1    4.36    0.25
   2  -1  -1    4.06    0.27
   2  -1  -1    4.53    0.27
   2  -1  -1    4.05    0.24
   2  -1  -1    4.32    0.24
  -2   1   1    4.39    0.23
  -2   1   1    4.09    0.27
  -2   1   1    4.26    0.26
  -2   1   1    4.33    0.16
  -2   1   1    4.21    0.22
  -2   1   1    4.16    0.24
  -2   1   1    4.33    0.27
  -2   1   1    4.53    0.25
  -2   1   1    4.19    0.24
  -2   1   1    4.30    0.28
  -2   1   1    4.28    0.24
   1  -1  -1    3.65    0.17
   1  -1  -1    3.44    0.17
   1  -1  -1    3.36    0.18
   1  -1  -1    3.45    0.19
   1  -1  -1    3.30    0.18
  -1   1   1    3.56    0.18
  -1   1   1    3.67    0.16
  -1   1   1    3.59    0.19
  -1   1   1    3.53    0.18
  -1   1   1    3.12    0.19
  -1   1   1    3.40    0.15
  -1   1   1    3.71    0.14
  -1   1   1    3.43    0.17
  -1   1   1    3.40    0.18
  -1   1   1    3.47    0.16
   0  -1  -1    2.66    0.09
   0  -1  -1    2.62    0.09
   0  -1  -1    2.69    0.09
   0  -1  -1    2.87    0.11
   0  -1  -1    2.88    0.11
   0  -1  -1    2.64    0.08
   0  -1  -1    2.81    0.10
   0  -1  -1    2.67    0.08
   0   1   1    2.85    0.09
   0   1   1    2.84    0.12
   0   1   1    2.71    0.09
   0   1   1    2.68    0.08
   0   1   1    2.79    0.08
   0   1   1    2.65    0.09
   0   1   1    2.71    0.09
   0   1   1    2.69    0.10
   0   1   1    2.84    0.10
  -1  -1  -1  787.42   15.85
   1   1   1  790.11   16.62
  -2  -1  -1   39.80    0.89
  -2  -1  -1   39.33    0.90
  -2  -1  -1   38.48    0.86
  -2  -1  -1   38.66    0.90
  -2  -1  -1   38.93    0.97
  -2  -1  -1   37.88    0.92
  -2  -1  -1   40.43    0.95
  -2  -1  -1   39.54    0.86
  -2  -1  -1   37.71    0.87
   2   1   1   37.44    0.90
   2   1   1   39.51    0.87
   2   1   1   39.22    0.70
   2   1   1   39.47    0.82
   2   1   1   39.72    0.89
   2   1   1   38.93    0.86
   2   1   1   39.70    0.82
   2   1   1   38.68    0.87
   2   1   1   38.53    0.99
   2   1   1   38.08    0.88
   2   1   1   35.62    0.66
   2   1   1   38.79    0.94
  -3  -1  -1   29.73    0.82
  -3  -1  -1   29.62    0.84
  -3  -1  -1   30.22    0.90
  -3  -1  -1   30.68    0.86
  -3  -1  -1   29.67    0.88
  -3  -1  -1   27.92    0.92
  -3  -1  -1   30.33    0.98
  -3  -1  -1   29.85    0.91
  -3  -1  -1   31.06    0.96
   3   1   1   30.91    0.87
   3   1   1   29.98    0.76
   3   1   1   29.35    0.89
   3   1   1   29.77    0.78
   3   1   1   29.85    0.64
   3   1   1   29.29    0.83
   3   1   1   29.17    0.94
   3   1   1   29.19    0.85
   3   1   1   29.98    0.83
   3   1   1   30.80    1.00
   3   1   1   29.88    0.83
  -4  -1  -1    0.28    0.09
  -4  -1  -1    0.16    0.09
  -4  -1  -1    0.19    0.10
  -4  -1  -1    0.44    0.12
  -4  -1  -1    0.37    0.11
  -4  -1  -1    0.08    0.08
  -4  -1  -1    0.35    0.11
  -4  -1  -1    0.22    0.12
  -4  -1  -1    0.13    0.11
  -4  -1  -1    0.08    0.10
   4   1   1    0.27    0.12
   4   1   1    0.21    0.08
   4   1   1    0.18    0.12
   4   1   1    0.20    0.09
   4   1   1    0.21    0.06
   4   1   1    0.12    0.09
   4   1   1    0.21    0.07
   4   1   1    0.20    0.10
   4   1   1    0.15    0.07
   4   1   1    0.33    0.15
   4   1   1    0.08    0.07
  -5  -1  -1    3.57    0.38
  -5  -1  -1    4.59    0.41
  -5  -1  -1    4.95    0.54
  -5  -1  -1    4.57    0.49
   5   1   1    5.22    0.50
   5   1   1    4.99    0.43
   5   1   1    4.38    0.51
   5   1   1    4.27    0.38
   6  -2  -1    1.77    0.31
   6  -2  -1    1.34    0.33
  -6   2   1    1.69    0.31
  -6   2   1    1.98    0.37
  -6   2   1    2.22    0.43
  -6   2   1    2.71    0.51
  -6   2   1    2.75    0.74
   5  -2  -1   -0.01    0.11
   5  -2  -1   -0.09    0.10
   5  -2  -1   -0.12    0.10
   5  -2  -1   -0.16    0.12
   5  -2  -1   -0.10    0.07
   5  -2  -1    0.01    0.10
   5  -2  -1    0.08    0.12
  -5   2   1   -0.14    0.08
  -5   2   1    0.08    0.08
  -5   2   1   -0.12    0.07
  -5   2   1    0.07    0.12
  -5   2   1    0.05    0.09
  -5   2   1   -0.06    0.05
  -5   2   1   -0.08    0.11
  -5   2   1   -0.09    0.08
   4  -2  -1    0.08    0.09
   4  -2  -1    0.17    0.12
   4  -2  -1    0.18    0.07
   4  -2  -1    0.05    0.05
   4  -2  -1    0.06    0.11
   4  -2  -1    0.08    0.08
   4  -2  -1    0.24    0.12
   4  -2  -1    0.10    0.08
   4  -2  -1    0.14    0.09
  -4   2   1    0.18    0.07
  -4   2   1    0.24    0.13
  -4   2   1    0.19    0.10
  -4   2   1    0.20    0.12
  -4   2   1    0.17    0.08
  -4   2   1    0.21    0.11
  -4   2   1    0.29    0.14
  -4   2   1    0.27    0.11
  -4   2   1    0.08    0.08
  -4   2   1    0.03    0.07
  -4   2   1    0.37    0.12
   3  -2  -1   23.49    0.83
   3  -2  -1   24.03    0.74
   3  -2  -1   21.87    0.66
   3  -2  -1   22.36    0.70
   3  -2  -1   24.01    0.74
   3  -2  -1   22.42    0.73
   3  -2  -1   22.28    0.83
   3  -2  -1   21.93    0.75
   3  -2  -1   22.44    0.83
  -3   2   1   22.40    0.73
  -3   2   1   21.80    0.84
  -3   2   1   23.19    0.81
  -3   2   1   22.36    0.73
  -3   2   1   23.19    0.78
  -3   2   1   22.26    0.71
  -3   2   1   23.27    0.83
  -3   2   1   23.22    0.70
  -3   2   1   22.42    0.56
   2  -2  -1   18.74    0.60
   2  -2  -1   18.05    0.62
   2  -2  -1   18.93    0.56
   2  -2  -1   18.90    0.56
   2  -2  -1   18.47    0.50
   2  -2  -1   17.75    0.59
   2  -2  -1   18.41    0.64
   2  -2  -1   18.41    0.55
   2  -2  -1   18.29    0.57
   2  -2  -1   18.40    0.53
  -2   2   1   18.55    0.44
  -2   2   1   18.60    0.51
  -2   2   1   18.14    0.61
  -2   2   1   18.22    0.57
  -2   2   1   18.13    0.56
  -2   2   1   18.75    0.62
  -2   2   1   18.38    0.52
  -2   2   1   18.35    0.53
  -2   2   1   18.89    0.54
  -2   2   1   18.43    0.64
  -2   2   1   19.29    0.58
   1  -2  -1   23.85    0.55
   1  -2  -1   25.47    0.60
   1  -2  -1   25.61    0.56
   1  -2  -1   24.76    0.61
   1  -2  -1   23.81    0.58
   1  -2  -1   24.94    0.56
   1  -2  -1   24.87    0.59
   1  -2  -1   25.18    0.49
   1  -2  -1   25.20    0.53
   1  -2  -1   24.74    0.57
   1  -2  -1   24.56    0.56
  -1   2   1   25.10    0.57
  -1   2   1   24.35    0.62
  -1   2   1   24.61    0.56
  -1   2   1   25.43    0.53
  -1   2   1   25.34    0.50
  -1   2   1   24.23    0.60
  -1   2   1   24.04    0.58
  -1   2   1   24.73    0.59
   0  -2  -1    1.02    0.06
   0  -2  -1    1.00    0.07
   0  -2  -1    0.93    0.08
   0  -2  -1    1.09    0.08
   0  -2  -1    0.99    0.07
   0  -2  -1    1.05    0.06
   0  -2  -1    1.06    0.07
   0  -2  -1    1.02    0.07
   0  -2  -1    1.05    0.08
   0  -2  -1    1.03    0.07
   0  -2  -1    1.04    0.09
   0  -2  -1    1.07    0.04
   0  -2  -1    0.97    0.07
   0   2   1    1.12    0.07
   0   2   1    1.10    0.09
   0   2   1    1.10    0.06
   0   2   1    0.98    0.08
   0   2   1    1.02    0.06
   0   2   1    1.03    0.07
   0   2   1    1.05    0.07
   0   2   1    1.11    0.05
   0   2   1    1.02    0.06
   0   2   1    0.96    0.08
   0   2   1    1.02    0.07
   0   2   1    1.07    0.09
  -1  -2  -1   36.87    0.76
  -1  -2  -1   35.99    0.69
  -1  -2  -1   37.62    0.79
  -1  -2  -1   37.51    0.73
  -1  -2  -1   37.52    0.75
  -1  -2  -1   37.09    0.64
  -1  -2  -1   37.06    0.75
  -1  -2  -1   37.59    0.76
  -1  -2  -1   37.62    0.73
  -1  -2  -1   37.82    0.72
  -1  -2  -1   36.43    0.77
  -1  -2  -1   38.24    0.77
   1   2   1   33.99    0.64
   1   2   1   37.22    0.74
   1   2   1   36.63    0.72
   1   2   1   38.04    0.75
   1   2   1   37.75    0.73
   1   2   1   38.03    0.80
   1   2   1   37.51    0.80
   1   2   1   36.56    0.77
   1   2   1   37.43    0.73
   1   2   1   37.67    0.78
  -2  -2  -1    9.59    0.41
  -2  -2  -1    8.96    0.38
  -2  -2  -1    8.70    0.36
  -2  -2  -1    9.00    0.34
  -2  -2  -1    8.14    0.30
  -2  -2  -1    8.73    0.45
  -2  -2  -1    8.88    0.42
  -2  -2  -1    8.82    0.38
  -2  -2  -1    8.25    0.34
  -2  -2  -1    8.59    0.36
  -2  -2  -1    8.76    0.34
   2   2   1    8.49    0.20
   2   2   1    8.87    0.32
   2   2   1    8.72    0.39
   2   2   1    8.72    0.40
   2   2   1    8.97    0.35
   2   2   1    8.49    0.36
   2   2   1    8.93    0.34
   2   2   1    8.90    0.35
   2   2   1    8.87    0.24
   2   2   1    9.21    0.36
   2   2   1    8.49    0.42
  -3  -2  -1    1.48    0.18
  -3  -2  -1    1.81    0.21
  -3  -2  -1    1.71    0.20
  -3  -2  -1    1.76    0.22
  -3  -2  -1    1.59    0.24
  -3  -2  -1    1.47    0.17
  -3  -2  -1    1.56    0.18
  -3  -2  -1    1.78    0.20
  -3  -2  -1    2.03    0.24
  -3  -2  -1    1.32    0.15
  -3  -2  -1    1.46    0.17
   3   2   1    1.63    0.18
   3   2   1    1.58    0.22
   3   2   1    1.93    0.25
   3   2   1    1.65    0.10
   3   2   1    1.66    0.17
   3   2   1    1.35    0.17
   3   2   1    1.76    0.10
   3   2   1    1.44    0.18
   3   2   1    1.25    0.23
   3   2   1    1.56    0.20
   3   2   1    1.39    0.23
   3   2   1    1.51    0.17
  -4  -2  -1    0.09    0.07
  -4  -2  -1    0.18    0.08
  -4  -2  -1    0.21    0.11
  -4  -2  -1    0.03    0.07
  -4  -2  -1    0.13    0.12
  -4  -2  -1    0.38    0.09
  -4  -2  -1    0.09    0.09
  -4  -2  -1    0.26    0.10
  -4  -2  -1    0.06    0.05
   4   2   1    0.14    0.08
   4   2   1    0.25    0.10
   4   2   1    0.11    0.06
   4   2   1    0.16    0.12
   4   2   1    0.26    0.13
   4   2   1    0.21    0.06
   4   2   1    0.23    0.08
   4   2   1    0.26    0.13
   4   2   1    0.21    0.08
   4   2   1    0.06    0.09
   4   2   1    0.08    0.09
  -5  -2  -1    0.36    0.17
  -5  -2  -1    0.40    0.16
  -5  -2  -1    0.63    0.19
  -5  -2  -1    0.76    0.29
  -5  -2  -1    0.49    0.17
   5   2   1    0.37    0.10
   5   2   1    0.31    0.15
   5   2   1    0.28    0.23
   6  -3  -1    0.15    0.18
  -6   3   1    0.58    0.18
  -6   3   1    0.16    0.17
  -6   3   1    0.49    0.25
   5  -3  -1    0.16    0.09
   5  -3  -1    0.07    0.10
   5  -3  -1    0.01    0.08
   5  -3  -1   -0.11    0.10
   5  -3  -1    0.01    0.11
   5  -3  -1    0.04    0.08
   5  -3  -1    0.17    0.13
   5  -3  -1   -0.07    0.08
  -5   3   1   -0.02    0.10
  -5   3   1   -0.07    0.10
  -5   3   1    0.05    0.08
  -5   3   1   -0.13    0.08
  -5   3   1    0.06    0.06
  -5   3   1    0.01    0.10
  -5   3   1    0.05    0.10
  -5   3   1   -0.04    0.09
  -5   3   1   -0.02    0.09
  -5   3   1   -0.03    0.11
   4  -3  -1   28.92    1.26
   4  -3  -1   27.84    1.07
   4  -3  -1   26.40    0.98
   4  -3  -1   28.64    0.92
   4  -3  -1   28.20    1.02
   4  -3  -1   28.22    0.89
   4  -3  -1   26.91    0.93
   4  -3  -1   26.26    0.87
   4  -3  -1   27.71    0.94
  -4   3   1   27.45    0.90
  -4   3   1   26.52    0.89
  -4   3   1   28.71    0.99
  -4   3   1   29.60    0.97
  -4   3   1   28.14    1.05
  -4   3   1   28.02    0.93
  -4   3   1   28.20    0.89
  -4   3   1   27.57    0.72
  -4   3   1   27.54    0.94
  -4   3   1   26.85    0.91
  -4   3   1   27.68    1.10
  -4   3   1   26.03    1.01
   3  -3  -1   27.28    0.92
   3  -3  -1   27.24    0.96
   3  -3  -1   27.85    0.84
   3  -3  -1   28.57    0.84
   3  -3  -1   27.87    0.85
   3  -3  -1   28.17    0.82
   3  -3  -1   27.38    0.90
   3  -3  -1   26.12    0.83
   3  -3  -1   27.58    0.89
   3  -3  -1   27.32    0.75
  -3   3   1   28.77    0.82
  -3   3   1   27.97    0.86
  -3   3   1   27.07    0.80
  -3   3   1   30.16    0.97
  -3   3   1   27.93    0.92
  -3   3   1   29.27    0.99
  -3   3   1   27.76    0.91
  -3   3   1   28.84    0.69
  -3   3   1   27.66    0.78
  -3   3   1   27.83    0.83
   2  -3  -1  205.66    3.39
   2  -3  -1  205.60    3.44
   2  -3  -1  205.84    3.52
   2  -3  -1  202.37    3.28
   2  -3  -1  203.83    3.34
   2  -3  -1  202.81    3.50
   2  -3  -1  203.22    3.45
   2  -3  -1  203.45    3.40
   2  -3  -1  204.09    3.41
   2  -3  -1  203.43    3.57
  -2   3   1  207.11    3.61
  -2   3   1  206.79    3.50
  -2   3   1  205.84    3.32
  -2   3   1  200.90    3.42
  -2   3   1  207.03    3.42
  -2   3   1  195.54    3.47
  -2   3   1  203.71    3.37
  -2   3   1  206.92    3.52
   1  -3  -1    2.56    0.18
   1  -3  -1    2.57    0.16
   1  -3  -1    2.63    0.16
   1  -3  -1    2.74    0.15
   1  -3  -1    2.49    0.16
   1  -3  -1    2.63    0.15
   1  -3  -1    2.67    0.11
   1  -3  -1    2.69    0.15
   1  -3  -1    2.72    0.16
   1  -3  -1    2.68    0.17
  -1   3   1    2.73    0.14
  -1   3   1    2.64    0.16
  -1   3   1    2.94    0.16
  -1   3   1    2.79    0.17
  -1   3   1    2.87    0.12
  -1   3   1    2.72    0.17
  -1   3   1    2.55    0.16
  -1   3   1    2.63    0.18
  -1   3   1    2.70    0.14
  -1   3   1    2.74    0.14
   0  -3  -1   31.47    0.65
   0  -3  -1   29.84    0.54
   0  -3  -1   32.06    0.67
   0  -3  -1   32.18    0.65
   0  -3  -1   32.20    0.62
   0  -3  -1   32.04    0.63
   0  -3  -1   33.38    0.71
   0  -3  -1   32.51    0.65
   0  -3  -1   31.14    0.62
   0  -3  -1   32.35    0.60
   0  -3  -1   29.74    0.61
   0  -3  -1   31.56    0.61
   0  -3  -1   32.72    0.67
   0   3   1   32.11    0.65
   0   3   1   31.20    0.65
   0   3   1   32.49    0.71
   0   3   1   32.01    0.64
   0   3   1   31.91    0.60
   0   3   1   31.84    0.61
   0   3   1   31.89    0.64
   0   3   1   31.63    0.61
   0   3   1   32.03    0.54
  -1  -3  -1    5.50    0.21
  -1  -3  -1    5.79    0.22
  -1  -3  -1    5.30    0.24
  -1  -3  -1    5.10    0.18
  -1  -3  -1    5.62    0.20
  -1  -3  -1    5.36    0.24
  -1  -3  -1    5.74    0.22
  -1  -3  -1    5.76    0.25
  -1  -3  -1    5.26    0.26
  -1  -3  -1    5.44    0.19
  -1  -3  -1    5.73    0.24
  -1  -3  -1    5.49    0.26
   1   3   1    5.42    0.26
   1   3   1    5.56    0.21
   1   3   1    5.70    0.26
   1   3   1    5.72    0.19
   1   3   1    5.41    0.21
   1   3   1    5.37    0.23
   1   3   1    5.82    0.26
   1   3   1    5.65    0.21
   1   3   1    5.72    0.23
   1   3   1    5.56    0.25
   1   3   1    5.59    0.22
  -2  -3  -1   56.10    1.10
  -2  -3  -1   56.96    1.14
  -2  -3  -1   55.04    1.19
  -2  -3  -1   55.27    1.25
  -2  -3  -1   57.31    1.33
  -2  -3  -1   56.08    1.24
  -2  -3  -1   55.83    1.33
  -2  -3  -1   55.93    1.28
  -2  -3  -1   56.77    1.21
  -2  -3  -1   57.39    1.17
  -2  -3  -1   56.12    1.15
   2   3   1   56.26    1.37
   2   3   1   55.87    1.28
   2   3   1   55.35    1.19
   2   3   1   55.51    1.01
   2   3   1   56.18    1.14
   2   3   1   55.78    1.34
   2   3   1   56.09    0.97
   2   3   1   56.23    1.20
   2   3   1   56.70    1.20
   2   3   1   56.29    1.25
   2   3   1   58.83    1.15
   2   3   1   56.52    1.18
   2   3   1   56.07    1.30
  -3  -3  -1   32.64    0.95
  -3  -3  -1   33.02    0.91
  -3  -3  -1   31.99    1.08
  -3  -3  -1   32.31    0.91
  -3  -3  -1   33.32    0.90
  -3  -3  -1   32.60    1.00
  -3  -3  -1   32.71    1.04
  -3  -3  -1   32.93    0.88
  -3  -3  -1   33.53    0.98
  -3  -3  -1   31.80    0.97
   3   3   1   34.00    1.07
   3   3   1   32.86    0.85
   3   3   1   32.48    0.88
   3   3   1   32.53    0.91
   3   3   1   33.11    0.96
   3   3   1   31.93    0.66
   3   3   1   32.53    1.10
   3   3   1   34.83    0.94
   3   3   1   32.11    0.87
   3   3   1   32.51    0.94
   3   3   1   32.38    0.60
   3   3   1   31.94    0.89
  -4  -3  -1    0.15    0.12
  -4  -3  -1    0.37    0.13
  -4  -3  -1   -0.02    0.06
  -4  -3  -1    0.06    0.09
  -4  -3  -1    0.06    0.11
  -4  -3  -1   -0.02    0.07
  -4  -3  -1    0.03    0.11
  -4  -3  -1   -0.01    0.08
   4   3   1    0.12    0.08
   4   3   1    0.26    0.06
   4   3   1    0.12    0.09
   4   3   1    0.01    0.06
   4   3   1    0.19    0.08
   4   3   1    0.17    0.06
   4   3   1    0.18    0.09
   4   3   1    0.18    0.10
  -5  -3  -1    0.99    0.27
  -5  -3  -1    0.83    0.21
  -5  -3  -1    0.54    0.17
  -5  -3  -1    0.85    0.27
  -5  -3  -1    1.24    0.30
   5   3   1    0.97    0.24
   5   3   1    1.20    0.26
   6  -4  -1    0.15    0.23
   6  -4  -1    0.33    0.18
  -6   4   1   -0.17    0.25
  -6   4   1    0.24    0.22
  -6   4   1    0.46    0.21
   5  -4  -1   11.44    0.62
   5  -4  -1   11.33    0.65
   5  -4  -1   11.63    0.60
   5  -4  -1   11.81    0.71
   5  -4  -1   12.76    0.77
   5  -4  -1   11.72    0.63
  -5   4   1   11.48    0.60
  -5   4   1   13.63    0.72
  -5   4   1   12.21    0.67
  -5   4   1   13.28    0.78
  -5   4   1   11.93    0.64
  -5   4   1   12.68    0.67
  -5   4   1   11.61    0.62
  -5   4   1   12.88    0.66
  -5   4   1   12.14    0.78
   4  -4  -1    8.27    0.43
   4  -4  -1    7.62    0.45
   4  -4  -1    7.86    0.48
   4  -4  -1    7.78    0.52
   4  -4  -1    7.77    0.51
   4  -4  -1    8.40    0.48
   4  -4  -1    7.88    0.48
   4  -4  -1    8.32    0.45
   4  -4  -1    8.25    0.58
  -4   4   1    7.80    0.49
  -4   4   1    7.29    0.44
  -4   4   1    8.08    0.47
  -4   4   1    7.52    0.44
  -4   4   1    7.98    0.47
  -4   4   1    6.93    0.78
  -4   4   1    7.75    0.43
  -4   4   1    7.37    0.41
  -4   4   1    8.32    0.55
  -4   4   1    8.44    0.49
  -4   4   1    7.35    0.51
  -4   4   1    7.17    0.44
   3  -4  -1   41.15    1.19
   3  -4  -1   43.81    1.13
   3  -4  -1   43.82    1.01
   3  -4  -1   41.10    1.26
   3  -4  -1   43.73    1.15
   3  -4  -1   44.07    1.10
   3  -4  -1   43.24    1.19
   3  -4  -1   43.17    1.11
   3  -4  -1   43.88    1.13
   3  -4  -1   43.12    1.14
   3  -4  -1   43.45    1.17
  -3   4   1   42.86    1.08
  -3   4   1   42.79    1.23
  -3   4   1   44.43    1.06
  -3   4   1   42.73    1.07
  -3   4   1   44.20    1.04
  -3   4   1   41.87    1.13
  -3   4   1   42.56    1.30
  -3   4   1   45.40    1.21
  -3   4   1   42.39    1.17
  -3   4   1   44.93    1.13
  -3   4   1   42.96    0.97
   2  -4  -1   23.86    0.77
   2  -4  -1   22.43    0.65
   2  -4  -1   23.20    0.56
   2  -4  -1   23.37    0.68
   2  -4  -1   22.94    0.70
   2  -4  -1   23.63    0.62
   2  -4  -1   23.56    0.68
   2  -4  -1   23.55    0.72
   2  -4  -1   22.58    0.65
   2  -4  -1   23.56    0.66
   2  -4  -1   22.97    0.67
   2  -4  -1   23.08    0.70
  -2   4   1   22.96    0.60
  -2   4   1   22.47    0.61
  -2   4   1   23.51    0.69
  -2   4   1   23.89    0.61
  -2   4   1   22.99    0.72
  -2   4   1   23.57    0.66
  -2   4   1   22.76    0.77
  -2   4   1   23.14    0.74
  -2   4   1   22.24    0.68
   1  -4  -1    3.36    0.19
   1  -4  -1    3.39    0.19
   1  -4  -1    3.30    0.19
   1  -4  -1    3.10    0.18
   1  -4  -1    3.36    0.19
   1  -4  -1    3.06    0.19
   1  -4  -1    3.26    0.21
   1  -4  -1    3.15    0.12
   1  -4  -1    3.27    0.21
   1  -4  -1    3.59    0.21
  -1   4   1    3.06    0.21
  -1   4   1    3.22    0.16
  -1   4   1    3.44    0.18
  -1   4   1    3.20    0.16
  -1   4   1    3.48    0.21
  -1   4   1    3.37    0.18
  -1   4   1    3.23    0.14
  -1   4   1    3.37    0.17
  -1   4   1    3.14    0.22
  -1   4   1    3.21    0.20
  -1   4   1    3.03    0.20
  -1   4   1    3.26    0.17
   0  -4  -1    1.87    0.14
   0  -4  -1    1.96    0.16
   0  -4  -1    1.88    0.13
   0  -4  -1    1.79    0.14
   0  -4  -1    1.85    0.12
   0  -4  -1    1.99    0.13
   0  -4  -1    1.96    0.12
   0  -4  -1    1.99    0.14
   0  -4  -1    2.09    0.14
   0  -4  -1    1.86    0.09
   0  -4  -1    1.84    0.12
   0   4   1    2.00    0.09
   0   4   1    2.13    0.16
   0   4   1    1.98    0.12
   0   4   1    1.93    0.12
   0   4   1    1.92    0.10
   0   4   1    1.96    0.12
   0   4   1    1.77    0.13
   0   4   1    2.12    0.15
   0   4   1    1.96    0.14
   0   4   1    1.99    0.14
   0   4   1    2.07    0.15
  -1  -4  -1    1.91    0.11
  -1  -4  -1    2.01    0.14
  -1  -4  -1    2.08    0.16
  -1  -4  -1    1.89    0.16
  -1  -4  -1    1.81    0.11
  -1  -4  -1    1.87    0.12
  -1  -4  -1    2.17    0.14
  -1  -4  -1    1.66    0.14
  -1  -4  -1    1.93    0.17
  -1  -4  -1    1.77    0.12
  -1  -4  -1    1.88    0.17
  -1  -4  -1    1.96    0.15
   1   4   1    1.75    0.16
   1   4   1    1.94    0.13
   1   4   1    1.66    0.14
   1   4   1    1.81    0.16
   1   4   1    1.78    0.13
   1   4   1    2.11    0.14
   1   4   1    1.89    0.16
   1   4   1    1.88    0.13
   1   4   1    1.89    0.17
   1   4   1    2.03    0.14
   1   4   1    2.06    0.15
  -2  -4  -1   -0.02    0.04
  -2  -4  -1   -0.06    0.02
  -2  -4  -1    0.05    0.04
  -2  -4  -1    0.01    0.04
  -2  -4  -1   -0.01    0.07
  -2  -4  -1    0.01    0.05
  -2  -4  -1   -0.01    0.04
  -2  -4  -1    0.01    0.04
  -2  -4  -1   -0.01    0.02
  -2  -4  -1    0.00    0.04
  -2  -4  -1   -0.01    0.05
   2   4   1   -0.03    0.03
   2   4   1    0.03    0.04
   2   4   1   -0.03    0.03
   2   4   1   -0.02    0.03
   2   4   1    0.00    0.04
   2   4   1   -0.05    0.06
   2   4   1   -0.04    0.03
   2   4   1   -0.03    0.05
   2   4   1    0.00    0.04
   2   4   1    0.01    0.03
   2   4   1    0.01    0.03
  -3  -4  -1    1.80    0.19
  -3  -4  -1    2.02    0.19
  -3  -4  -1    1.65    0.24
  -3  -4  -1    1.95    0.23
  -3  -4  -1    2.17    0.27
  -3  -4  -1    1.82    0.20
  -3  -4  -1    1.48    0.23
  -3  -4  -1    1.72    0.20
  -3  -4  -1    2.09    0.28
   3   4   1    2.41    0.23
   3   4   1    1.96    0.19
   3   4   1    2.06    0.23
   3   4   1    2.15    0.14
   3   4   1    1.62    0.28
   3   4   1    2.07    0.25
   3   4   1    1.66    0.24
   3   4   1    2.41    0.20
   3   4   1    1.81    0.19
   3   4   1    2.06    0.19
   3   4   1    2.27    0.27
  -4  -4  -1    0.30    0.09
  -4  -4  -1    0.20    0.11
  -4  -4  -1    0.56    0.16
  -4  -4  -1    0.50    0.14
  -4  -4  -1    0.29    0.19
  -4  -4  -1    0.40    0.18
  -4  -4  -1    0.39    0.14
  -4  -4  -1    0.29    0.15
   4   4   1    0.58    0.18
   4   4   1    0.42    0.15
   4   4   1    0.49    0.11
   4   4   1    0.38    0.10
   4   4   1    0.46    0.12
   4   4   1    0.42    0.22
   4   4   1    0.49    0.18
   4   4   1    0.19    0.11
  -5  -4  -1    0.35    0.23
  -5  -4  -1    0.35    0.13
  -5  -4  -1    0.23    0.15
  -5  -4  -1   -0.15    0.22
  -5  -4  -1    0.10    0.13
   5   4   1    0.06    0.07
   6  -5  -1    0.31    0.16
   6  -5  -1    0.43    0.26
   6  -5  -1    0.35    0.17
  -6   5   1    0.29    0.15
  -6   5   1    0.74    0.23
  -6   5   1    0.43    0.22
  -6   5   1    0.38    0.17
  -6   5   1    0.10    0.14
   5  -5  -1    0.77    0.24
   5  -5  -1    0.68    0.19
   5  -5  -1    0.98    0.20
   5  -5  -1    0.67    0.21
   5  -5  -1    1.00    0.23
   5  -5  -1    0.90    0.20
   5  -5  -1    0.66    0.20
   5  -5  -1    0.89    0.24
  -5   5   1    0.91    0.28
  -5   5   1    0.76    0.20
  -5   5   1    0.86    0.19
  -5   5   1    1.08    0.27
  -5   5   1    0.91    0.21
  -5   5   1    0.52    0.19
  -5   5   1    0.58    0.24
  -5   5   1    0.90    0.20
  -5   5   1    0.88    0.15
   4  -5  -1    8.79    0.51
   4  -5  -1    8.96    0.54
   4  -5  -1    8.51    0.49
   4  -5  -1    9.62    0.66
   4  -5  -1    8.32    0.51
   4  -5  -1    9.09    0.62
   4  -5  -1    8.87    0.52
   4  -5  -1    8.57    0.41
   4  -5  -1    8.03    0.51
   4  -5  -1    9.42    0.45
   4  -5  -1    9.38    0.50
   4  -5  -1    9.05    0.54
  -4   5   1    8.82    0.62
  -4   5   1    8.94    0.51
  -4   5   1    8.65    0.49
  -4   5   1    9.24    0.57
  -4   5   1    8.77    0.48
  -4   5   1    8.76    0.58
  -4   5   1    8.77    0.51
  -4   5   1    8.90    0.46
  -4   5   1    8.28    0.53
  -4   5   1    9.19    0.47
   3  -5  -1    2.82    0.25
   3  -5  -1    2.97    0.27
   3  -5  -1    2.73    0.20
   3  -5  -1    2.43    0.25
   3  -5  -1    2.87    0.25
   3  -5  -1    2.49    0.24
   3  -5  -1    3.11    0.32
   3  -5  -1    2.52    0.25
   3  -5  -1    2.84    0.21
   3  -5  -1    3.01    0.27
   3  -5  -1    3.09    0.28
   3  -5  -1    2.91    0.27
  -3   5   1    2.56    0.27
  -3   5   1    2.85    0.24
  -3   5   1    2.76    0.23
  -3   5   1    2.67    0.28
  -3   5   1    2.48    0.30
  -3   5   1    2.63    0.25
  -3   5   1    2.96    0.23
  -3   5   1    2.84    0.29
   2  -5  -1    0.00    0.04
   2  -5  -1   -0.04    0.04
   2  -5  -1    0.03    0.03
   2  -5  -1    0.00    0.04
   2  -5  -1   -0.04    0.04
   2  -5  -1   -0.08    0.03
   2  -5  -1    0.07    0.03
   2  -5  -1    0.00    0.04
   2  -5  -1    0.06    0.04
   2  -5  -1   -0.02    0.04
   2  -5  -1    0.00    0.04
   2  -5  -1    0.07    0.06
  -2   5   1   -0.02    0.04
  -2   5   1    0.06    0.06
  -2   5   1   -0.05    0.04
  -2   5   1    0.02    0.05
  -2   5   1    0.03    0.04
  -2   5   1    0.05    0.03
  -2   5   1    0.06    0.04
  -2   5   1    0.05    0.03
   1  -5  -1   23.63    0.67
   1  -5  -1   23.07    0.84
   1  -5  -1   23.28    0.60
   1  -5  -1   23.38    0.61
   1  -5  -1   24.09    0.60
   1  -5  -1   24.75    0.70
   1  -5  -1   22.78    0.64
   1  -5  -1   23.90    0.64
   1  -5  -1   24.12    0.65
   1  -5  -1   23.17    0.69
   1  -5  -1   23.67    0.63
  -1   5   1   23.71    0.59
  -1   5   1   23.78    0.60
  -1   5   1   22.24    0.68
  -1   5   1   24.21    0.56
  -1   5   1   23.78    0.59
  -1   5   1   23.78    0.67
  -1   5   1   24.06    0.66
  -1   5   1   23.40    0.49
  -1   5   1   23.46    0.54
  -1   5   1   23.21    0.70
  -1   5   1   22.74    0.67
  -1   5   1   23.89    0.48
   0  -5  -1   72.08    1.32
   0  -5  -1   71.62    1.28
   0  -5  -1   71.98    1.34
   0  -5  -1   72.23    1.32
   0  -5  -1   71.58    1.19
   0  -5  -1   71.76    1.29
   0  -5  -1   72.28    1.39
   0  -5  -1   71.08    1.36
   0  -5  -1   71.93    1.39
   0  -5  -1   70.47    1.37
   0  -5  -1   69.05    1.46
   0   5   1   72.07    1.31
   0   5   1   72.17    1.37
   0   5   1   73.51    1.48
   0   5   1   69.75    1.42
   0   5   1   68.51    1.36
   0   5   1   72.16    1.21
   0   5   1   71.48    1.22
   0   5   1   71.93    1.28
   0   5   1   70.54    1.35
   0   5   1   71.17    1.31
   0   5   1   71.38    1.38
  -1  -5  -1    0.04    0.03
  -1  -5  -1    0.04    0.03
  -1  -5  -1    0.00    0.04
  -1  -5  -1    0.03    0.02
  -1  -5  -1    0.02    0.03
  -1  -5  -1    0.03    0.04
  -1  -5  -1    0.05    0.05
  -1  -5  -1    0.08    0.04
  -1  -5  -1    0.04    0.03
  -1  -5  -1    0.00    0.03
  -1  -5  -1   -0.02    0.03
  -1  -5  -1    0.04    0.03
  -1  -5  -1    0.03    0.03
  -1  -5  -1   -0.03    0.04
   1   5   1    0.01    0.03
   1   5   1    0.05    0.03
   1   5   1    0.01    0.02
   1   5   1    0.04    0.05
   1   5   1   -0.03    0.03
   1   5   1   -0.02    0.05
   1   5   1    0.09    0.05
   1   5   1    0.02    0.05
   1   5   1    0.05    0.04
   1   5   1    0.05    0.05
  -2  -5  -1   17.85    0.68
  -2  -5  -1   19.05    0.68
  -2  -5  -1   18.99    0.58
  -2  -5  -1   18.89    0.56
  -2  -5  -1   19.21    0.67
  -2  -5  -1   18.92    0.58
  -2  -5  -1   18.65    0.61
  -2  -5  -1   19.33    0.74
  -2  -5  -1   19.26    0.54
  -2  -5  -1   19.24    0.70
  -2  -5  -1   19.57    0.52
   2   5   1   19.39    0.70
   2   5   1   17.86    0.56
   2   5   1   19.75    0.63
   2   5   1   18.66    0.63
   2   5   1   18.67    0.74
   2   5   1   17.68    0.65
   2   5   1   19.13    0.50
   2   5   1   19.37    0.59
   2   5   1   19.27    0.57
   2   5   1   20.41    0.73
  -3  -5  -1    3.36    0.32
  -3  -5  -1    3.11    0.24
  -3  -5  -1    3.18    0.32
  -3  -5  -1    3.07    0.23
  -3  -5  -1    3.50    0.35
  -3  -5  -1    3.13    0.25
  -3  -5  -1    3.16    0.27
  -3  -5  -1    2.94    0.30
  -3  -5  -1    3.18    0.55
  -3  -5  -1    3.36    0.27
   3   5   1    3.11    0.25
   3   5   1    3.00    0.35
   3   5   1    2.79    0.27
   3   5   1    2.98    0.25
   3   5   1    2.88    0.37
   3   5   1    2.75    0.26
   3   5   1    2.69    0.27
   3   5   1    3.36    0.30
   3   5   1    3.29    0.18
   3   5   1    3.01    0.29
  -4  -5  -1   21.22    1.19
  -4  -5  -1   19.95    0.96
  -4  -5  -1   19.91    0.77
  -4  -5  -1   20.04    1.03
  -4  -5  -1   19.05    0.69
   4   5   1   17.23    0.91
   4   5   1   21.40    0.83
   4   5   1   18.34    0.70
   4   5   1   21.07    0.98
   4   5   1   19.59    0.80
   6  -6  -1    1.58    0.42
   6  -6  -1    2.03    0.35
   6  -6  -1    2.31    0.39
  -6   6   1    1.54    0.34
  -6   6   1    1.90    0.29
  -6   6   1    1.65    0.26
   5  -6  -1    3.31    0.53
   5  -6  -1    3.44    0.39
   5  -6  -1    2.49    0.25
   5  -6  -1    3.05    0.34
   5  -6  -1    3.06    0.32
   5  -6  -1    2.17    0.33
   5  -6  -1    2.84    0.36
  -5   6   1    2.70    0.46
  -5   6   1    3.15    0.36
  -5   6   1    2.73    0.35
  -5   6   1    3.44    0.37
  -5   6   1    2.35    0.28
  -5   6   1    1.88    0.36
  -5   6   1    2.76    0.35
   4  -6  -1    1.72    0.30
   4  -6  -1    1.21    0.30
   4  -6  -1    1.63    0.27
   4  -6  -1    1.53    0.27
   4  -6  -1    1.90    0.24
   4  -6  -1    2.19    0.24
   4  -6  -1    2.27    0.25
   4  -6  -1    1.88    0.36
   4  -6  -1    1.66    0.27
   4  -6  -1    2.18    0.25
   4  -6  -1    1.56    0.24
   4  -6  -1    2.34    0.26
  -4   6   1    1.65    0.24
  -4   6   1    1.40    0.21
  -4   6   1    2.09    0.33
  -4   6   1    1.71    0.20
  -4   6   1    1.36    0.24
  -4   6   1    1.70    0.26
  -4   6   1    1.01    0.28
  -4   6   1    2.27    0.40
  -4   6   1    1.93    0.34
   3  -6  -1   11.00    0.55
   3  -6  -1   11.45    0.51
   3  -6  -1   10.83    0.53
   3  -6  -1   11.33    0.41
   3  -6  -1   11.68    0.46
   3  -6  -1   11.00    0.62
   3  -6  -1   11.49    0.53
   3  -6  -1   11.78    0.59
   3  -6  -1   10.93    0.53
   3  -6  -1   11.68    0.55
   3  -6  -1   11.18    0.53
   3  -6  -1   11.27    0.55
  -3   6   1   11.34    0.46
  -3   6   1   10.44    0.53
  -3   6   1   11.44    0.58
  -3   6   1   10.82    0.46
  -3   6   1   11.31    0.50
  -3   6   1   10.68    0.58
  -3   6   1   10.95    0.45
  -3   6   1   11.52    0.55
   2  -6  -1    6.69    0.38
   2  -6  -1    6.87    0.33
   2  -6  -1    6.91    0.35
   2  -6  -1    7.35    0.37
   2  -6  -1    7.17    0.40
   2  -6  -1    6.81    0.24
   2  -6  -1    6.52    0.35
   2  -6  -1    6.92    0.43
   2  -6  -1    7.21    0.35
   2  -6  -1    7.51    0.38
   2  -6  -1    6.39    0.37
   2  -6  -1    7.53    0.41
  -2   6   1    6.54    0.36
  -2   6   1    6.81    0.30
  -2   6   1    6.63    0.43
  -2   6   1    6.64    0.38
  -2   6   1    6.79    0.42
  -2   6   1    6.37    0.40
  -2   6   1    7.04    0.42
  -2   6   1    7.10    0.29
   1  -6  -1   29.82    0.83
   1  -6  -1   28.05    0.84
   1  -6  -1   30.22    0.80
   1  -6  -1   29.92    0.77
   1  -6  -1   29.52    0.83
   1  -6  -1   31.50    1.02
   1  -6  -1   30.80    0.85
   1  -6  -1   30.28    0.80
   1  -6  -1   30.31    0.82
   1  -6  -1   29.97    0.74
  -1   6   1   30.10    0.70
  -1   6   1   30.26    0.84
  -1   6   1   30.16    0.61
  -1   6   1   30.37    0.74
  -1   6   1   31.34    0.78
  -1   6   1   29.71    0.58
  -1   6   1   29.55    0.70
  -1   6   1   30.36    0.83
  -1   6   1   29.36    0.82
  -1   6   1   30.97    0.64
  -1   6   1   29.74    0.66
  -1   6   1   30.25    0.85
   0  -6  -1    0.25    0.07
   0  -6  -1    0.23    0.07
   0  -6  -1    0.19    0.04
   0  -6  -1    0.18    0.06
   0  -6  -1    0.15    0.07
   0  -6  -1    0.18    0.07
   0  -6  -1    0.18    0.05
   0  -6  -1    0.34    0.08
   0  -6  -1    0.18    0.07
   0  -6  -1    0.20    0.05
   0  -6  -1    0.23    0.07
   0   6   1    0.14    0.08
   0   6   1    0.23    0.07
   0   6   1    0.20    0.07
   0   6   1    0.24    0.05
   0   6   1    0.30    0.07
   0   6   1    0.11    0.05
   0   6   1    0.27    0.08
   0   6   1    0.23    0.05
   0   6   1    0.23    0.07
   0   6   1    0.13    0.06
  -1  -6  -1   11.28    0.50
  -1  -6  -1   10.91    0.48
  -1  -6  -1   11.34    0.43
  -1  -6  -1    9.99    0.43
  -1  -6  -1   10.40    0.42
  -1  -6  -1   10.75    0.40
  -1  -6  -1   10.82    0.38
  -1  -6  -1   10.65    0.38
  -1  -6  -1   10.08    0.44
  -1  -6  -1   10.47    0.38
  -1  -6  -1   10.11    0.31
  -1  -6  -1   10.41    0.43
  -1  -6  -1   10.29    0.36
  -1  -6  -1   10.51    0.31
   1   6   1    9.93    0.46
   1   6   1   10.51    0.41
   1   6   1   10.28    0.35
   1   6   1   10.45    0.45
   1   6   1   10.78    0.48
   1   6   1   10.67    0.42
   1   6   1   10.93    0.43
   1   6   1   10.84    0.46
   1   6   1   10.00    0.45
   1   6   1   10.19    0.39
   1   6   1   10.28    0.39
  -2  -6  -1    2.29    0.18
  -2  -6  -1    2.39    0.20
  -2  -6  -1    2.37    0.16
  -2  -6  -1    2.03    0.26
  -2  -6  -1    2.75    0.28
  -2  -6  -1    2.27    0.24
  -2  -6  -1    2.53    0.23
  -2  -6  -1    2.38    0.19
  -2  -6  -1    2.98    0.29
  -2  -6  -1    2.91    0.24
  -2  -6  -1    2.67    0.27
  -2  -6  -1    2.70    0.18
  -2  -6  -1    2.50    0.20
   2   6   1    2.89    0.29
   2   6   1    2.51    0.22
   2   6   1    2.53    0.20
   2   6   1    2.71    0.30
   2   6   1    2.46    0.20
   2   6   1    3.23    0.25
   2   6   1    2.54    0.25
   2   6   1    2.44    0.19
   2   6   1    2.61    0.28
   2   6   1    2.55    0.26
  -3  -6  -1    6.01    0.46
  -3  -6  -1    6.44    0.49
  -3  -6  -1    6.27    0.32
  -3  -6  -1    6.61    0.34
  -3  -6  -1    6.49    0.37
  -3  -6  -1    6.33    0.52
  -3  -6  -1    6.24    0.39
  -3  -6  -1    6.76    0.49
  -3  -6  -1    6.97    0.48
   3   6   1    6.91    0.49
   3   6   1    6.38    0.36
   3   6   1    6.33    0.45
   3   6   1    6.60    0.35
   3   6   1    6.78    0.46
   3   6   1    6.26    0.36
   3   6   1    6.96    0.44
   3   6   1    5.63    0.41
  -4  -6  -1    0.82    0.19
  -4  -6  -1    1.62    0.32
  -4  -6  -1    1.10    0.28
  -4  -6  -1    1.08    0.27
  -4  -6  -1    1.15    0.27
   4   6   1    1.21    0.25
   4   6   1    1.57    0.29
   5  -7  -1    1.77    0.29
   5  -7  -1    1.30    0.22
   5  -7  -1    1.12    0.24
   5  -7  -1    2.07    0.38
   5  -7  -1    1.33    0.34
   5  -7  -1    1.29    0.27
  -5   7   1    1.81    0.31
  -5   7   1    1.41    0.22
  -5   7   1    1.86    0.33
  -5   7   1    1.34    0.25
   4  -7  -1    4.71    0.40
   4  -7  -1    4.43    0.39
   4  -7  -1    4.53    0.32
   4  -7  -1    4.10    0.37
   4  -7  -1    5.08    0.44
   4  -7  -1    4.81    0.40
   4  -7  -1    4.75    0.35
   4  -7  -1    5.05    0.38
   4  -7  -1    4.38    0.38
   4  -7  -1    4.27    0.39
   4  -7  -1    4.82    0.46
  -4   7   1    5.72    0.43
  -4   7   1    4.69    0.34
  -4   7   1    4.46    0.32
  -4   7   1    4.90    0.43
  -4   7   1    4.51    0.35
  -4   7   1    4.63    0.34
  -4   7   1    4.01    0.36
  -4   7   1    4.35    0.45
   3  -7  -1    0.97    0.18
   3  -7  -1    0.64    0.16
   3  -7  -1    1.13    0.19
   3  -7  -1    0.76    0.16
   3  -7  -1    1.10    0.21
   3  -7  -1    0.88    0.13
   3  -7  -1    0.94    0.21
   3  -7  -1    0.79    0.22
   3  -7  -1    0.70    0.17
   3  -7  -1    1.26    0.24
   3  -7  -1    0.91    0.20
   3  -7  -1    0.76    0.15
   3  -7  -1    0.84    0.17
  -3   7   1    0.68    0.18
  -3   7   1    1.10    0.20
  -3   7   1    0.62    0.14
  -3   7   1    0.91    0.16
  -3   7   1    0.84    0.15
  -3   7   1    0.98    0.16
  -3   7   1    0.82    0.22
  -3   7   1    0.76    0.19
  -3   7   1    0.91    0.17
   2  -7  -1   22.70    0.72
   2  -7  -1   20.97    0.77
   2  -7  -1   22.79    0.75
   2  -7  -1   22.73    0.74
   2  -7  -1   22.07    0.75
   2  -7  -1   23.40    0.73
   2  -7  -1   22.09    0.77
   2  -7  -1   22.62    0.70
   2  -7  -1   22.89    0.86
   2  -7  -1   22.92    0.70
   2  -7  -1   22.51    0.79
  -2   7   1   23.34    0.55
  -2   7   1   21.81    0.85
  -2   7   1   22.92    0.59
  -2   7   1   22.41    0.66
  -2   7   1   23.40    0.66
  -2   7   1   21.32    0.81
  -2   7   1   22.77    0.85
  -2   7   1   22.35    0.68
  -2   7   1   23.64    0.69
  -2   7   1   21.39    0.59
  -2   7   1   23.27    0.78
  -2   7   1   23.02    0.77
  -2   7   1   23.11    0.63
   1  -7  -1   11.58    0.46
   1  -7  -1   10.63    0.46
   1  -7  -1   10.78    0.44
   1  -7  -1   11.10    0.46
   1  -7  -1   11.03    0.47
   1  -7  -1   11.72    0.43
   1  -7  -1   10.29    0.49
   1  -7  -1   10.82    0.42
   1  -7  -1   11.14    0.46
   1  -7  -1   10.47    0.48
  -1   7   1   10.47    0.49
  -1   7   1   11.19    0.43
  -1   7   1   10.93    0.44
  -1   7   1   10.73    0.39
  -1   7   1   10.74    0.33
  -1   7   1   10.95    0.30
  -1   7   1   11.18    0.31
  -1   7   1   10.47    0.48
  -1   7   1   11.30    0.40
  -1   7   1   11.21    0.49
  -1   7   1   10.92    0.36
  -1   7   1   10.09    0.48
  -1   7   1   10.99    0.52
  -1   7   1   11.01    0.38
   0  -7  -1   16.62    0.57
   0  -7  -1   16.04    0.50
   0  -7  -1   15.98    0.51
   0  -7  -1   17.09    0.60
   0  -7  -1   17.03    0.63
   0  -7  -1   17.26    0.54
   0  -7  -1   17.16    0.70
   0  -7  -1   16.28    0.53
   0  -7  -1   17.26    0.55
   0  -7  -1   17.22    0.59
   0   7   1   16.58    0.64
   0   7   1   16.84    0.62
   0   7   1   16.49    0.53
   0   7   1   15.80    0.57
   0   7   1   16.22    0.57
   0   7   1   16.36    0.43
   0   7   1   15.75    0.56
   0   7   1   16.89    0.44
   0   7   1   16.81    0.51
   0   7   1   17.11    0.60
   0   7   1   16.31    0.70
  -1  -7  -1   19.28    0.65
  -1  -7  -1   19.58    0.49
  -1  -7  -1   18.54    0.57
  -1  -7  -1   20.38    0.62
  -1  -7  -1   19.70    0.69
  -1  -7  -1   18.56    0.73
  -1  -7  -1   19.83    0.72
  -1  -7  -1   20.04    0.60
  -1  -7  -1   20.04    0.48
  -1  -7  -1   20.41    0.60
  -1  -7  -1   20.47    0.65
  -1  -7  -1   19.12    0.66
  -1  -7  -1   19.00    0.65
  -1  -7  -1   19.77    0.56
   1   7   1   19.57    0.69
   1   7   1   18.89    0.72
   1   7   1   21.08    0.60
   1   7   1   19.30    0.65
   1   7   1   20.01    0.72
   1   7   1   19.93    0.55
   1   7   1   19.88    0.62
   1   7   1   19.25    0.70
   1   7   1   20.13    0.64
   1   7   1   19.69    0.64
   1   7   1   19.37    0.60
  -2  -7  -1    0.08    0.06
  -2  -7  -1    0.17    0.13
  -2  -7  -1    0.26    0.12
  -2  -7  -1    0.14    0.07
  -2  -7  -1    0.31    0.08
  -2  -7  -1    0.16    0.05
  -2  -7  -1    0.13    0.10
  -2  -7  -1    0.13    0.11
  -2  -7  -1    0.38    0.15
  -2  -7  -1    0.09    0.06
  -2  -7  -1    0.16    0.10
  -2  -7  -1    0.14    0.07
  -2  -7  -1    0.16    0.09
   2   7   1    0.14    0.09
   2   7   1    0.15    0.10
   2   7   1    0.11    0.07
   2   7   1    0.28    0.12
   2   7   1    0.26    0.10
   2   7   1    0.06    0.08
   2   7   1    0.07    0.10
   2   7   1    0.06    0.08
   2   7   1    0.17    0.15
   2   7   1    0.18    0.08
  -3  -7  -1    0.60    0.24
  -3  -7  -1    0.40    0.16
  -3  -7  -1    0.49    0.15
  -3  -7  -1    0.60    0.15
  -3  -7  -1    0.81    0.23
  -3  -7  -1    0.66    0.23
  -3  -7  -1    0.35    0.13
   3   7   1    0.20    0.14
   3   7   1    0.39    0.17
   3   7   1    0.45    0.14
   3   7   1    0.64    0.18
  -4  -7  -1   -0.15    0.13
  -4  -7  -1   -0.03    0.12
  -4  -7  -1    0.01    0.08
  -4  -7  -1   -0.15    0.22
  -4  -7  -1   -0.15    0.14
  -4  -7  -1    0.02    0.24
   4   7   1   -0.02    0.13
   5  -8  -1    3.66    0.40
   5  -8  -1    3.57    0.50
   5  -8  -1    3.56    0.39
   5  -8  -1    3.71    0.38
  -5   8   1    2.83    0.33
  -5   8   1    3.14    0.34
  -5   8   1    3.84    0.41
  -5   8   1    4.19    0.37
   4  -8  -1   12.21    0.67
   4  -8  -1   13.27    0.66
   4  -8  -1   11.24    0.67
   4  -8  -1   11.56    0.74
   4  -8  -1   11.88    0.49
   4  -8  -1   12.95    0.67
   4  -8  -1   12.39    0.54
   4  -8  -1   12.68    0.62
   4  -8  -1   13.44    0.65
   4  -8  -1   13.79    0.70
   4  -8  -1   12.77    0.69
   4  -8  -1   12.44    0.73
  -4   8   1   12.53    0.75
  -4   8   1   12.42    0.82
  -4   8   1   12.41    0.65
  -4   8   1   12.53    0.54
  -4   8   1   13.15    0.57
  -4   8   1   12.90    0.58
  -4   8   1   12.93    0.60
   3  -8  -1    0.07    0.07
   3  -8  -1    0.12    0.07
   3  -8  -1    0.02    0.08
   3  -8  -1    0.11    0.09
   3  -8  -1    0.07    0.09
   3  -8  -1    0.07    0.06
   3  -8  -1   -0.06    0.07
   3  -8  -1   -0.04    0.05
   3  -8  -1   -0.02    0.11
   3  -8  -1   -0.10    0.09
   3  -8  -1   -0.05    0.09
   3  -8  -1    0.04    0.09
   3  -8  -1    0.03    0.09
  -3   8   1    0.06    0.11
  -3   8   1    0.06    0.08
  -3   8   1    0.11    0.07
  -3   8   1    0.08    0.05
  -3   8   1    0.12    0.07
  -3   8   1    0.10    0.04
  -3   8   1   -0.04    0.06
   2  -8  -1   23.99    0.81
   2  -8  -1   25.14    0.74
   2  -8  -1   24.41    0.87
   2  -8  -1   24.19    0.84
   2  -8  -1   24.01    0.78
   2  -8  -1   24.03    0.80
   2  -8  -1   23.88    0.77
   2  -8  -1   24.43    0.87
   2  -8  -1   24.05    0.78
   2  -8  -1   24.37    0.74
   2  -8  -1   23.13    0.92
  -2   8   1   25.46    0.76
  -2   8   1   23.52    0.91
  -2   8   1   24.79    0.86
  -2   8   1   24.48    0.95
  -2   8   1   24.78    0.74
  -2   8   1   24.61    0.65
  -2   8   1   24.62    0.62
  -2   8   1   25.09    0.68
  -2   8   1   24.11    0.69
  -2   8   1   23.19    0.88
  -2   8   1   24.24    0.86
   1  -8  -1    1.33    0.20
   1  -8  -1    1.86    0.21
   1  -8  -1    1.70    0.21
   1  -8  -1    1.78    0.24
   1  -8  -1    1.72    0.19
   1  -8  -1    1.85    0.20
   1  -8  -1    1.79    0.18
   1  -8  -1    1.76    0.19
   1  -8  -1    1.55    0.19
   1  -8  -1    1.76    0.19
  -1   8   1    1.22    0.20
  -1   8   1    1.69    0.16
  -1   8   1    1.76    0.12
  -1   8   1    1.89    0.14
  -1   8   1    1.76    0.21
  -1   8   1    1.73    0.19
  -1   8   1    1.95    0.23
  -1   8   1    1.30    0.23
  -1   8   1    1.49    0.14
  -1   8   1    1.79    0.16
  -1   8   1    1.54    0.18
  -1   8   1    1.70    0.17
  -1   8   1    1.79    0.22
  -1   8   1    1.63    0.11
   0  -8  -1    0.06    0.05
   0  -8  -1   -0.05    0.05
   0  -8  -1    0.04    0.06
   0  -8  -1    0.03    0.06
   0  -8  -1    0.07    0.07
   0  -8  -1    0.01    0.06
   0  -8  -1    0.03    0.05
   0  -8  -1    0.04    0.07
   0  -8  -1    0.16    0.06
   0  -8  -1    0.09    0.05
   0   8   1    0.13    0.07
   0   8   1   -0.03    0.05
   0   8   1   -0.07    0.06
   0   8   1    0.09    0.07
   0   8   1    0.02    0.04
   0   8   1    0.06    0.06
   0   8   1    0.07    0.08
   0   8   1    0.09    0.04
   0   8   1    0.05    0.06
   0   8   1    0.12    0.05
   0   8   1    0.06    0.08
   0   8   1    0.11    0.08
  -1  -8  -1    0.18    0.10
  -1  -8  -1    0.31    0.13
  -1  -8  -1    0.19    0.09
  -1  -8  -1    0.20    0.09
  -1  -8  -1    0.21    0.11
  -1  -8  -1    0.28    0.10
  -1  -8  -1    0.19    0.08
  -1  -8  -1    0.13    0.08
  -1  -8  -1    0.36    0.13
  -1  -8  -1    0.41    0.14
  -1  -8  -1    0.25    0.13
   1   8   1    0.41    0.09
   1   8   1    0.11    0.09
   1   8   1    0.48    0.14
   1   8   1    0.32    0.14
   1   8   1    0.24    0.12
   1   8   1    0.35    0.11
   1   8   1    0.40    0.09
   1   8   1    0.14    0.06
   1   8   1    0.23    0.11
   1   8   1    0.54    0.14
  -2  -8  -1    0.98    0.24
  -2  -8  -1    0.80    0.20
  -2  -8  -1    0.95    0.22
  -2  -8  -1    0.81    0.23
  -2  -8  -1    0.49    0.12
  -2  -8  -1    0.87    0.20
  -2  -8  -1    0.70    0.14
  -2  -8  -1    0.67    0.14
   2   8   1    0.53    0.19
   2   8   1    0.64    0.20
   2   8   1    0.71    0.15
   2   8   1    0.76    0.17
   2   8   1    0.93    0.17
   2   8   1    1.01    0.19
  -3  -8  -1    0.28    0.12
  -3  -8  -1    0.30    0.18
  -3  -8  -1    0.61    0.20
  -3  -8  -1    0.62    0.16
  -3  -8  -1    0.48    0.23
  -3  -8  -1    0.20    0.12
   3   8   1    0.52    0.24
   3   8   1    0.13    0.10
   3   8   1    0.12    0.15
   5  -9  -1    7.05    0.56
   5  -9  -1    7.07    0.91
   5  -9  -1    6.64    0.53
   5  -9  -1    6.79    0.60
  -5   9   1    7.88    0.49
  -5   9   1    7.53    0.55
  -5   9   1    7.32    0.46
   4  -9  -1    0.24    0.15
   4  -9  -1    0.18    0.17
   4  -9  -1    0.11    0.13
   4  -9  -1    0.29    0.15
   4  -9  -1    0.66    0.21
   4  -9  -1    0.34    0.17
   4  -9  -1    0.45    0.16
  -4   9   1    0.53    0.18
  -4   9   1    0.34    0.11
  -4   9   1    0.66    0.14
  -4   9   1    0.25    0.11
   3  -9  -1    3.31    0.35
   3  -9  -1    3.53    0.28
   3  -9  -1    2.92    0.31
   3  -9  -1    3.55    0.33
   3  -9  -1    3.06    0.30
   3  -9  -1    3.18    0.29
   3  -9  -1    3.02    0.35
   3  -9  -1    2.79    0.27
   3  -9  -1    3.19    0.32
   3  -9  -1    3.16    0.37
   3  -9  -1    3.23    0.31
  -3   9   1    3.31    0.25
  -3   9   1    4.14    0.32
  -3   9   1    2.97    0.23
  -3   9   1    3.07    0.28
  -3   9   1    3.12    0.29
  -3   9   1    3.06    0.21
  -3   9   1    3.29    0.28
  -3   9   1    2.85    0.33
  -3   9   1    3.14    0.27
  -3   9   1    3.05    0.36
   2  -9  -1   -0.02    0.09
   2  -9  -1    0.06    0.07
   2  -9  -1   -0.07    0.06
   2  -9  -1    0.00    0.08
   2  -9  -1    0.00    0.06
   2  -9  -1   -0.01    0.08
   2  -9  -1    0.03    0.08
   2  -9  -1    0.04    0.09
   2  -9  -1   -0.07    0.05
   2  -9  -1    0.08    0.08
  -2   9   1   -0.01    0.05
  -2   9   1   -0.01    0.06
  -2   9   1   -0.01    0.05
  -2   9   1   -0.08    0.03
  -2   9   1    0.08    0.09
  -2   9   1    0.02    0.07
  -2   9   1   -0.10    0.06
  -2   9   1   -0.13    0.09
  -2   9   1   -0.05    0.05
  -2   9   1   -0.02    0.07
  -2   9   1   -0.07    0.04
  -2   9   1    0.06    0.05
   1  -9  -1    3.31    0.27
   1  -9  -1    3.45    0.31
   1  -9  -1    3.57    0.34
   1  -9  -1    4.19    0.32
   1  -9  -1    3.41    0.30
   1  -9  -1    3.60    0.34
   1  -9  -1    3.80    0.30
   1  -9  -1    3.85    0.28
   1  -9  -1    3.37    0.29
  -1   9   1    3.68    0.25
  -1   9   1    4.03    0.21
  -1   9   1    3.49    0.33
  -1   9   1    3.86    0.49
  -1   9   1    3.93    0.19
  -1   9   1    3.80    0.26
  -1   9   1    3.29    0.30
  -1   9   1    3.45    0.35
  -1   9   1    3.35    0.25
  -1   9   1    3.41    0.28
  -1   9   1    3.69    0.31
   0  -9  -1    0.53    0.13
   0  -9  -1    0.46    0.11
   0  -9  -1    0.21    0.10
   0  -9  -1    0.48    0.12
   0  -9  -1    0.64    0.12
   0  -9  -1    0.47    0.15
   0  -9  -1    0.37    0.12
   0  -9  -1    0.35    0.13
   0  -9  -1    0.34    0.11
   0  -9  -1    0.37    0.11
   0   9   1    0.58    0.17
   0   9   1    0.36    0.11
   0   9   1    0.51    0.10
   0   9   1    0.35    0.14
   0   9   1    0.37    0.12
   0   9   1    0.31    0.12
   0   9   1    0.33    0.14
   0   9   1    0.46    0.14
   0   9   1    0.30    0.13
   0   9   1    0.46    0.12
   0   9   1    0.44    0.09
  -1  -9  -1    5.85    0.44
  -1  -9  -1    6.38    0.41
  -1  -9  -1    5.80    0.42
  -1  -9  -1    5.77    0.33
  -1  -9  -1    6.09    0.46
  -1  -9  -1    5.77    0.40
  -1  -9  -1    5.41    0.34
  -1  -9  -1    5.32    0.33
   1   9   1    5.52    0.43
   1   9   1    5.53    0.34
   1   9   1    5.71    0.32
   1   9   1    5.83    0.38
   1   9   1    5.95    0.39
   1   9   1    6.34    0.38
  -2  -9  -1    8.63    0.61
  -2  -9  -1    9.10    0.54
  -2  -9  -1    9.02    0.58
  -2  -9  -1    8.30    0.49
  -2  -9  -1    8.39    0.41
  -2  -9  -1    8.19    0.55
   2   9   1    8.91    0.57
   2   9   1    8.16    0.50
   2   9   1    7.78    0.50
   4 -10  -1    1.13    0.23
   4 -10  -1    0.94    0.22
  -4  10   1    1.46    0.24
  -4  10   1    0.97    0.18
  -4  10   1    1.17    0.19
   3 -10  -1    8.51    0.48
   3 -10  -1    8.76    0.63
   3 -10  -1    9.15    0.58
   3 -10  -1    8.58    0.51
   3 -10  -1    7.71    0.51
  -3  10   1    9.04    0.48
  -3  10   1    8.38    0.47
  -3  10   1    8.25    0.39
  -3  10   1    7.08    0.62
  -3  10   1    8.55    0.45
   2 -10  -1    1.15    0.19
   2 -10  -1    1.15    0.20
   2 -10  -1    1.40    0.17
   2 -10  -1    1.03    0.21
   2 -10  -1    1.24    0.23
   2 -10  -1    1.43    0.23
   2 -10  -1    1.82    0.19
   2 -10  -1    1.19    0.23
   2 -10  -1    1.43    0.23
  -2  10   1    1.24    0.21
  -2  10   1    1.48    0.17
  -2  10   1    1.49    0.19
  -2  10   1    0.96    0.26
  -2  10   1    1.23    0.22
  -2  10   1    0.98    0.21
  -2  10   1    1.21    0.18
  -2  10   1    1.39    0.16
  -2  10   1    1.03    0.23
  -2  10   1    1.52    0.21
  -2  10   1    1.16    0.14
   1 -10  -1    0.19    0.11
   1 -10  -1    0.53    0.17
   1 -10  -1    0.38    0.11
   1 -10  -1    0.77    0.19
   1 -10  -1    0.43    0.12
   1 -10  -1    0.28    0.09
   1 -10  -1    0.46    0.13
  -1  10   1    0.25    0.12
  -1  10   1    0.62    0.13
  -1  10   1    0.52    0.12
  -1  10   1    0.33    0.14
  -1  10   1    0.23    0.07
  -1  10   1    0.32    0.12
  -1  10   1    0.48    0.15
  -1  10   1    0.38    0.15
  -1  10   1    0.82    0.20
  -1  10   1    0.33    0.25
   0 -10  -1   15.79    0.69
   0 -10  -1   15.39    0.75
   0 -10  -1   14.61    0.56
   0 -10  -1   15.61    0.60
   0 -10  -1   16.65    0.72
   0 -10  -1   16.81    0.69
   0 -10  -1   15.66    0.65
   0 -10  -1   14.93    0.65
   0  10   1   15.93    0.49
   0  10   1   15.19    0.69
   0  10   1   16.14    0.63
   0  10   1   15.86    0.73
   0  10   1   16.86    0.69
   0  10   1   14.66    0.70
  -1 -10  -1    0.98    0.21
  -1 -10  -1    1.01    0.22
  -1 -10  -1    1.06    0.17
  -1 -10  -1    1.40    0.28
  -1 -10  -1    1.28    0.25
  -1 -10  -1    1.22    0.26
   1  10   1    1.11    0.25
   1  10   1    1.56    0.24
  -2 -10  -1    2.86    0.35
  -2 -10  -1    2.42    0.26
  -2 -10  -1    3.10    0.48
  -2 -10  -1    2.21    0.41
  -2 -10  -1    2.32    0.28
  -2 -10  -1    2.41    0.37
  -2 -10  -1    2.06    0.34
   2  10   1    2.59    0.32
   4 -11  -1    3.26    0.37
   4 -11  -1    2.73    0.41
   4 -11  -1    2.33    0.45
  -4  11   1    2.59    0.27
  -4  11   1    2.50    0.31
   3 -11  -1    8.58    0.55
   3 -11  -1    8.46    0.55
   3 -11  -1   10.11    0.51
   3 -11  -1    9.53    0.53
   3 -11  -1    9.65    0.56
  -3  11   1    8.41    0.50
  -3  11   1    9.36    0.48
  -3  11   1   10.15    0.50
  -3  11   1    9.92    0.47
   2 -11  -1    0.38    0.15
   2 -11  -1    0.08    0.10
   2 -11  -1    0.41    0.18
   2 -11  -1    0.12    0.09
   2 -11  -1    0.10    0.09
  -2  11   1    0.20    0.11
  -2  11   1    0.42    0.24
  -2  11   1    0.27    0.08
  -2  11   1    0.50    0.13
  -2  11   1    0.13    0.11
   1 -11  -1    2.04    0.29
   1 -11  -1    2.67    0.27
   1 -11  -1    2.60    0.41
   1 -11  -1    2.40    0.27
   1 -11  -1    2.19    0.28
  -1  11   1    3.26    0.31
  -1  11   1    2.71    0.27
   0 -11  -1   -0.06    0.07
   0 -11  -1   -0.13    0.08
   0 -11  -1    0.02    0.12
   0 -11  -1   -0.05    0.09
   0 -11  -1    0.04    0.11
   0  11   1   -0.14    0.12
  -1 -11  -1    7.61    0.60
  -1 -11  -1    6.94    0.50
  -1 -11  -1    6.58    0.52
  -1 -11  -1    6.35    0.56
  -1 -11  -1    6.66    0.41
  -1 -11  -1    7.71    0.56
   1  11   1    6.88    0.50
   1  11   1    8.24    0.55
   2 -12  -1    3.46    0.36
   2 -12  -1    3.60    0.35
   2 -12  -1    3.70    0.41
   2 -12  -1    3.91    0.32
   2 -12  -1    3.40    0.42
  -2  12   1    4.01    0.32
  -2  12   1    3.30    0.31
   1 -12  -1    1.55    0.26
   1 -12  -1    1.74    0.32
   1 -12  -1    2.09    0.35
   1 -12  -1    2.48    0.29
   1 -12  -1    2.30    0.27
  -1  12   1    2.05    0.30
  -1  12   1    1.97    0.28
   0  12  -2    0.59    0.17
   0  12  -2    0.62    0.19
   0 -12   2    0.17    0.18
   0 -12   2    0.30    0.20
   0 -12   2    0.41    0.22
  -1  12  -2    3.87    0.36
  -1  12  -2    2.82    0.27
  -1  12  -2    3.62    0.33
   1 -12   2    3.52    0.33
   1 -12   2    3.76    0.37
   1 -12   2    3.42    0.37
  -2  12  -2    6.06    0.39
  -2  12  -2    6.68    0.42
  -2  12  -2    5.44    0.42
  -2  12  -2    6.65    0.39
   2 -12   2    5.72    0.45
   2 -12   2    5.72    0.44
   2 -12   2    5.78    0.40
  -3  12  -2    0.86    0.16
  -3  12  -2    0.80    0.18
   3 -12   2    0.87    0.17
   3 -12   2    0.81    0.20
   1  11  -2    0.84    0.22
   1  11  -2    0.72    0.19
  -1 -11   2    0.34    0.23
  -1 -11   2    0.59    0.20
  -1 -11   2    0.42    0.19
   0  11  -2    0.03    0.15
   0  11  -2    0.08    0.08
   0  11  -2    0.01    0.06
   0  11  -2   -0.09    0.11
   0 -11   2   -0.09    0.11
   0 -11   2    0.02    0.11
   0 -11   2    0.05    0.16
   0 -11   2   -0.17    0.12
   0 -11   2   -0.13    0.11
   0 -11   2   -0.03    0.08
  -1  11  -2    5.11    0.47
  -1  11  -2    5.18    0.38
  -1  11  -2    4.70    0.50
  -1  11  -2    4.96    0.37
  -1  11  -2    5.20    0.37
  -1  11  -2    4.57    0.28
   1 -11   2    5.38    0.32
   1 -11   2    5.05    0.41
   1 -11   2    5.21    0.42
   1 -11   2    4.82    0.55
   1 -11   2    4.32    0.33
   1 -11   2    5.22    0.37
  -2  11  -2   -0.04    0.11
  -2  11  -2    0.08    0.07
  -2  11  -2    0.11    0.08
  -2  11  -2    0.00    0.09
  -2  11  -2   -0.03    0.06
  -2  11  -2    0.01    0.06
  -2  11  -2    0.17    0.10
   2 -11   2    0.17    0.09
   2 -11   2   -0.05    0.10
   2 -11   2    0.09    0.09
   2 -11   2    0.09    0.11
   2 -11   2    0.08    0.10
  -3  11  -2    5.30    0.40
  -3  11  -2    5.78    0.38
  -3  11  -2    5.96    0.36
  -3  11  -2    5.60    0.37
  -3  11  -2    5.72    0.32
   3 -11   2    5.34    0.42
   3 -11   2    5.31    0.38
  -4  11  -2    0.54    0.13
  -4  11  -2    0.67    0.21
  -4  11  -2    0.58    0.17
  -4  11  -2    0.44    0.16
   4 -11   2    0.60    0.19
   4 -11   2    0.41    0.19
   2  10  -2    0.68    0.21
   2  10  -2    1.32    0.29
   2  10  -2    1.12    0.25
  -2 -10   2    0.76    0.23
  -2 -10   2    0.55    0.18
  -2 -10   2    0.91    0.28
  -2 -10   2    0.92    0.27
  -2 -10   2    0.42    0.17
  -2 -10   2    0.88    0.27
   1  10  -2    4.94    0.36
   1  10  -2    4.44    0.40
   1  10  -2    4.85    0.42
   1  10  -2    5.06    0.38
  -1 -10   2    5.41    0.48
  -1 -10   2    5.81    0.48
  -1 -10   2    4.26    0.37
  -1 -10   2    3.96    0.26
  -1 -10   2    5.55    0.42
  -1 -10   2    4.17    0.44
  -1 -10   2    5.05    0.34
  -1 -10   2    4.30    0.28
   0  10  -2    1.43    0.26
   0  10  -2    1.34    0.22
   0  10  -2    1.37    0.19
   0  10  -2    2.02    0.22
   0  10  -2    1.37    0.21
   0  10  -2    1.86    0.22
   0  10  -2    2.01    0.19
   0  10  -2    1.83    0.23
   0  10  -2    1.28    0.24
   0  10  -2    2.20    0.25
   0 -10   2    1.93    0.18
   0 -10   2    1.87    0.18
   0 -10   2    2.30    0.25
   0 -10   2    1.86    0.28
   0 -10   2    1.67    0.18
   0 -10   2    1.57    0.27
   0 -10   2    1.70    0.19
   0 -10   2    2.47    0.36
   0 -10   2    1.71    0.27
   0 -10   2    2.07    0.25
  -1  10  -2    5.49    0.49
  -1  10  -2    6.95    0.40
  -1  10  -2    6.83    0.35
  -1  10  -2    6.45    0.33
  -1  10  -2    6.56    0.42
  -1  10  -2    6.62    0.47
  -1  10  -2    5.97    0.43
  -1  10  -2    6.05    0.39
  -1  10  -2    7.08    0.41
  -1  10  -2    6.87    0.31
  -1  10  -2    6.60    0.37
   1 -10   2    6.38    0.39
   1 -10   2    7.29    0.39
   1 -10   2    6.88    0.43
   1 -10   2    6.95    0.42
   1 -10   2    6.10    0.42
   1 -10   2    6.42    0.45
   1 -10   2    6.66    0.34
   1 -10   2    7.11    0.45
   1 -10   2    6.54    0.41
  -2  10  -2    3.62    0.38
  -2  10  -2    4.44    0.40
  -2  10  -2    3.38    0.26
  -2  10  -2    4.08    0.28
  -2  10  -2    3.34    0.30
  -2  10  -2    3.28    0.31
  -2  10  -2    3.54    0.30
  -2  10  -2    3.53    0.31
  -2  10  -2    3.56    0.22
  -2  10  -2    4.38    0.28
  -2  10  -2    3.72    0.39
  -2  10  -2    3.80    0.24
  -2  10  -2    4.25    0.29
   2 -10   2    3.36    0.33
   2 -10   2    3.81    0.31
   2 -10   2    3.67    0.32
   2 -10   2    4.07    0.36
   2 -10   2    4.20    0.33
   2 -10   2    3.81    0.38
   2 -10   2    4.24    0.29
   2 -10   2    3.60    0.30
   2 -10   2    4.60    0.31
   2 -10   2    4.24    0.38
  -3  10  -2    6.95    0.48
  -3  10  -2    5.78    0.39
  -3  10  -2    6.47    0.36
  -3  10  -2    6.46    0.40
  -3  10  -2    6.73    0.38
  -3  10  -2    5.65    0.39
  -3  10  -2    6.62    0.37
  -3  10  -2    6.30    0.48
   3 -10   2    6.79    0.53
   3 -10   2    6.95    0.43
   3 -10   2    6.09    0.43
   3 -10   2    5.99    0.41
   3 -10   2    6.34    0.38
   3 -10   2    6.62    0.36
   3 -10   2    5.62    0.45
  -4  10  -2    1.07    0.21
  -4  10  -2    0.70    0.20
  -4  10  -2    1.45    0.22
  -4  10  -2    1.18    0.36
  -4  10  -2    1.00    0.17
  -4  10  -2    1.64    0.25
   4 -10   2    1.55    0.30
   4 -10   2    1.05    0.24
   3   9  -2    1.05    0.24
   3   9  -2    0.84    0.23
   3   9  -2    0.82    0.22
  -3  -9   2    0.57    0.31
  -3  -9   2    1.46    0.24
  -3  -9   2    0.99    0.18
  -3  -9   2    1.03    0.29
   2   9  -2    6.60    0.43
   2   9  -2    6.12    0.43
   2   9  -2    6.79    0.55
   2   9  -2    7.19    0.57
   2   9  -2    6.25    0.37
   2   9  -2    6.58    0.42
   2   9  -2    6.91    0.46
  -2  -9   2    6.03    0.50
  -2  -9   2    6.49    0.37
  -2  -9   2    6.20    0.32
  -2  -9   2    8.06    0.66
  -2  -9   2    6.20    0.54
  -2  -9   2    6.16    0.31
  -2  -9   2    7.05    0.44
   1   9  -2    0.47    0.13
   1   9  -2    0.84    0.22
   1   9  -2    0.30    0.12
   1   9  -2    0.61    0.12
   1   9  -2    0.63    0.15
   1   9  -2    0.60    0.13
   1   9  -2    0.71    0.21
   1   9  -2    0.31    0.12
   1   9  -2    0.49    0.13
   1   9  -2    0.82    0.17
  -1  -9   2    0.82    0.21
  -1  -9   2    0.43    0.10
  -1  -9   2    0.57    0.18
  -1  -9   2    0.32    0.12
  -1  -9   2    0.69    0.15
  -1  -9   2    0.53    0.12
  -1  -9   2    0.69    0.11
  -1  -9   2    0.46    0.13
  -1  -9   2    0.64    0.13
  -1  -9   2    0.54    0.10
  -1  -9   2    0.60    0.17
   0   9  -2    5.86    0.35
   0   9  -2    6.30    0.40
   0   9  -2    5.91    0.37
   0   9  -2    6.22    0.36
   0   9  -2    6.14    0.37
   0   9  -2    6.28    0.31
   0   9  -2    6.16    0.40
   0   9  -2    5.86    0.34
   0   9  -2    5.97    0.38
   0   9  -2    6.46    0.42
   0  -9   2    6.13    0.39
   0  -9   2    5.98    0.28
   0  -9   2    6.34    0.34
   0  -9   2    5.69    0.39
   0  -9   2    6.74    0.36
   0  -9   2    6.71    0.42
   0  -9   2    6.01    0.39
   0  -9   2    6.62    0.40
   0  -9   2    6.53    0.38
   0  -9   2    6.77    0.31
   0  -9   2    6.11    0.36
  -1   9  -2    0.71    0.07
  -1   9  -2    0.72    0.11
  -1   9  -2    0.44    0.09
  -1   9  -2    0.59    0.13
  -1   9  -2    0.56    0.14
  -1   9  -2    0.44    0.10
  -1   9  -2    0.66    0.14
  -1   9  -2    0.68    0.13
  -1   9  -2    0.71    0.15
  -1   9  -2    0.62    0.11
  -1   9  -2    0.65    0.16
   1  -9   2    0.80    0.17
   1  -9   2    0.74    0.14
   1  -9   2    0.63    0.16
   1  -9   2    0.79    0.12
   1  -9   2    0.84    0.16
   1  -9   2    0.79    0.15
   1  -9   2    0.38    0.12
   1  -9   2    0.58    0.13
   1  -9   2    0.60    0.14
   1  -9   2    0.71    0.15
  -2   9  -2    5.19    0.34
  -2   9  -2    5.50    0.27
  -2   9  -2    5.91    0.33
  -2   9  -2    4.69    0.40
  -2   9  -2    5.32    0.31
  -2   9  -2    5.35    0.23
  -2   9  -2    4.94    0.41
  -2   9  -2    5.37    0.35
  -2   9  -2    5.30    0.30
  -2   9  -2    5.71    0.33
  -2   9  -2    5.09    0.42
  -2   9  -2    5.98    0.41
  -2   9  -2    5.36    0.34
   2  -9   2    5.77    0.40
   2  -9   2    5.44    0.41
   2  -9   2    4.96    0.36
   2  -9   2    5.45    0.33
   2  -9   2    6.06    0.32
   2  -9   2    5.86    0.43
   2  -9   2    5.40    0.32
   2  -9   2    5.63    0.34
   2  -9   2    5.20    0.39
   2  -9   2    5.21    0.33
   2  -9   2    5.41    0.35
  -3   9  -2    1.17    0.19
  -3   9  -2    1.07    0.22
  -3   9  -2    0.62    0.16
  -3   9  -2    0.98    0.16
  -3   9  -2    0.97    0.17
  -3   9  -2    1.49    0.22
  -3   9  -2    1.27    0.18
  -3   9  -2    1.23    0.27
  -3   9  -2    0.65    0.14
  -3   9  -2    0.97    0.14
   3  -9   2    0.88    0.16
   3  -9   2    0.94    0.20
   3  -9   2    1.03    0.22
   3  -9   2    0.86    0.22
   3  -9   2    1.02    0.17
   3  -9   2    1.15    0.19
   3  -9   2    1.20    0.20
   3  -9   2    1.11    0.25
   3  -9   2    0.96    0.22
  -4   9  -2    3.17    0.29
  -4   9  -2    3.65    0.36
  -4   9  -2    3.06    0.26
  -4   9  -2    2.83    0.30
  -4   9  -2    2.82    0.36
   4  -9   2    3.20    0.31
   4  -9   2    2.38    0.39
   4  -9   2    3.68    0.34
   4  -9   2    3.01    0.33
   4  -9   2    3.54    0.30
   4  -9   2    2.61    0.30
  -5   9  -2    2.27    0.33
  -5   9  -2    2.94    0.34
  -5   9  -2    2.18    0.34
  -5   9  -2    2.35    0.39
   5  -9   2    2.80    0.32
   5  -9   2    2.70    0.31
   3   8  -2    0.63    0.15
   3   8  -2    0.98    0.21
   3   8  -2    1.04    0.24
   3   8  -2    0.67    0.20
  -3  -8   2    0.77    0.26
  -3  -8   2    1.00    0.26
  -3  -8   2    1.38    0.27
  -3  -8   2    0.95    0.25
  -3  -8   2    1.15    0.22
   2   8  -2   -0.08    0.05
   2   8  -2    0.24    0.09
   2   8  -2    0.16    0.08
   2   8  -2   -0.04    0.09
   2   8  -2    0.00    0.09
   2   8  -2    0.14    0.05
   2   8  -2    0.10    0.10
   2   8  -2   -0.02    0.08
   2   8  -2   -0.09    0.06
   2   8  -2    0.04    0.18
  -2  -8   2    0.04    0.04
  -2  -8   2    0.20    0.11
  -2  -8   2    0.07    0.07
  -2  -8   2   -0.06    0.08
  -2  -8   2   -0.04    0.06
  -2  -8   2    0.04    0.08
  -2  -8   2    0.09    0.09
  -2  -8   2    0.14    0.09
  -2  -8   2    0.15    0.12
  -2  -8   2    0.16    0.09
  -2  -8   2   -0.06    0.05
   1   8  -2    0.63    0.17
   1   8  -2    0.58    0.13
   1   8  -2    0.76    0.15
   1   8  -2    0.91    0.17
   1   8  -2    0.87    0.17
   1   8  -2    0.78    0.14
   1   8  -2    0.65    0.13
   1   8  -2    0.88    0.15
   1   8  -2    0.61    0.14
   1   8  -2    0.92    0.16
   1   8  -2    0.98    0.21
  -1  -8   2    0.71    0.14
  -1  -8   2    0.99    0.22
  -1  -8   2    0.72    0.15
  -1  -8   2    0.64    0.12
  -1  -8   2    0.69    0.11
  -1  -8   2    0.58    0.10
  -1  -8   2    0.94    0.13
  -1  -8   2    1.10    0.14
  -1  -8   2    1.05    0.21
  -1  -8   2    0.71    0.16
  -1  -8   2    0.87    0.18
  -1  -8   2    0.90    0.15
   0   8  -2   10.65    0.52
   0   8  -2    9.97    0.49
   0   8  -2   10.80    0.26
   0   8  -2   10.56    0.46
   0   8  -2   10.38    0.45
   0   8  -2   11.22    0.47
   0   8  -2   11.51    0.58
   0   8  -2   10.86    0.49
   0   8  -2   11.15    0.50
   0   8  -2   11.21    0.48
   0   8  -2   10.94    0.42
   0   8  -2   10.96    0.39
   0   8  -2   10.34    0.45
   0  -8   2   10.29    0.48
   0  -8   2   11.13    0.39
   0  -8   2   11.21    0.49
   0  -8   2   10.99    0.42
   0  -8   2   10.46    0.52
   0  -8   2   10.34    0.49
   0  -8   2   10.12    0.47
   0  -8   2   10.94    0.46
   0  -8   2   10.56    0.42
   0  -8   2   11.01    0.38
   0  -8   2   10.90    0.45
   0  -8   2   11.17    0.37
  -1   8  -2    1.58    0.10
  -1   8  -2    1.84    0.17
  -1   8  -2    1.61    0.19
  -1   8  -2    1.66    0.14
  -1   8  -2    1.71    0.19
  -1   8  -2    1.68    0.17
  -1   8  -2    1.69    0.18
  -1   8  -2    1.56    0.15
  -1   8  -2    1.55    0.20
  -1   8  -2    1.61    0.20
  -1   8  -2    1.68    0.16
  -1   8  -2    1.51    0.19
  -1   8  -2    1.47    0.22
   1  -8   2    1.72    0.19
   1  -8   2    1.88    0.17
   1  -8   2    1.76    0.21
   1  -8   2    1.65    0.18
   1  -8   2    2.05    0.21
   1  -8   2    1.66    0.20
   1  -8   2    1.63    0.15
   1  -8   2    1.54    0.17
   1  -8   2    1.70    0.20
   1  -8   2    1.84    0.19
  -2   8  -2   14.91    0.67
  -2   8  -2   14.28    0.67
  -2   8  -2   15.83    0.47
  -2   8  -2   15.27    0.58
  -2   8  -2   15.65    0.64
  -2   8  -2   16.03    0.57
  -2   8  -2   15.17    0.53
  -2   8  -2   15.68    0.51
  -2   8  -2   15.52    0.44
  -2   8  -2   15.64    0.51
  -2   8  -2   15.61    0.52
  -2   8  -2   16.62    0.69
   2  -8   2   15.63    0.61
   2  -8   2   16.47    0.56
   2  -8   2   15.65    0.57
   2  -8   2   15.38    0.57
   2  -8   2   15.19    0.63
   2  -8   2   16.38    0.54
   2  -8   2   14.40    0.66
   2  -8   2   16.13    0.54
   2  -8   2   14.20    0.62
   2  -8   2   15.42    0.67
   2  -8   2   15.22    0.54
  -3   8  -2   -0.01    0.05
  -3   8  -2    0.06    0.10
  -3   8  -2    0.09    0.07
  -3   8  -2    0.00    0.07
  -3   8  -2   -0.04    0.05
  -3   8  -2   -0.02    0.06
  -3   8  -2   -0.05    0.04
  -3   8  -2    0.00    0.08
  -3   8  -2    0.02    0.06
   3  -8   2    0.14    0.08
   3  -8   2   -0.05    0.07
   3  -8   2   -0.04    0.05
   3  -8   2    0.04    0.07
   3  -8   2    0.01    0.07
   3  -8   2    0.02    0.07
   3  -8   2   -0.05    0.07
   3  -8   2   -0.06    0.08
   3  -8   2   -0.05    0.09
   3  -8   2   -0.04    0.06
   3  -8   2    0.04    0.08
  -4   8  -2    3.60    0.35
  -4   8  -2    3.30    0.34
  -4   8  -2    3.35    0.37
  -4   8  -2    3.45    0.33
  -4   8  -2    3.15    0.29
  -4   8  -2    3.21    0.25
  -4   8  -2    3.06    0.31
  -4   8  -2    3.63    0.33
  -4   8  -2    3.62    0.29
   4  -8   2    3.65    0.32
   4  -8   2    3.43    0.35
   4  -8   2    3.60    0.31
   4  -8   2    3.93    0.34
   4  -8   2    3.23    0.30
   4  -8   2    3.12    0.26
   4  -8   2    3.37    0.35
   4  -8   2    2.90    0.38
   4  -8   2    2.97    0.32
  -5   8  -2    5.29    0.47
  -5   8  -2    4.92    0.44
  -5   8  -2    5.21    0.41
  -5   8  -2    6.01    0.44
   5  -8   2    5.43    0.38
   5  -8   2    6.14    0.48
   4   7  -2   -0.17    0.07
   4   7  -2   -0.03    0.15
   4   7  -2    0.04    0.16
   4   7  -2    0.04    0.13
  -4  -7   2   -0.05    0.17
  -4  -7   2    0.29    0.17
  -4  -7   2   -0.17    0.14
  -4  -7   2    0.01    0.11
   3   7  -2    1.41    0.24
   3   7  -2    2.06    0.34
   3   7  -2    1.49    0.25
   3   7  -2    1.17    0.18
   3   7  -2    1.80    0.34
   3   7  -2    1.39    0.22
  -3  -7   2    1.70    0.24
  -3  -7   2    1.81    0.29
  -3  -7   2    1.32    0.21
  -3  -7   2    1.47    0.30
  -3  -7   2    1.93    0.30
  -3  -7   2    1.39    0.32
  -3  -7   2    1.49    0.16
  -3  -7   2    1.10    0.19
   2   7  -2   -0.12    0.06
   2   7  -2   -0.05    0.06
   2   7  -2   -0.03    0.06
   2   7  -2    0.05    0.05
   2   7  -2   -0.04    0.05
   2   7  -2    0.03    0.07
   2   7  -2    0.04    0.05
   2   7  -2    0.05    0.05
   2   7  -2   -0.01    0.08
  -2  -7   2    0.05    0.08
  -2  -7   2   -0.07    0.05
  -2  -7   2   -0.06    0.06
  -2  -7   2    0.01    0.05
  -2  -7   2   -0.03    0.10
  -2  -7   2   -0.05    0.09
  -2  -7   2   -0.10    0.04
  -2  -7   2   -0.04    0.06
  -2  -7   2   -0.07    0.04
  -2  -7   2   -0.02    0.03
  -2  -7   2    0.06    0.07
   1   7  -2   10.16    0.44
   1   7  -2    9.92    0.45
   1   7  -2    9.89    0.51
   1   7  -2    9.78    0.48
   1   7  -2   10.23    0.43
   1   7  -2    9.49    0.39
   1   7  -2   10.22    0.41
   1   7  -2    9.24    0.46
   1   7  -2    9.52    0.39
   1   7  -2    9.86    0.45
  -1  -7   2   10.11    0.33
  -1  -7   2   10.23    0.45
  -1  -7   2    9.33    0.37
  -1  -7   2    9.57    0.49
  -1  -7   2    9.32    0.46
  -1  -7   2    9.44    0.37
  -1  -7   2    9.88    0.51
  -1  -7   2    9.09    0.41
  -1  -7   2    9.99    0.47
  -1  -7   2    9.70    0.40
  -1  -7   2    9.66    0.34
  -1  -7   2   10.05    0.40
   0   7  -2   19.37    0.60
   0   7  -2   20.62    0.53
   0   7  -2   19.86    0.67
   0   7  -2   19.55    0.39
   0   7  -2   18.83    0.67
   0   7  -2   20.74    0.57
   0   7  -2   20.56    0.67
   0   7  -2   20.02    0.60
   0   7  -2   21.07    0.63
   0   7  -2   20.57    0.64
   0   7  -2   20.23    0.61
   0   7  -2   19.55    0.60
   0   7  -2   21.95    0.66
   0  -7   2   20.23    0.65
   0  -7   2   19.68    0.63
   0  -7   2   19.65    0.57
   0  -7   2   19.98    0.65
   0  -7   2   20.72    0.67
   0  -7   2   19.13    0.56
   0  -7   2   21.10    0.61
   0  -7   2   20.06    0.68
   0  -7   2   20.36    0.53
   0  -7   2   19.64    0.64
   0  -7   2   20.66    0.49
  -1   7  -2   27.92    0.98
  -1   7  -2   29.28    0.89
  -1   7  -2   30.12    0.66
  -1   7  -2   29.19    0.84
  -1   7  -2   29.93    0.88
  -1   7  -2   31.00    0.80
  -1   7  -2   30.04    0.70
  -1   7  -2   29.22    0.78
  -1   7  -2   28.93    0.83
  -1   7  -2   29.66    0.70
  -1   7  -2   29.89    0.72
  -1   7  -2   29.00    0.61
  -1   7  -2   30.81    0.72
  -1   7  -2   29.08    0.78
   1  -7   2   27.75    0.80
   1  -7   2   25.98    1.08
   1  -7   2   29.46    0.77
   1  -7   2   29.73    0.85
   1  -7   2   30.60    0.80
   1  -7   2   29.38    0.79
   1  -7   2   29.50    0.78
   1  -7   2   29.57    0.86
   1  -7   2   29.48    0.72
   1  -7   2   29.55    0.69
  -2   7  -2    6.09    0.28
  -2   7  -2    6.24    0.30
  -2   7  -2    5.66    0.39
  -2   7  -2    5.93    0.37
  -2   7  -2    6.08    0.30
  -2   7  -2    5.94    0.36
  -2   7  -2    5.83    0.29
  -2   7  -2    6.14    0.33
  -2   7  -2    6.50    0.32
  -2   7  -2    5.64    0.38
  -2   7  -2    5.96    0.24
  -2   7  -2    6.42    0.31
   2  -7   2    5.87    0.31
   2  -7   2    5.37    0.35
   2  -7   2    5.80    0.36
   2  -7   2    5.87    0.38
   2  -7   2    6.02    0.31
   2  -7   2    5.87    0.34
   2  -7   2    6.35    0.38
   2  -7   2    6.08    0.29
   2  -7   2    5.75    0.32
   2  -7   2    5.80    0.38
   2  -7   2    5.85    0.31
  -3   7  -2    1.49    0.18
  -3   7  -2    1.00    0.18
  -3   7  -2    1.19    0.14
  -3   7  -2    0.84    0.17
  -3   7  -2    1.26    0.19
  -3   7  -2    1.13    0.14
  -3   7  -2    1.22    0.24
  -3   7  -2    0.87    0.22
  -3   7  -2    0.95    0.18
  -3   7  -2    0.85    0.15
   3  -7   2    1.00    0.15
   3  -7   2    1.22    0.11
   3  -7   2    1.32    0.26
   3  -7   2    0.98    0.18
   3  -7   2    1.14    0.19
   3  -7   2    1.10    0.19
   3  -7   2    0.88    0.18
   3  -7   2    1.28    0.25
   3  -7   2    0.66    0.16
   3  -7   2    1.43    0.17
   3  -7   2    0.87    0.17
  -4   7  -2    3.73    0.35
  -4   7  -2    4.02    0.30
  -4   7  -2    3.88    0.36
  -4   7  -2    3.17    0.41
  -4   7  -2    3.67    0.36
  -4   7  -2    4.14    0.36
  -4   7  -2    3.66    0.31
  -4   7  -2    4.44    0.33
  -4   7  -2    4.01    0.36
   4  -7   2    3.67    0.34
   4  -7   2    4.27    0.32
   4  -7   2    3.36    0.37
   4  -7   2    3.89    0.37
   4  -7   2    3.77    0.35
   4  -7   2    4.07    0.35
   4  -7   2    4.49    0.32
   4  -7   2    4.53    0.39
   4  -7   2    3.97    0.29
   4  -7   2    3.94    0.36
   4  -7   2    3.97    0.42
  -5   7  -2    0.00    0.09
  -5   7  -2    0.06    0.12
  -5   7  -2    0.10    0.11
  -5   7  -2   -0.09    0.12
  -5   7  -2    0.04    0.12
   5  -7   2    0.28    0.10
   5  -7   2   -0.10    0.15
   5  -7   2    0.00    0.12
   4   6  -2    0.67    0.21
   4   6  -2    0.57    0.23
   4   6  -2    0.32    0.18
   4   6  -2    0.31    0.14
  -4  -6   2    0.67    0.21
  -4  -6   2    0.59    0.26
  -4  -6   2    0.35    0.17
  -4  -6   2    0.14    0.14
  -4  -6   2    0.47    0.15
   3   6  -2    2.41    0.25
   3   6  -2    1.96    0.22
   3   6  -2    2.55    0.28
   3   6  -2    2.44    0.28
   3   6  -2    2.45    0.22
   3   6  -2    1.62    0.25
   3   6  -2    2.67    0.40
   3   6  -2    1.82    0.31
   3   6  -2    2.30    0.24
   3   6  -2    2.58    0.19
   3   6  -2    1.92    0.20
   3   6  -2    2.84    0.25
  -3  -6   2    2.43    0.21
  -3  -6   2    2.77    0.37
  -3  -6   2    2.57    0.25
  -3  -6   2    2.62    0.28
  -3  -6   2    2.30    0.29
  -3  -6   2    2.54    0.24
  -3  -6   2    2.24    0.22
  -3  -6   2    2.10    0.22
  -3  -6   2    2.69    0.33
  -3  -6   2    2.30    0.20
   2   6  -2    0.09    0.06
   2   6  -2    0.08    0.05
   2   6  -2    0.02    0.07
   2   6  -2    0.22    0.11
   2   6  -2    0.06    0.06
   2   6  -2    0.02    0.09
   2   6  -2    0.14    0.10
   2   6  -2    0.23    0.08
   2   6  -2    0.02    0.04
   2   6  -2    0.21    0.08
  -2  -6   2    0.11    0.05
  -2  -6   2    0.00    0.05
  -2  -6   2   -0.01    0.08
  -2  -6   2    0.09    0.06
  -2  -6   2    0.05    0.07
  -2  -6   2    0.19    0.08
  -2  -6   2    0.11    0.07
  -2  -6   2    0.07    0.10
  -2  -6   2    0.12    0.08
  -2  -6   2    0.09    0.06
  -2  -6   2    0.21    0.09
   1   6  -2    7.46    0.41
   1   6  -2    7.42    0.34
   1   6  -2    7.73    0.41
   1   6  -2    7.57    0.38
   1   6  -2    7.79    0.36
   1   6  -2    7.75    0.36
   1   6  -2    8.15    0.35
   1   6  -2    7.26    0.31
   1   6  -2    7.02    0.38
   1   6  -2    7.35    0.32
  -1  -6   2    7.66    0.34
  -1  -6   2    7.35    0.18
  -1  -6   2    7.63    0.40
  -1  -6   2    7.69    0.39
  -1  -6   2    7.44    0.31
  -1  -6   2    7.62    0.41
  -1  -6   2    7.71    0.38
  -1  -6   2    7.36    0.33
  -1  -6   2    7.26    0.32
  -1  -6   2    7.62    0.32
  -1  -6   2    7.15    0.35
  -1  -6   2    7.09    0.29
  -1  -6   2    6.96    0.28
   0   6  -2    2.10    0.17
   0   6  -2    2.23    0.17
   0   6  -2    1.97    0.13
   0   6  -2    2.01    0.16
   0   6  -2    2.16    0.16
   0   6  -2    2.08    0.19
   0   6  -2    2.15    0.17
   0   6  -2    2.15    0.17
   0   6  -2    2.11    0.08
   0   6  -2    2.22    0.19
   0   6  -2    2.06    0.17
   0   6  -2    2.10    0.15
   0  -6   2    2.34    0.20
   0  -6   2    2.34    0.19
   0  -6   2    2.24    0.22
   0  -6   2    2.00    0.17
   0  -6   2    2.05    0.12
   0  -6   2    2.05    0.14
   0  -6   2    2.22    0.18
   0  -6   2    2.06    0.16
  -1   6  -2   25.19    0.61
  -1   6  -2   25.89    0.61
  -1   6  -2   24.21    0.75
  -1   6  -2   24.95    0.51
  -1   6  -2   25.42    0.61
  -1   6  -2   25.61    0.66
  -1   6  -2   25.56    0.67
  -1   6  -2   24.98    0.72
  -1   6  -2   26.18    0.61
  -1   6  -2   25.09    0.71
  -1   6  -2   25.57    0.57
   1  -6   2   26.37    0.73
   1  -6   2   25.92    0.63
   1  -6   2   25.34    0.59
   1  -6   2   26.06    0.63
   1  -6   2   25.77    0.67
   1  -6   2   25.58    0.66
   1  -6   2   24.77    0.66
   1  -6   2   25.87    0.73
  -2   6  -2    8.63    0.43
  -2   6  -2    8.32    0.32
  -2   6  -2    8.78    0.30
  -2   6  -2    8.88    0.37
  -2   6  -2    8.40    0.40
  -2   6  -2    8.16    0.34
  -2   6  -2    7.94    0.41
  -2   6  -2    8.20    0.35
  -2   6  -2    8.27    0.44
  -2   6  -2    8.64    0.39
  -2   6  -2    8.61    0.34
   2  -6   2    8.80    0.36
   2  -6   2    8.12    0.46
   2  -6   2    8.44    0.30
   2  -6   2    7.65    0.39
   2  -6   2    8.61    0.36
   2  -6   2    7.75    0.35
   2  -6   2    7.93    0.34
   2  -6   2    8.03    0.40
   2  -6   2    8.04    0.43
   2  -6   2    8.03    0.36
  -3   6  -2    3.63    0.31
  -3   6  -2    3.19    0.27
  -3   6  -2    3.51    0.26
  -3   6  -2    3.36    0.28
  -3   6  -2    3.33    0.25
  -3   6  -2    3.20    0.27
  -3   6  -2    3.59    0.26
  -3   6  -2    3.48    0.24
  -3   6  -2    3.31    0.33
   3  -6   2    3.20    0.31
   3  -6   2    3.16    0.27
   3  -6   2    3.46    0.27
   3  -6   2    3.24    0.27
   3  -6   2    3.35    0.24
   3  -6   2    2.70    0.27
   3  -6   2    3.42    0.17
   3  -6   2    3.01    0.27
   3  -6   2    3.31    0.22
   3  -6   2    3.45    0.33
   3  -6   2    3.39    0.27
   3  -6   2    3.35    0.28
  -4   6  -2    5.77    0.41
  -4   6  -2    5.77    0.38
  -4   6  -2    4.58    0.36
  -4   6  -2    5.64    0.39
  -4   6  -2    4.86    0.34
  -4   6  -2    5.28    0.48
  -4   6  -2    5.85    0.52
  -4   6  -2    5.49    0.46
  -4   6  -2    5.16    0.40
  -4   6  -2    5.87    0.43
   4  -6   2    5.33    0.34
   4  -6   2    5.03    0.45
   4  -6   2    5.25    0.44
   4  -6   2    5.14    0.20
   4  -6   2    5.28    0.34
   4  -6   2    5.18    0.41
   4  -6   2    4.79    0.47
   4  -6   2    5.32    0.38
   4  -6   2    5.63    0.40
   4  -6   2    5.94    0.43
   4  -6   2    5.09    0.39
  -5   6  -2    1.33    0.26
  -5   6  -2    1.60    0.30
  -5   6  -2    1.95    0.24
  -5   6  -2    1.74    0.28
  -5   6  -2    2.05    0.24
  -5   6  -2    2.21    0.33
   5  -6   2    1.54    0.28
   5  -6   2    1.39    0.28
   5  -6   2    2.12    0.24
   5  -6   2    1.97    0.26
  -6   6  -2    2.76    0.36
  -6   6  -2    3.01    0.61
  -6   6  -2    2.63    0.42
  -6   6  -2    2.37    0.37
  -6   6  -2    2.63    0.46
   5   5  -2    0.03    0.14
   5   5  -2    0.53    0.17
  -5  -5   2   -0.16    0.20
  -5  -5   2    0.54    0.18
  -5  -5   2    0.62    0.29
  -5  -5   2    0.25    0.14
  -5  -5   2    0.12    0.12
   4   5  -2   12.70    0.81
   4   5  -2   12.96    0.68
   4   5  -2   12.56    0.61
   4   5  -2   13.36    0.64
   4   5  -2   13.11    0.56
   4   5  -2   13.07    0.69
   4   5  -2   13.79    0.98
  -4  -5   2   13.55    0.80
  -4  -5   2   13.37    0.83
  -4  -5   2   12.60    0.77
  -4  -5   2   11.67    0.60
  -4  -5   2   13.30    0.55
  -4  -5   2   12.44    0.69
  -4  -5   2   13.23    0.71
   3   5  -2    3.99    0.39
   3   5  -2    4.11    0.32
   3   5  -2    4.03    0.27
   3   5  -2    3.66    0.32
   3   5  -2    4.19    0.33
   3   5  -2    4.34    0.30
   3   5  -2    4.26    0.27
   3   5  -2    3.98    0.28
   3   5  -2    4.00    0.33
   3   5  -2    3.92    0.26
   3   5  -2    4.26    0.48
   3   5  -2    3.75    0.33
  -3  -5   2    3.83    0.30
  -3  -5   2    3.95    0.27
  -3  -5   2    4.55    0.40
  -3  -5   2    4.28    0.41
  -3  -5   2    4.12    0.35
  -3  -5   2    3.98    0.31
  -3  -5   2    3.68    0.25
  -3  -5   2    3.74    0.25
  -3  -5   2    3.88    0.28
  -3  -5   2    4.41    0.37
   2   5  -2    6.65    0.32
   2   5  -2    7.07    0.43
   2   5  -2    7.19    0.39
   2   5  -2    7.49    0.38
   2   5  -2    7.28    0.43
   2   5  -2    7.48    0.32
   2   5  -2    7.63    0.39
   2   5  -2    7.31    0.36
   2   5  -2    6.91    0.35
   2   5  -2    6.99    0.45
   2   5  -2    6.80    0.33
  -2  -5   2    6.95    0.42
  -2  -5   2    7.06    0.25
  -2  -5   2    6.93    0.45
  -2  -5   2    7.27    0.42
  -2  -5   2    7.11    0.41
  -2  -5   2    7.12    0.32
  -2  -5   2    7.13    0.33
  -2  -5   2    7.59    0.45
  -2  -5   2    7.33    0.31
  -2  -5   2    7.09    0.36
  -2  -5   2    7.48    0.35
  -2  -5   2    6.38    0.30
   1   5  -2    7.37    0.31
   1   5  -2    7.44    0.33
   1   5  -2    8.10    0.41
   1   5  -2    7.84    0.37
   1   5  -2    8.17    0.32
   1   5  -2    7.52    0.30
   1   5  -2    8.08    0.47
   1   5  -2    7.81    0.32
   1   5  -2    7.29    0.30
  -1  -5   2    8.20    0.32
  -1  -5   2    7.45    0.30
  -1  -5   2    8.53    0.31
  -1  -5   2    8.22    0.38
  -1  -5   2    7.62    0.30
  -1  -5   2    7.89    0.40
  -1  -5   2    7.74    0.27
  -1  -5   2    7.66    0.18
  -1  -5   2    8.50    0.40
  -1  -5   2    7.72    0.30
  -1  -5   2    8.23    0.32
  -1  -5   2    7.99    0.35
   0   5  -2   13.88    0.45
   0   5  -2   14.30    0.42
   0   5  -2   14.90    0.45
   0   5  -2   13.77    0.36
   0   5  -2   14.09    0.38
   0   5  -2   13.88    0.42
   0   5  -2   14.60    0.48
   0   5  -2   13.57    0.40
   0   5  -2   13.87    0.41
   0   5  -2   13.80    0.41
   0   5  -2   13.92    0.42
   0   5  -2   13.96    0.25
   0  -5   2   13.85    0.37
   0  -5   2   15.04    0.48
   0  -5   2   14.00    0.40
   0  -5   2   13.53    0.43
   0  -5   2   14.44    0.39
   0  -5   2   14.27    0.43
   0  -5   2   14.90    0.42
   0  -5   2   14.33    0.32
   0  -5   2   13.94    0.44
   0  -5   2   13.80    0.38
  -1   5  -2   68.09    1.23
  -1   5  -2   68.54    1.40
  -1   5  -2   67.84    1.33
  -1   5  -2   67.68    1.26
  -1   5  -2   68.04    1.35
  -1   5  -2   66.70    1.40
  -1   5  -2   67.52    1.14
  -1   5  -2   66.22    1.33
  -1   5  -2   68.48    1.28
  -1   5  -2   68.92    1.24
  -1   5  -2   70.07    1.33
   1  -5   2   67.98    1.27
   1  -5   2   67.91    1.29
   1  -5   2   70.71    1.25
   1  -5   2   69.84    1.30
   1  -5   2   67.07    1.43
   1  -5   2   67.53    1.26
   1  -5   2   69.79    1.22
   1  -5   2   69.06    1.37
   1  -5   2   67.85    1.25
   1  -5   2   67.85    1.38
   1  -5   2   68.53    1.37
  -2   5  -2    8.41    0.42
  -2   5  -2    8.63    0.38
  -2   5  -2    8.12    0.39
  -2   5  -2    9.06    0.38
  -2   5  -2    8.18    0.34
  -2   5  -2    8.45    0.32
  -2   5  -2    8.49    0.40
  -2   5  -2    9.07    0.31
  -2   5  -2    8.27    0.35
  -2   5  -2    8.53    0.29
   2  -5   2    8.20    0.38
   2  -5   2    8.74    0.32
   2  -5   2    8.24    0.42
   2  -5   2    9.05    0.36
   2  -5   2    8.74    0.35
   2  -5   2    8.64    0.26
   2  -5   2    8.08    0.37
   2  -5   2    8.76    0.34
   2  -5   2    8.10    0.41
   2  -5   2    8.44    0.36
   2  -5   2    7.81    0.34
   2  -5   2    8.76    0.38
  -3   5  -2   23.24    0.69
  -3   5  -2   24.10    0.78
  -3   5  -2   22.28    0.69
  -3   5  -2   23.27    0.72
  -3   5  -2   22.42    0.77
  -3   5  -2   22.66    0.72
  -3   5  -2   23.37    0.89
  -3   5  -2   22.86    0.83
  -3   5  -2   23.56    0.77
  -3   5  -2   22.70    0.76
  -3   5  -2   22.54    0.76
   3  -5   2   23.34    0.76
   3  -5   2   23.56    0.49
   3  -5   2   23.57    0.86
   3  -5   2   23.05    0.81
   3  -5   2   22.77    0.74
   3  -5   2   24.28    0.77
   3  -5   2   22.77    0.67
   3  -5   2   22.52    0.73
   3  -5   2   24.12    0.84
   3  -5   2   23.85    0.73
  -4   5  -2    0.09    0.06
  -4   5  -2   -0.15    0.07
  -4   5  -2   -0.05    0.06
  -4   5  -2   -0.05    0.06
  -4   5  -2   -0.02    0.06
  -4   5  -2   -0.03    0.07
  -4   5  -2    0.01    0.05
  -4   5  -2   -0.07    0.09
  -4   5  -2   -0.07    0.06
   4  -5   2    0.02    0.05
   4  -5   2    0.08    0.04
   4  -5   2    0.04    0.07
   4  -5   2   -0.03    0.05
   4  -5   2   -0.10    0.06
   4  -5   2    0.11    0.05
   4  -5   2    0.02    0.06
   4  -5   2   -0.14    0.07
   4  -5   2    0.10    0.05
   4  -5   2   -0.04    0.07
   4  -5   2   -0.05    0.04
  -5   5  -2    1.08    0.22
  -5   5  -2    1.18    0.23
  -5   5  -2    0.87    0.25
  -5   5  -2    1.40    0.28
  -5   5  -2    1.36    0.26
  -5   5  -2    1.26    0.22
  -5   5  -2    1.48    0.29
  -5   5  -2    1.33    0.24
   5  -5   2    1.11    0.24
   5  -5   2    1.11    0.20
   5  -5   2    1.46    0.30
   5  -5   2    1.16    0.22
   5  -5   2    1.42    0.22
   5  -5   2    1.10    0.25
  -6   5  -2    0.32    0.21
  -6   5  -2    0.57    0.22
  -6   5  -2    0.41    0.24
   5   4  -2    1.27    0.29
   5   4  -2    1.50    0.31
  -5  -4   2    1.16    0.21
  -5  -4   2    1.44    0.32
  -5  -4   2    1.61    0.53
  -5  -4   2    1.71    0.33
  -5  -4   2    1.43    0.30
   4   4  -2    0.56    0.13
   4   4  -2    0.60    0.15
   4   4  -2    0.70    0.17
   4   4  -2    0.66    0.15
   4   4  -2    0.66    0.19
   4   4  -2    0.70    0.18
   4   4  -2    0.68    0.15
   4   4  -2    0.73    0.18
   4   4  -2    0.62    0.22
   4   4  -2    0.50    0.18
  -4  -4   2    0.84    0.22
  -4  -4   2    0.61    0.15
  -4  -4   2    0.48    0.12
  -4  -4   2    0.56    0.17
  -4  -4   2    0.62    0.19
  -4  -4   2    0.80    0.24
  -4  -4   2    0.81    0.18
  -4  -4   2    0.76    0.22
  -4  -4   2    0.85    0.21
   3   4  -2   17.07    0.60
   3   4  -2   15.63    0.60
   3   4  -2   17.16    0.63
   3   4  -2   16.85    0.72
   3   4  -2   17.67    0.83
   3   4  -2   16.89    0.66
   3   4  -2   16.98    0.53
   3   4  -2   17.13    0.66
   3   4  -2   16.23    0.65
   3   4  -2   15.77    0.66
   3   4  -2   16.41    0.67
   3   4  -2   16.66    0.58
   3   4  -2   17.44    0.78
  -3  -4   2   16.22    0.67
  -3  -4   2   17.52    0.68
  -3  -4   2   18.42    0.83
  -3  -4   2   15.96    0.66
  -3  -4   2   16.41    0.71
  -3  -4   2   16.56    0.55
  -3  -4   2   16.06    0.63
  -3  -4   2   15.74    0.73
  -3  -4   2   16.09    0.56
   2   4  -2    2.89    0.21
   2   4  -2    2.89    0.24
   2   4  -2    2.86    0.22
   2   4  -2    2.81    0.33
   2   4  -2    2.97    0.20
   2   4  -2    2.54    0.21
   2   4  -2    3.10    0.27
   2   4  -2    2.78    0.18
   2   4  -2    2.75    0.21
   2   4  -2    2.74    0.33
   2   4  -2    3.12    0.23
  -2  -4   2    2.74    0.18
  -2  -4   2    2.72    0.22
  -2  -4   2    2.74    0.24
  -2  -4   2    2.63    0.21
  -2  -4   2    2.88    0.27
  -2  -4   2    2.13    0.22
  -2  -4   2    2.92    0.18
  -2  -4   2    2.85    0.25
  -2  -4   2    2.72    0.18
  -2  -4   2    2.87    0.18
  -2  -4   2    2.85    0.15
   1   4  -2    7.94    0.31
   1   4  -2    8.15    0.32
   1   4  -2    8.12    0.35
   1   4  -2    8.20    0.35
   1   4  -2    7.95    0.35
   1   4  -2    8.00    0.30
   1   4  -2    8.19    0.30
   1   4  -2    7.75    0.30
   1   4  -2    7.60    0.37
   1   4  -2    7.49    0.35
  -1  -4   2    7.43    0.35
  -1  -4   2    8.15    0.28
  -1  -4   2    7.62    0.26
  -1  -4   2    7.76    0.33
  -1  -4   2    8.16    0.30
  -1  -4   2    8.05    0.37
  -1  -4   2    7.76    0.19
  -1  -4   2    8.00    0.27
  -1  -4   2    8.03    0.32
  -1  -4   2    8.11    0.29
  -1  -4   2    7.56    0.34
  -1  -4   2    7.89    0.29
  -1  -4   2    7.83    0.30
   0   4  -2   38.43    0.74
   0   4  -2   38.68    0.77
   0   4  -2   39.18    0.79
   0   4  -2   38.52    0.82
   0   4  -2   38.80    0.79
   0   4  -2   39.94    0.79
   0   4  -2   38.18    0.78
   0   4  -2   39.71    0.89
   0   4  -2   38.70    0.73
   0   4  -2   39.21    0.77
   0   4  -2   40.77    0.82
   0  -4   2   39.40    0.76
   0  -4   2   40.16    0.79
   0  -4   2   39.22    0.85
   0  -4   2   41.29    0.87
   0  -4   2   38.57    0.75
   0  -4   2   39.04    0.81
   0  -4   2   39.79    0.67
   0  -4   2   39.22    0.74
   0  -4   2   39.00    0.75
   0  -4   2   40.58    0.78
  -1   4  -2    0.04    0.02
  -1   4  -2    0.05    0.03
  -1   4  -2    0.05    0.04
  -1   4  -2    0.11    0.04
  -1   4  -2    0.03    0.03
  -1   4  -2    0.02    0.02
  -1   4  -2    0.02    0.04
  -1   4  -2    0.06    0.03
  -1   4  -2    0.07    0.04
  -1   4  -2    0.00    0.02
  -1   4  -2    0.04    0.03
  -1   4  -2    0.05    0.03
  -1   4  -2    0.07    0.03
   1  -4   2    0.02    0.03
   1  -4   2    0.03    0.03
   1  -4   2    0.04    0.03
   1  -4   2    0.07    0.04
   1  -4   2    0.02    0.04
   1  -4   2    0.08    0.04
   1  -4   2    0.02    0.02
   1  -4   2    0.02    0.03
   1  -4   2    0.10    0.04
   1  -4   2    0.02    0.02
   1  -4   2    0.07    0.04
  -2   4  -2   35.94    0.81
  -2   4  -2   35.72    0.79
  -2   4  -2   30.94    0.85
  -2   4  -2   34.81    0.88
  -2   4  -2   35.94    0.81
  -2   4  -2   35.30    0.85
  -2   4  -2   36.58    0.83
  -2   4  -2   35.71    0.83
  -2   4  -2   36.06    0.96
  -2   4  -2   35.98    0.87
   2  -4   2   36.13    0.78
   2  -4   2   35.55    0.84
   2  -4   2   35.49    0.64
   2  -4   2   35.69    0.85
   2  -4   2   35.03    0.93
   2  -4   2   35.59    0.93
   2  -4   2   35.37    0.78
   2  -4   2   35.55    0.84
   2  -4   2   35.22    0.82
   2  -4   2   35.46    0.85
   2  -4   2   35.28    0.88
   2  -4   2   35.88    0.84
  -3   4  -2    1.33    0.16
  -3   4  -2    0.79    0.16
  -3   4  -2    0.90    0.17
  -3   4  -2    0.73    0.14
  -3   4  -2    0.96    0.15
  -3   4  -2    0.67    0.12
  -3   4  -2    0.99    0.16
  -3   4  -2    1.58    0.23
  -3   4  -2    0.92    0.17
  -3   4  -2    1.07    0.16
   3  -4   2    1.01    0.20
   3  -4   2    0.96    0.14
   3  -4   2    1.18    0.14
   3  -4   2    1.09    0.16
   3  -4   2    0.99    0.19
   3  -4   2    1.15    0.21
   3  -4   2    0.95    0.17
   3  -4   2    1.15    0.18
   3  -4   2    1.06    0.08
   3  -4   2    1.17    0.20
   3  -4   2    1.13    0.14
  -4   4  -2    5.95    0.36
  -4   4  -2    5.43    0.37
  -4   4  -2    5.09    0.45
  -4   4  -2    5.48    0.38
  -4   4  -2    5.63    0.43
  -4   4  -2    5.15    0.41
  -4   4  -2    6.12    0.41
  -4   4  -2    4.46    0.37
  -4   4  -2    4.94    0.46
  -4   4  -2    5.47    0.38
  -4   4  -2    5.17    0.37
   4  -4   2    5.18    0.21
   4  -4   2    5.18    0.22
   4  -4   2    5.58    0.43
   4  -4   2    5.23    0.41
   4  -4   2    5.47    0.34
   4  -4   2    5.71    0.43
   4  -4   2    5.79    0.34
   4  -4   2    6.02    0.35
   4  -4   2    5.51    0.38
   4  -4   2    4.90    0.35
   4  -4   2    5.39    0.34
  -5   4  -2    4.56    0.43
  -5   4  -2    4.06    0.38
  -5   4  -2    3.73    0.36
  -5   4  -2    3.90    0.40
  -5   4  -2    3.90    0.35
  -5   4  -2    4.53    0.43
  -5   4  -2    4.18    0.39
  -5   4  -2    4.52    0.41
  -5   4  -2    4.36    0.39
   5  -4   2    4.51    0.36
   5  -4   2    4.22    0.31
   5  -4   2    4.82    0.42
   5  -4   2    3.68    0.37
   5  -4   2    3.37    0.40
   5  -4   2    3.76    0.34
  -6   4  -2    0.06    0.17
  -6   4  -2    0.20    0.16
  -6   4  -2    0.25    0.19
  -6   4  -2    0.23    0.14
  -6   4  -2   -0.10    0.12
   5   3  -2    0.97    0.24
   5   3  -2    1.35    0.29
  -5  -3   2    1.08    0.29
  -5  -3   2    1.33    0.23
  -5  -3   2    1.08    0.32
  -5  -3   2    0.93    0.28
  -5  -3   2    1.11    0.26
   4   3  -2   -0.03    0.05
   4   3  -2   -0.03    0.06
   4   3  -2   -0.09    0.08
   4   3  -2   -0.03    0.07
   4   3  -2   -0.01    0.07
   4   3  -2   -0.04    0.04
   4   3  -2    0.06    0.07
   4   3  -2    0.02    0.14
   4   3  -2    0.08    0.06
   4   3  -2   -0.03    0.12
  -4  -3   2    0.06    0.09
  -4  -3   2   -0.06    0.05
  -4  -3   2   -0.06    0.08
  -4  -3   2   -0.06    0.06
  -4  -3   2   -0.05    0.10
  -4  -3   2    0.00    0.08
  -4  -3   2   -0.04    0.10
  -4  -3   2    0.07    0.08
  -4  -3   2   -0.03    0.06
   3   3  -2    3.49    0.36
   3   3  -2    3.98    0.35
   3   3  -2    3.61    0.23
   3   3  -2    3.68    0.24
   3   3  -2    3.48    0.26
   3   3  -2    3.37    0.29
   3   3  -2    3.78    0.31
   3   3  -2    3.39    0.29
   3   3  -2    3.46    0.25
   3   3  -2    3.31    0.27
   3   3  -2    3.53    0.27
   3   3  -2    3.54    0.27
  -3  -3   2    3.55    0.29
  -3  -3   2    3.80    0.31
  -3  -3   2    3.67    0.24
  -3  -3   2    3.65    0.29
  -3  -3   2    3.27    0.29
  -3  -3   2    3.59    0.25
  -3  -3   2    3.83    0.38
  -3  -3   2    3.32    0.28
  -3  -3   2    4.02    0.35
  -3  -3   2    3.42    0.24
   2   3  -2   44.00    0.99
   2   3  -2   43.24    1.06
   2   3  -2   44.53    1.03
   2   3  -2   44.82    1.05
   2   3  -2   44.69    1.06
   2   3  -2   44.75    0.96
   2   3  -2   45.43    1.04
   2   3  -2   44.32    1.18
   2   3  -2   45.16    1.04
   2   3  -2   44.48    1.02
  -2  -3   2   47.57    1.21
  -2  -3   2   44.34    0.96
  -2  -3   2   45.19    1.03
  -2  -3   2   44.28    0.91
  -2  -3   2   44.06    0.95
  -2  -3   2   43.81    1.08
  -2  -3   2   44.47    1.04
  -2  -3   2   44.47    1.08
  -2  -3   2   46.70    1.37
   1   3  -2    1.17    0.12
   1   3  -2    1.03    0.12
   1   3  -2    1.23    0.09
   1   3  -2    1.19    0.13
   1   3  -2    1.22    0.12
   1   3  -2    1.31    0.13
   1   3  -2    1.27    0.11
   1   3  -2    1.21    0.11
   1   3  -2    1.19    0.11
   1   3  -2    1.24    0.12
   1   3  -2    1.10    0.10
  -1  -3   2    1.32    0.10
  -1  -3   2    1.19    0.12
  -1  -3   2    1.30    0.10
  -1  -3   2    1.09    0.11
  -1  -3   2    1.16    0.13
  -1  -3   2    1.14    0.09
  -1  -3   2    1.17    0.10
  -1  -3   2    1.20    0.11
  -1  -3   2    1.22    0.10
  -1  -3   2    1.06    0.13
  -1  -3   2    1.34    0.13
   0   3  -2   90.35    1.50
   0   3  -2   90.58    1.48
   0   3  -2   89.02    1.47
   0   3  -2   89.46    1.48
   0   3  -2   89.68    1.48
   0   3  -2   89.67    1.44
   0   3  -2   88.73    1.52
   0  -3   2   90.10    1.45
   0  -3   2   89.57    1.45
   0  -3   2   89.68    1.36
   0  -3   2   86.57    1.45
   0  -3   2   88.77    1.50
   0  -3   2   90.62    1.55
   0  -3   2   89.40    1.50
   0  -3   2   86.22    1.47
   0  -3   2   88.27    1.57
   0  -3   2   89.03    1.44
  -1   3  -2    7.29    0.27
  -1   3  -2    7.14    0.22
  -1   3  -2    7.16    0.24
  -1   3  -2    6.86    0.24
  -1   3  -2    6.78    0.24
  -1   3  -2    6.94    0.27
  -1   3  -2    6.88    0.26
  -1   3  -2    6.98    0.19
  -1   3  -2    6.95    0.23
  -1   3  -2    7.17    0.21
  -1   3  -2    7.12    0.27
   1  -3   2    6.73    0.23
   1  -3   2    7.36    0.22
   1  -3   2    6.91    0.27
   1  -3   2    6.95    0.24
   1  -3   2    7.41    0.25
   1  -3   2    6.78    0.23
   1  -3   2    7.02    0.22
   1  -3   2    7.16    0.29
   1  -3   2    7.06    0.19
   1  -3   2    6.96    0.23
  -2   3  -2   17.44    0.60
  -2   3  -2   17.54    0.57
  -2   3  -2   18.01    0.52
  -2   3  -2   17.40    0.56
  -2   3  -2   17.40    0.51
  -2   3  -2   18.12    0.55
  -2   3  -2   17.04    0.60
  -2   3  -2   17.38    0.50
  -2   3  -2   17.77    0.51
  -2   3  -2   17.87    0.52
  -2   3  -2   17.99    0.52
   2  -3   2   17.56    0.32
   2  -3   2   18.00    0.47
   2  -3   2   16.22    0.57
   2  -3   2   16.94    0.58
   2  -3   2   16.88    0.54
   2  -3   2   17.56    0.49
   2  -3   2   17.04    0.52
   2  -3   2   17.29    0.49
   2  -3   2   17.03    0.50
   2  -3   2   17.07    0.55
   2  -3   2   17.91    0.52
  -3   3  -2   16.41    0.86
  -3   3  -2   13.00    0.52
  -3   3  -2   14.76    0.66
  -3   3  -2   13.62    0.52
  -3   3  -2   14.36    0.63
  -3   3  -2   14.09    0.52
  -3   3  -2   13.87    0.54
  -3   3  -2   14.69    0.60
  -3   3  -2   14.56    0.54
  -3   3  -2   13.59    0.55
  -3   3  -2   14.18    0.54
   3  -3   2   14.46    0.52
   3  -3   2   14.46    0.67
   3  -3   2   14.04    0.34
   3  -3   2   14.58    0.48
   3  -3   2   14.54    0.65
   3  -3   2   14.20    0.66
   3  -3   2   14.47    0.48
   3  -3   2   13.60    0.57
   3  -3   2   14.80    0.48
   3  -3   2   14.03    0.56
  -4   3  -2    7.89    0.46
  -4   3  -2    8.57    0.48
  -4   3  -2    7.99    0.47
  -4   3  -2    8.99    0.49
  -4   3  -2    8.40    0.47
  -4   3  -2    7.64    0.52
  -4   3  -2    8.32    0.48
  -4   3  -2    8.21    0.53
  -4   3  -2    8.80    0.52
  -4   3  -2    7.94    0.43
  -4   3  -2    8.59    0.51
   4  -3   2    8.33    0.28
   4  -3   2    8.46    0.47
   4  -3   2    8.01    0.38
   4  -3   2    7.88    0.51
   4  -3   2    7.71    0.41
   4  -3   2    7.93    0.49
   4  -3   2    8.13    0.45
   4  -3   2    8.36    0.38
   4  -3   2    8.59    0.41
   4  -3   2    8.88    0.54
  -5   3  -2   11.70    0.65
  -5   3  -2   10.97    0.64
  -5   3  -2   11.48    0.63
  -5   3  -2   12.38    0.70
  -5   3  -2   13.52    0.76
  -5   3  -2   12.10    0.69
  -5   3  -2   12.01    0.66
  -5   3  -2   12.07    0.67
   5  -3   2   11.43    0.69
   5  -3   2   12.57    0.57
   5  -3   2   10.89    0.60
   5  -3   2   10.63    0.58
   5  -3   2   12.89    0.58
  -6   3  -2    1.77    0.59
  -6   3  -2    2.63    0.44
  -6   3  -2    2.49    0.39
  -6   3  -2    2.35    0.43
  -6   3  -2    2.10    0.42
   5   2  -2    1.51    0.27
   5   2  -2    1.77    0.35
   5   2  -2    2.74    0.35
   5   2  -2    2.38    0.28
  -5  -2   2    2.31    0.26
  -5  -2   2    2.29    0.36
  -5  -2   2    2.60    0.42
  -5  -2   2    1.79    0.38
  -5  -2   2    1.89    0.28
  -5  -2   2    2.50    0.45
  -5  -2   2    2.52    0.31
   4   2  -2    0.41    0.16
   4   2  -2    0.47    0.12
   4   2  -2    0.37    0.18
   4   2  -2    0.45    0.14
   4   2  -2    0.40    0.10
   4   2  -2    0.30    0.12
   4   2  -2    0.41    0.15
   4   2  -2    0.61    0.28
   4   2  -2    0.36    0.12
   4   2  -2    0.44    0.12
   4   2  -2    0.46    0.11
  -4  -2   2    0.14    0.15
  -4  -2   2    0.36    0.14
  -4  -2   2    0.24    0.11
  -4  -2   2    0.49    0.11
  -4  -2   2    0.16    0.11
  -4  -2   2    0.29    0.10
  -4  -2   2    0.12    0.11
  -4  -2   2    0.46    0.12
  -4  -2   2    0.43    0.14
   3   2  -2    8.85    0.37
   3   2  -2    8.71    0.41
   3   2  -2    8.82    0.34
   3   2  -2    8.40    0.46
   3   2  -2    9.13    0.46
   3   2  -2    8.77    0.40
   3   2  -2    9.36    0.44
   3   2  -2    8.21    0.41
   3   2  -2    8.75    0.45
   3   2  -2    8.92    0.52
   3   2  -2    8.82    0.45
   3   2  -2    9.00    0.54
  -3  -2   2    8.74    0.37
  -3  -2   2    8.56    0.44
  -3  -2   2   10.52    0.71
  -3  -2   2    8.17    0.39
  -3  -2   2    8.12    0.43
  -3  -2   2    9.31    0.48
  -3  -2   2    8.53    0.39
  -3  -2   2    8.16    0.46
  -3  -2   2    8.44    0.43
  -3  -2   2    9.11    0.50
   2   2  -2    4.79    0.27
   2   2  -2    5.02    0.28
   2   2  -2    5.48    0.28
   2   2  -2    5.22    0.28
   2   2  -2    5.36    0.28
   2   2  -2    5.25    0.25
   2   2  -2    4.94    0.25
   2   2  -2    5.02    0.28
   2   2  -2    5.62    0.27
   2   2  -2    5.05    0.30
   2   2  -2    5.32    0.35
   2   2  -2    5.04    0.32
  -2  -2   2    5.32    0.31
  -2  -2   2    4.75    0.32
  -2  -2   2    5.27    0.28
  -2  -2   2    5.36    0.26
  -2  -2   2    5.32    0.30
  -2  -2   2    5.62    0.23
  -2  -2   2    4.93    0.31
  -2  -2   2    5.10    0.27
  -2  -2   2    5.18    0.25
  -2  -2   2    5.31    0.29
   1   2  -2   74.74    1.33
   1   2  -2   74.92    1.35
   1   2  -2   73.19    1.37
   1   2  -2   69.51    1.30
   1   2  -2   73.41    1.30
   1   2  -2   75.31    1.43
   1   2  -2   74.06    1.40
   1   2  -2   68.16    1.31
   1   2  -2   75.22    1.39
   1   2  -2   75.24    1.25
   1   2  -2   73.76    1.27
  -1  -2   2   76.43    1.24
  -1  -2   2   74.46    1.36
  -1  -2   2   76.08    1.22
  -1  -2   2   72.83    1.36
  -1  -2   2   75.40    1.29
  -1  -2   2   75.01    1.35
  -1  -2   2   73.64    1.43
  -1  -2   2   76.05    1.27
  -1  -2   2   76.23    1.39
  -1  -2   2   75.25    1.28
   0   2  -2   32.29    0.65
   0   2  -2   33.05    0.59
   0   2  -2   32.51    0.58
   0   2  -2   32.70    0.59
   0   2  -2   32.43    0.50
   0   2  -2   34.66    0.61
   0   2  -2   33.00    0.56
   0   2  -2   33.33    0.60
   0   2  -2   31.28    0.57
   0  -2   2   32.06    0.60
   0  -2   2   30.78    0.61
   0  -2   2   33.80    0.68
   0  -2   2   32.11    0.58
   0  -2   2   32.82    0.57
   0  -2   2   32.66    0.58
   0  -2   2   30.77    0.51
   0  -2   2   32.69    0.57
   0  -2   2   32.59    0.56
  -1   2  -2    7.40    0.24
  -1   2  -2    7.43    0.24
  -1   2  -2    7.44    0.25
  -1   2  -2    6.52    0.25
  -1   2  -2    7.48    0.22
  -1   2  -2    7.78    0.23
  -1   2  -2    7.36    0.24
  -1   2  -2    7.21    0.23
  -1   2  -2    7.68    0.22
  -1   2  -2    7.37    0.28
  -1   2  -2    7.49    0.28
  -1   2  -2    7.71    0.24
   1  -2   2    7.31    0.23
   1  -2   2    7.38    0.23
   1  -2   2    7.31    0.20
   1  -2   2    7.76    0.29
   1  -2   2    7.61    0.23
   1  -2   2    7.30    0.24
   1  -2   2    7.28    0.23
  -2   2  -2   16.89    0.50
  -2   2  -2   17.97    0.58
  -2   2  -2   17.62    0.51
  -2   2  -2   16.56    0.49
  -2   2  -2   17.08    0.49
  -2   2  -2   17.44    0.54
  -2   2  -2   17.05    0.51
  -2   2  -2   17.00    0.57
  -2   2  -2   16.51    0.52
  -2   2  -2   16.55    0.46
  -2   2  -2   17.46    0.53
  -2   2  -2   16.50    0.54
   2  -2   2   16.64    0.56
   2  -2   2   16.92    0.44
   2  -2   2   16.73    0.58
   2  -2   2   16.88    0.52
   2  -2   2   16.03    0.51
   2  -2   2   17.25    0.54
   2  -2   2   16.76    0.32
   2  -2   2   17.03    0.48
   2  -2   2   17.74    0.48
   2  -2   2   17.15    0.51
   2  -2   2   16.60    0.43
  -3   2  -2    2.99    0.24
  -3   2  -2    2.71    0.24
  -3   2  -2    2.56    0.26
  -3   2  -2    2.68    0.22
  -3   2  -2    2.89    0.22
  -3   2  -2    2.86    0.24
  -3   2  -2    2.87    0.24
  -3   2  -2    2.61    0.19
   3  -2   2    2.83    0.23
   3  -2   2    2.62    0.19
   3  -2   2    2.75    0.21
   3  -2   2    2.83    0.18
   3  -2   2    2.63    0.24
   3  -2   2    2.43    0.21
   3  -2   2    2.44    0.26
   3  -2   2    2.89    0.18
   3  -2   2    3.25    0.27
   3  -2   2    2.03    0.22
   3  -2   2    2.64    0.14
  -4   2  -2   16.24    0.72
  -4   2  -2   17.39    0.69
  -4   2  -2   16.57    0.65
  -4   2  -2   18.22    0.75
  -4   2  -2   17.46    0.71
  -4   2  -2   16.93    0.78
  -4   2  -2   17.90    0.76
  -4   2  -2   17.12    0.70
  -4   2  -2   16.77    0.59
  -4   2  -2   16.47    0.71
  -4   2  -2   17.22    1.02
  -4   2  -2   16.64    0.76
   4  -2   2   17.06    0.53
   4  -2   2   17.46    0.62
   4  -2   2   18.59    0.79
   4  -2   2   16.93    0.74
   4  -2   2   16.02    0.60
   4  -2   2   17.34    0.69
   4  -2   2   16.31    0.51
   4  -2   2   16.37    0.64
   4  -2   2   17.37    0.47
   4  -2   2   17.12    0.73
   4  -2   2   16.28    0.71
  -5   2  -2   -0.18    0.07
  -5   2  -2    0.05    0.13
  -5   2  -2   -0.06    0.09
  -5   2  -2   -0.12    0.11
  -5   2  -2   -0.04    0.08
  -5   2  -2    0.05    0.09
  -5   2  -2   -0.08    0.06
  -5   2  -2   -0.06    0.07
  -5   2  -2   -0.02    0.09
   5  -2   2   -0.02    0.10
   5  -2   2    0.05    0.04
   5  -2   2   -0.01    0.09
   5  -2   2    0.01    0.06
   5  -2   2    0.03    0.08
   5  -2   2   -0.13    0.10
  -6   2  -2    0.10    0.14
  -6   2  -2    0.13    0.20
  -6   2  -2    0.21    0.18
  -6   2  -2    0.26    0.12
  -6   2  -2   -0.09    0.14
  -6   2  -2    0.02    0.14
   5   1  -2    6.36    0.59
   5   1  -2    7.06    0.71
   5   1  -2    6.21    0.55
   5   1  -2    5.99    0.43
   5   1  -2    6.08    0.47
   5   1  -2    5.78    0.45
  -5  -1   2    6.44    0.50
  -5  -1   2    6.76    0.61
  -5  -1   2    6.41    0.57
  -5  -1   2    5.96    0.40
  -5  -1   2    5.74    0.54
  -5  -1   2    5.77    0.48
   4   1  -2    2.13    0.23
   4   1  -2    1.99    0.17
   4   1  -2    2.29    0.44
   4   1  -2    2.20    0.26
   4   1  -2    1.81    0.31
   4   1  -2    1.74    0.22
   4   1  -2    2.03    0.24
   4   1  -2    2.02    0.23
  -4  -1   2    1.94    0.32
  -4  -1   2    2.15    0.27
  -4  -1   2    2.51    0.28
  -4  -1   2    2.31    0.29
  -4  -1   2    1.90    0.20
  -4  -1   2    1.95    0.29
  -4  -1   2    2.01    0.21
  -4  -1   2    2.17    0.25
  -4  -1   2    2.25    0.26
  -4  -1   2    1.92    0.26
   3   1  -2    1.70    0.19
   3   1  -2    1.60    0.18
   3   1  -2    1.79    0.19
   3   1  -2    1.78    0.21
   3   1  -2    1.88    0.37
   3   1  -2    1.87    0.21
   3   1  -2    1.62    0.19
   3   1  -2    1.84    0.29
   3   1  -2    1.68    0.14
   3   1  -2    1.78    0.19
  -3  -1   2    1.88    0.17
  -3  -1   2    1.98    0.23
  -3  -1   2    1.32    0.22
  -3  -1   2    1.72    0.29
  -3  -1   2    1.60    0.19
  -3  -1   2    2.08    0.37
  -3  -1   2    1.95    0.19
  -3  -1   2    1.71    0.27
  -3  -1   2    1.45    0.16
  -3  -1   2    1.56    0.17
  -3  -1   2    1.19    0.20
   2   1  -2   -0.02    0.04
   2   1  -2   -0.03    0.03
   2   1  -2    0.01    0.04
   2   1  -2    0.02    0.03
   2   1  -2    0.01    0.03
   2   1  -2   -0.01    0.04
   2   1  -2   -0.03    0.04
   2   1  -2    0.00    0.03
   2   1  -2    0.02    0.03
   2   1  -2   -0.03    0.03
   2   1  -2    0.01    0.03
  -2  -1   2   -0.04    0.02
  -2  -1   2   -0.03    0.04
  -2  -1   2    0.02    0.05
  -2  -1   2    0.01    0.03
  -2  -1   2   -0.01    0.02
  -2  -1   2   -0.05    0.04
  -2  -1   2    0.02    0.05
  -2  -1   2    0.02    0.03
  -2  -1   2    0.01    0.04
  -2  -1   2    0.03    0.04
   1   1  -2   85.50    1.55
   1   1  -2   86.22    1.48
   1   1  -2   86.64    1.51
   1   1  -2   85.51    1.51
   1   1  -2   86.24    1.58
   1   1  -2   85.27    1.39
   1   1  -2   86.60    1.47
   1   1  -2   86.40    1.46
   1   1  -2   86.43    1.53
   1   1  -2   85.33    1.55
  -1  -1   2   86.72    1.58
  -1  -1   2   88.53    1.45
  -1  -1   2   86.72    1.46
  -1  -1   2   86.66    1.44
  -1  -1   2   88.69    1.36
  -1  -1   2   86.43    1.53
  -1  -1   2   87.15    1.54
  -1  -1   2   86.41    1.55
   0   1  -2  168.26    3.99
   0  -1   2  167.36    3.75
  -1   1  -2  150.75    2.46
   1  -1   2  146.37    2.38
  -2   1  -2    3.14    0.23
  -2   1  -2    3.56    0.22
  -2   1  -2    3.51    0.17
  -2   1  -2    3.36    0.22
  -2   1  -2    3.28    0.20
  -2   1  -2    3.30    0.21
  -2   1  -2    3.09    0.22
  -2   1  -2    3.11    0.22
  -2   1  -2    3.22    0.19
  -2   1  -2    3.30    0.21
  -2   1  -2    3.27    0.20
   2  -1   2    3.28    0.21
   2  -1   2    3.33    0.20
   2  -1   2    3.31    0.13
   2  -1   2    3.33    0.22
   2  -1   2    3.53    0.20
   2  -1   2    3.30    0.22
   2  -1   2    3.34    0.18
   2  -1   2    3.31    0.21
   2  -1   2    3.44    0.17
   2  -1   2    3.06    0.22
   2  -1   2    3.43    0.14
  -3   1  -2    7.09    0.41
  -3   1  -2    7.78    0.39
  -3   1  -2    7.22    0.30
  -3   1  -2    7.64    0.59
  -3   1  -2    7.57    0.37
  -3   1  -2    6.94    0.53
  -3   1  -2    6.86    0.39
  -3   1  -2    7.55    0.39
  -3   1  -2    7.25    0.49
  -3   1  -2    7.12    0.37
  -3   1  -2    7.10    0.36
  -3   1  -2    7.53    0.53
   3  -1   2    6.86    0.37
   3  -1   2    7.12    0.26
   3  -1   2    7.18    0.37
   3  -1   2    7.47    0.26
   3  -1   2    7.60    0.34
   3  -1   2    7.46    0.33
   3  -1   2    7.33    0.27
   3  -1   2    7.23    0.40
   3  -1   2    6.77    0.36
   3  -1   2    6.86    0.41
   3  -1   2    7.25    0.40
  -4   1  -2    6.97    0.42
  -4   1  -2    7.25    0.35
  -4   1  -2    8.11    0.50
  -4   1  -2    7.38    0.46
  -4   1  -2    7.04    0.42
  -4   1  -2    7.71    0.47
  -4   1  -2    7.63    0.49
  -4   1  -2    7.65    0.51
  -4   1  -2    8.17    0.51
  -4   1  -2    7.87    0.46
  -4   1  -2    7.32    0.46
  -4   1  -2    7.26    0.44
  -4   1  -2    7.40    0.48
   4  -1   2    7.53    0.29
   4  -1   2    7.95    0.44
   4  -1   2    7.79    0.41
   4  -1   2    7.27    0.48
   4  -1   2    7.30    0.32
   4  -1   2    7.25    0.43
   4  -1   2    7.94    0.39
   4  -1   2    7.43    0.45
   4  -1   2    7.88    0.52
   4  -1   2    8.64    0.45
   4  -1   2    7.88    0.31
   4  -1   2    7.10    0.47
  -5   1  -2    0.24    0.14
  -5   1  -2    0.18    0.15
  -5   1  -2    0.32    0.13
  -5   1  -2    0.20    0.13
  -5   1  -2    0.27    0.15
  -5   1  -2    0.37    0.13
  -5   1  -2    0.15    0.11
  -5   1  -2    0.42    0.17
   5  -1   2    0.26    0.08
   5  -1   2    0.41    0.15
   5  -1   2    0.21    0.11
   5  -1   2    0.39    0.13
  -6   1  -2    3.74    0.48
  -6   1  -2    3.63    0.52
  -6   1  -2    3.86    0.58
  -6   1  -2    3.34    0.67
  -6   1  -2    3.54    0.70
  -6   1  -2    4.03    0.44
   6   0  -2    3.70    0.44
   6   0  -2    4.49    0.58
  -6   0   2    3.86    0.47
  -6   0   2    3.76    0.55
  -6   0   2    4.27    0.47
   5   0  -2    0.88    0.21
   5   0  -2    1.29    0.23
   5   0  -2    1.30    0.23
   5   0  -2    1.07    0.39
   5   0  -2    2.25    0.40
   5   0  -2    1.72    0.31
   5   0  -2    2.02    0.24
  -5   0   2    1.77    0.33
  -5   0   2    1.60    0.28
  -5   0   2    1.50    0.34
  -5   0   2    1.54    0.29
  -5   0   2    1.59    0.26
  -5   0   2    1.26    0.28
  -5   0   2    1.46    0.24
  -5   0   2    1.78    0.32
   4   0  -2   10.70    0.51
   4   0  -2   11.53    0.39
   4   0  -2   10.92    0.64
   4   0  -2   10.44    0.57
   4   0  -2   11.66    0.69
   4   0  -2   11.72    0.54
   4   0  -2   11.24    0.55
   4   0  -2   12.16    0.68
   4   0  -2   11.40    0.55
   4   0  -2   12.60    0.60
  -4   0   2   11.45    0.54
  -4   0   2   11.52    0.56
  -4   0   2   11.45    0.56
  -4   0   2   12.41    0.71
  -4   0   2   11.23    0.57
  -4   0   2   12.44    0.78
  -4   0   2   11.16    0.50
  -4   0   2   11.72    0.54
  -4   0   2   11.41    0.64
  -4   0   2   11.89    0.61
  -4   0   2   11.16    0.60
  -4   0   2   11.24    0.54
   3   0  -2    2.51    0.22
   3   0  -2    2.26    0.25
   3   0  -2    2.33    0.25
   3   0  -2    2.31    0.21
   3   0  -2    2.21    0.21
   3   0  -2    2.03    0.20
   3   0  -2    2.31    0.22
   3   0  -2    2.39    0.14
   3   0  -2    2.14    0.24
  -3   0   2    2.63    0.24
  -3   0   2    2.34    0.19
  -3   0   2    2.16    0.23
  -3   0   2    2.38    0.22
  -3   0   2    2.14    0.20
  -3   0   2    2.45    0.26
  -3   0   2    2.26    0.20
  -3   0   2    2.47    0.28
  -3   0   2    2.65    0.22
  -3   0   2    2.36    0.23
   2   0  -2   11.47    0.47
   2   0  -2   11.73    0.45
   2   0  -2   12.05    0.42
   2   0  -2   11.81    0.42
   2   0  -2   11.67    0.44
   2   0  -2   11.89    0.42
   2   0  -2   11.53    0.50
   2   0  -2   11.49    0.48
   2   0  -2   11.41    0.43
   2   0  -2   11.97    0.26
  -2   0   2   11.20    0.46
  -2   0   2   12.25    0.44
  -2   0   2   11.68    0.39
  -2   0   2   11.14    0.41
  -2   0   2   11.95    0.36
  -2   0   2   11.61    0.46
  -2   0   2   11.68    0.41
  -2   0   2   11.70    0.43
  -2   0   2   11.54    0.48
  -2   0   2   12.38    0.50
   1   0  -2   83.66    1.48
   1   0  -2   83.07    1.52
   1   0  -2   83.68    1.47
   1   0  -2   80.75    1.39
   1   0  -2   76.22    1.41
   1   0  -2   84.65    1.43
   1   0  -2   84.04    1.50
   1   0  -2   83.23    1.44
   1   0  -2   81.97    1.50
  -1   0   2   84.16    1.49
  -1   0   2   84.05    1.51
  -1   0   2   83.38    1.37
  -1   0   2   83.29    1.48
  -1   0   2   85.00    1.41
  -1   0   2   82.93    1.47
  -1   0   2   81.91    1.50
  -1   0   2   82.56    1.40
   0   0   2  292.22    5.57
  -1   0  -2   55.20    1.04
  -1   0  -2   54.78    0.95
  -1   0  -2   55.29    0.99
  -1   0  -2   55.83    0.98
  -1   0  -2   54.78    1.03
  -1   0  -2   56.33    0.91
  -1   0  -2   54.90    0.96
  -1   0  -2   54.93    0.97
  -1   0  -2   53.03    0.91
  -1   0  -2   56.16    0.95
  -1   0  -2   54.61    0.93
   1   0   2   55.82    0.95
   1   0   2   54.07    0.92
   1   0   2   54.32    0.96
   1   0   2   46.74    0.94
   1   0   2   54.24    0.96
   1   0   2   51.88    0.98
   1   0   2   53.68    1.04
  -2   0  -2    3.66    0.21
  -2   0  -2    3.66    0.22
  -2   0  -2    3.17    0.17
  -2   0  -2    3.85    0.24
  -2   0  -2    4.17    0.22
  -2   0  -2    3.83    0.14
  -2   0  -2    3.90    0.23
  -2   0  -2    3.67    0.22
  -2   0  -2    3.77    0.24
   2   0   2    3.77    0.19
   2   0   2    3.68    0.18
   2   0   2    3.79    0.17
   2   0   2    3.61    0.22
   2   0   2    3.63    0.21
   2   0   2    3.74    0.11
   2   0   2    4.05    0.22
   2   0   2    3.51    0.24
   2   0   2    3.38    0.22
   2   0   2    4.03    0.22
   2   0   2    3.91    0.24
  -3   0  -2    0.48    0.10
  -3   0  -2    0.37    0.10
  -3   0  -2    0.41    0.07
  -3   0  -2    0.37    0.12
  -3   0  -2    0.50    0.14
  -3   0  -2    0.34    0.11
  -3   0  -2    0.26    0.09
  -3   0  -2    0.29    0.10
  -3   0  -2    0.36    0.12
  -3   0  -2    0.33    0.12
  -3   0  -2    0.34    0.10
   3   0   2    0.29    0.05
   3   0   2    0.46    0.12
   3   0   2    0.40    0.10
   3   0   2    0.25    0.07
   3   0   2    0.36    0.09
   3   0   2    0.43    0.14
   3   0   2    0.21    0.09
   3   0   2    0.42    0.12
   3   0   2    0.39    0.09
   3   0   2    0.40    0.07
   3   0   2    0.29    0.10
  -4   0  -2    0.42    0.14
  -4   0  -2    0.35    0.14
  -4   0  -2    0.47    0.12
  -4   0  -2    0.34    0.13
  -4   0  -2    0.41    0.12
  -4   0  -2    0.49    0.14
  -4   0  -2    0.45    0.14
  -4   0  -2    0.35    0.08
  -4   0  -2    0.39    0.14
  -4   0  -2    0.43    0.17
  -4   0  -2    0.32    0.11
  -4   0  -2    0.43    0.14
   4   0   2    0.37    0.16
   4   0   2    0.42    0.14
   4   0   2    0.54    0.11
   4   0   2    0.24    0.11
   4   0   2    0.72    0.15
   4   0   2    0.53    0.08
   4   0   2    0.57    0.13
   4   0   2    0.42    0.11
   4   0   2    0.31    0.10
   4   0   2    0.35    0.11
   4   0   2    0.35    0.11
  -5   0  -2    5.40    0.48
  -5   0  -2    4.57    0.42
  -5   0  -2    4.45    0.45
  -5   0  -2    4.39    0.40
  -5   0  -2    4.30    0.38
  -5   0  -2    3.83    0.42
   5   0   2    5.06    0.47
   5   0   2    4.95    0.36
   5   0   2    4.18    0.38
   6  -1  -2    0.07    0.22
   6  -1  -2    0.08    0.15
  -6   1   2   -0.07    0.11
  -6   1   2    0.54    0.26
  -6   1   2    0.45    0.21
   5  -1  -2    1.93    0.33
   5  -1  -2    1.53    0.27
   5  -1  -2    2.24    0.27
   5  -1  -2    2.21    0.40
   5  -1  -2    2.47    0.28
   5  -1  -2    1.95    0.23
   5  -1  -2    1.88    0.39
   5  -1  -2    2.04    0.34
   5  -1  -2    1.50    0.25
   5  -1  -2    1.23    0.28
  -5   1   2    1.77    0.26
  -5   1   2    1.41    0.24
  -5   1   2    1.91    0.29
  -5   1   2    1.50    0.27
  -5   1   2    2.04    0.37
  -5   1   2    2.26    0.36
  -5   1   2    1.88    0.31
  -5   1   2    1.41    0.28
  -5   1   2    1.78    0.36
  -5   1   2    1.70    0.32
  -5   1   2    2.28    0.30
   4  -1  -2    8.08    0.53
   4  -1  -2    7.57    0.53
   4  -1  -2    8.19    0.45
   4  -1  -2    7.80    0.46
   4  -1  -2    8.10    0.47
   4  -1  -2    7.76    0.44
   4  -1  -2    8.25    0.43
   4  -1  -2    7.49    0.50
   4  -1  -2    8.14    0.58
   4  -1  -2    8.29    0.48
  -4   1   2    7.68    0.43
  -4   1   2    8.11    0.56
  -4   1   2    7.86    0.46
  -4   1   2    8.42    0.52
  -4   1   2    7.15    0.63
  -4   1   2    8.15    0.48
  -4   1   2    8.34    0.48
  -4   1   2    7.79    0.44
  -4   1   2    8.95    0.47
  -4   1   2    8.60    0.50
  -4   1   2    8.46    0.46
  -4   1   2    8.69    0.55
   3  -1  -2    0.88    0.18
   3  -1  -2    1.10    0.23
   3  -1  -2    0.96    0.17
   3  -1  -2    1.10    0.18
   3  -1  -2    0.74    0.13
   3  -1  -2    0.85    0.16
   3  -1  -2    0.73    0.22
   3  -1  -2    0.91    0.20
   3  -1  -2    1.25    0.25
  -3   1   2    0.91    0.22
  -3   1   2    1.09    0.22
  -3   1   2    1.31    0.16
  -3   1   2    0.83    0.16
  -3   1   2    0.98    0.15
  -3   1   2    1.03    0.19
  -3   1   2    1.35    0.28
  -3   1   2    0.88    0.18
  -3   1   2    0.93    0.17
   2  -1  -2   19.06    0.65
   2  -1  -2   19.28    0.57
   2  -1  -2   19.36    0.58
   2  -1  -2   19.27    0.58
   2  -1  -2   19.28    0.62
   2  -1  -2   19.22    0.62
   2  -1  -2   19.60    0.60
   2  -1  -2   19.00    0.58
   2  -1  -2   19.34    0.65
  -2   1   2   19.78    0.63
  -2   1   2   19.67    0.56
  -2   1   2   17.04    0.55
  -2   1   2   20.00    0.50
  -2   1   2   19.13    0.56
  -2   1   2   18.72    0.65
  -2   1   2   19.68    0.37
  -2   1   2   19.31    0.55
  -2   1   2   19.71    0.62
  -2   1   2   18.55    0.59
  -2   1   2   18.93    0.53
  -2   1   2   19.88    0.66
   1  -1  -2    0.53    0.09
   1  -1  -2    0.62    0.09
   1  -1  -2    0.51    0.08
   1  -1  -2    0.48    0.06
   1  -1  -2    0.50    0.08
   1  -1  -2    0.45    0.05
   1  -1  -2    0.51    0.08
   1  -1  -2    0.61    0.11
   1  -1  -2    0.56    0.08
   1  -1  -2    0.34    0.07
   1  -1  -2    0.53    0.08
  -1   1   2    0.56    0.07
  -1   1   2    0.57    0.07
  -1   1   2    0.36    0.06
  -1   1   2    0.57    0.06
  -1   1   2    0.54    0.09
  -1   1   2    0.42    0.07
  -1   1   2    0.41    0.08
  -1   1   2    0.46    0.09
  -1   1   2    0.51    0.09
   0  -1  -2   61.62    0.95
   0  -1  -2   56.64    0.98
   0  -1  -2   62.84    0.98
   0  -1  -2   61.17    0.99
   0  -1  -2   61.24    1.08
   0  -1  -2   62.24    0.99
   0  -1  -2   61.07    1.03
   0  -1  -2   63.50    0.97
   0  -1  -2   61.10    1.00
   0  -1  -2   55.85    0.94
   0  -1  -2   62.84    1.07
   0   1   2   57.45    0.98
   0   1   2   62.04    0.97
   0   1   2   62.92    1.07
   0   1   2   61.37    1.09
   0   1   2   62.84    1.02
   0   1   2   61.25    1.00
   0   1   2   62.50    1.00
  -1  -1  -2   14.59    0.39
  -1  -1  -2   15.36    0.38
  -1  -1  -2   13.28    0.36
  -1  -1  -2   14.96    0.36
  -1  -1  -2   15.14    0.34
  -1  -1  -2   15.19    0.42
  -1  -1  -2   15.04    0.39
  -1  -1  -2   14.98    0.37
  -1  -1  -2   14.95    0.37
  -1  -1  -2   15.38    0.36
   1   1   2   14.74    0.36
   1   1   2   15.22    0.38
   1   1   2   15.20    0.38
   1   1   2   15.39    0.44
   1   1   2   14.62    0.38
   1   1   2   14.82    0.37
   1   1   2   15.07    0.35
   1   1   2   15.35    0.35
   1   1   2   15.00    0.31
  -2  -1  -2    6.58    0.29
  -2  -1  -2    6.45    0.31
  -2  -1  -2    6.41    0.27
  -2  -1  -2    6.65    0.30
  -2  -1  -2    6.72    0.34
  -2  -1  -2    6.75    0.33
  -2  -1  -2    6.72    0.32
  -2  -1  -2    6.58    0.27
  -2  -1  -2    6.88    0.30
  -2  -1  -2    7.04    0.33
  -2  -1  -2    6.40    0.28
   2   1   2    7.73    0.30
   2   1   2    7.07    0.29
   2   1   2    6.46    0.27
   2   1   2    6.70    0.29
   2   1   2    7.06    0.36
   2   1   2    6.44    0.29
   2   1   2    6.61    0.24
   2   1   2    6.43    0.32
   2   1   2    6.79    0.27
  -3  -1  -2   19.31    0.68
  -3  -1  -2   20.38    0.71
  -3  -1  -2   20.13    0.64
  -3  -1  -2   19.60    0.63
  -3  -1  -2   19.67    0.64
  -3  -1  -2   19.81    0.77
  -3  -1  -2   19.79    0.67
  -3  -1  -2   20.55    0.67
  -3  -1  -2   20.94    0.73
  -3  -1  -2   21.89    0.77
   3   1   2   20.92    0.79
   3   1   2   20.60    0.65
   3   1   2   20.00    0.57
   3   1   2   20.93    0.67
   3   1   2   20.60    0.69
   3   1   2   20.00    0.57
   3   1   2   20.61    0.70
   3   1   2   19.32    0.65
   3   1   2   20.74    0.64
   3   1   2   20.78    0.76
  -4  -1  -2    0.06    0.07
  -4  -1  -2   -0.03    0.06
  -4  -1  -2    0.05    0.08
  -4  -1  -2    0.05    0.09
  -4  -1  -2    0.02    0.08
  -4  -1  -2   -0.05    0.04
  -4  -1  -2    0.03    0.07
  -4  -1  -2    0.06    0.09
  -4  -1  -2    0.01    0.05
   4   1   2    0.08    0.07
   4   1   2    0.01    0.06
   4   1   2   -0.03    0.07
   4   1   2    0.04    0.15
   4   1   2    0.17    0.10
   4   1   2    0.11    0.07
   4   1   2    0.13    0.05
   4   1   2    0.15    0.08
   4   1   2    0.06    0.07
   4   1   2    0.05    0.06
  -5  -1  -2    2.78    0.63
  -5  -1  -2    2.65    0.46
  -5  -1  -2    2.04    0.33
  -5  -1  -2    2.45    0.31
  -5  -1  -2    2.56    0.32
  -5  -1  -2    2.91    0.44
   5   1   2    2.69    0.29
   6  -2  -2    0.34    0.18
   6  -2  -2    0.10    0.17
  -6   2   2    0.21    0.22
  -6   2   2    0.30    0.27
   5  -2  -2    7.09    0.44
   5  -2  -2    6.13    0.42
   5  -2  -2    6.80    0.49
   5  -2  -2    6.99    0.54
   5  -2  -2    7.11    0.52
   5  -2  -2    6.46    0.47
   5  -2  -2    6.95    0.58
   5  -2  -2    6.57    0.56
   5  -2  -2    6.92    0.46
   5  -2  -2    6.61    0.52
  -5   2   2    5.98    0.44
  -5   2   2    5.93    0.45
  -5   2   2    5.62    0.50
  -5   2   2    6.44    0.42
  -5   2   2    6.86    0.50
  -5   2   2    6.60    0.58
  -5   2   2    6.28    0.56
  -5   2   2    5.65    0.44
  -5   2   2    6.35    0.49
  -5   2   2    7.31    0.54
  -5   2   2    6.00    0.42
  -5   2   2    6.38    0.52
   4  -2  -2    1.28    0.25
   4  -2  -2    1.93    0.28
   4  -2  -2    1.94    0.30
   4  -2  -2    1.32    0.24
   4  -2  -2    1.28    0.22
   4  -2  -2    0.93    0.20
   4  -2  -2    1.42    0.26
   4  -2  -2    1.09    0.24
  -4   2   2    1.36    0.26
  -4   2   2    1.70    0.25
  -4   2   2    1.73    0.21
  -4   2   2    1.16    0.22
  -4   2   2    1.60    0.23
  -4   2   2    1.40    0.23
  -4   2   2    1.35    0.23
  -4   2   2    1.97    0.34
  -4   2   2    1.14    0.13
  -4   2   2    1.36    0.24
  -4   2   2    1.64    0.20
  -4   2   2    1.31    0.23
   3  -2  -2   23.14    0.77
   3  -2  -2   25.13    0.90
   3  -2  -2   24.47    0.89
   3  -2  -2   24.33    0.77
   3  -2  -2   24.17    0.83
   3  -2  -2   23.01    0.76
   3  -2  -2   24.76    0.71
   3  -2  -2   24.64    0.78
   3  -2  -2   23.33    0.77
  -3   2   2   24.02    0.54
  -3   2   2   24.44    0.82
  -3   2   2   22.62    0.74
  -3   2   2   23.66    0.74
  -3   2   2   23.27    0.88
  -3   2   2   23.50    0.78
  -3   2   2   24.18    0.89
  -3   2   2   24.70    0.78
   2  -2  -2   18.24    0.71
   2  -2  -2   18.69    0.57
   2  -2  -2   19.08    0.62
   2  -2  -2   19.18    0.52
   2  -2  -2   18.89    0.65
   2  -2  -2   19.65    0.68
   2  -2  -2   18.80    0.57
   2  -2  -2   19.26    0.61
  -2   2   2   19.81    0.49
  -2   2   2   19.12    0.67
  -2   2   2   18.99    0.55
  -2   2   2   18.59    0.61
  -2   2   2   18.69    0.57
  -2   2   2   19.74    0.61
  -2   2   2   19.43    0.56
  -2   2   2   19.71    0.53
  -2   2   2   19.68    0.65
  -2   2   2   19.24    0.63
   1  -2  -2    0.52    0.10
   1  -2  -2    0.42    0.07
   1  -2  -2    0.46    0.09
   1  -2  -2    0.29    0.07
   1  -2  -2    0.32    0.06
   1  -2  -2    0.55    0.08
   1  -2  -2    0.46    0.06
   1  -2  -2    0.44    0.08
   1  -2  -2    0.35    0.07
   1  -2  -2    0.38    0.07
  -1   2   2    0.37    0.05
  -1   2   2    0.43    0.08
  -1   2   2    0.50    0.06
  -1   2   2    0.49    0.08
  -1   2   2    0.47    0.08
  -1   2   2    0.39    0.08
  -1   2   2    0.37    0.07
  -1   2   2    0.39    0.08
  -1   2   2    0.43    0.05
  -1   2   2    0.38    0.07
   0  -2  -2   69.51    1.17
   0  -2  -2   69.91    1.14
   0  -2  -2   68.72    1.12
   0  -2  -2   68.74    1.16
   0  -2  -2   69.41    1.25
   0  -2  -2   70.52    1.17
   0  -2  -2   69.55    1.14
   0  -2  -2   68.40    1.14
   0  -2  -2   68.96    1.14
   0  -2  -2   69.15    1.21
   0  -2  -2   69.62    1.17
   0   2   2   70.92    1.19
   0   2   2   69.75    1.16
   0   2   2   68.01    1.12
   0   2   2   66.95    1.16
   0   2   2   69.98    1.23
   0   2   2   69.13    1.16
   0   2   2   69.40    1.27
   0   2   2   70.49    1.11
   0   2   2   68.26    1.17
  -1  -2  -2    1.78    0.11
  -1  -2  -2    1.59    0.10
  -1  -2  -2    1.87    0.14
  -1  -2  -2    1.57    0.24
  -1  -2  -2    1.94    0.11
  -1  -2  -2    1.53    0.12
  -1  -2  -2    1.64    0.11
  -1  -2  -2    1.66    0.12
  -1  -2  -2    1.63    0.10
  -1  -2  -2    1.79    0.13
  -1  -2  -2    1.78    0.11
  -1  -2  -2    1.79    0.08
   1   2   2    1.42    0.10
   1   2   2    1.61    0.10
   1   2   2    1.73    0.15
   1   2   2    1.71    0.13
   1   2   2    1.70    0.12
   1   2   2    1.69    0.10
   1   2   2    1.87    0.09
   1   2   2    1.71    0.10
   1   2   2    2.11    0.16
   1   2   2    1.77    0.12
  -2  -2  -2   44.10    0.96
  -2  -2  -2   43.36    1.02
  -2  -2  -2   46.00    1.01
  -2  -2  -2   44.71    0.97
  -2  -2  -2   43.67    0.95
  -2  -2  -2   45.62    0.94
  -2  -2  -2   45.93    1.16
  -2  -2  -2   44.93    1.10
  -2  -2  -2   44.94    1.03
  -2  -2  -2   47.38    1.32
  -2  -2  -2   44.77    1.06
   2   2   2   45.76    0.98
   2   2   2   45.40    0.97
   2   2   2   44.68    1.11
   2   2   2   44.82    0.96
   2   2   2   45.15    0.95
   2   2   2   44.91    0.97
   2   2   2   44.31    1.09
   2   2   2   44.92    1.07
   2   2   2   44.98    0.98
   2   2   2   44.62    1.07
   2   2   2   44.07    0.89
  -3  -2  -2    7.96    0.39
  -3  -2  -2    7.16    0.39
  -3  -2  -2    7.50    0.40
  -3  -2  -2    8.24    0.49
  -3  -2  -2    7.58    0.39
  -3  -2  -2    7.49    0.38
  -3  -2  -2    8.17    0.45
  -3  -2  -2    7.81    0.41
  -3  -2  -2    7.84    0.37
  -3  -2  -2    7.86    0.45
   3   2   2    7.32    0.38
   3   2   2    8.14    0.43
   3   2   2    7.98    0.39
   3   2   2    7.33    0.32
   3   2   2    7.88    0.38
   3   2   2    6.92    0.36
   3   2   2    7.40    0.43
   3   2   2    7.88    0.49
   3   2   2    8.08    0.48
   3   2   2    7.72    0.37
  -4  -2  -2    1.79    0.25
  -4  -2  -2    1.64    0.27
  -4  -2  -2    2.02    0.31
  -4  -2  -2    1.95    0.23
  -4  -2  -2    1.51    0.26
  -4  -2  -2    1.31    0.21
  -4  -2  -2    1.82    0.30
   4   2   2    1.29    0.27
   4   2   2    1.87    0.20
   4   2   2    1.57    0.22
   4   2   2    1.86    0.26
   4   2   2    1.88    0.22
   4   2   2    2.16    0.30
   4   2   2    1.95    0.21
   4   2   2    1.50    0.22
   4   2   2    1.76    0.26
  -5  -2  -2    0.75    0.22
  -5  -2  -2    0.92    0.24
  -5  -2  -2    0.54    0.18
  -5  -2  -2    0.53    0.21
  -5  -2  -2    0.69    0.24
  -5  -2  -2    0.53    0.22
   5   2   2    1.10    0.25
   5   2   2    0.96    0.25
   6  -3  -2    1.20    0.30
  -6   3   2    1.10    0.38
  -6   3   2    0.66    0.30
  -6   3   2    1.04    0.27
  -6   3   2    0.96    0.34
  -6   3   2    1.41    0.29
   5  -3  -2    3.57    0.42
   5  -3  -2    3.77    0.36
   5  -3  -2    3.80    0.34
   5  -3  -2    3.73    0.37
   5  -3  -2    3.64    0.37
   5  -3  -2    4.36    0.46
   5  -3  -2    3.58    0.41
   5  -3  -2    2.80    0.42
  -5   3   2    3.96    0.38
  -5   3   2    4.20    0.39
  -5   3   2    3.41    0.34
  -5   3   2    4.30    0.43
  -5   3   2    3.38    0.33
  -5   3   2    3.47    0.38
  -5   3   2    3.83    0.44
  -5   3   2    3.68    0.34
  -5   3   2    3.38    0.35
  -5   3   2    4.12    0.41
   4  -3  -2    2.69    0.28
   4  -3  -2    2.66    0.28
   4  -3  -2    3.31    0.27
   4  -3  -2    2.71    0.29
   4  -3  -2    2.82    0.29
   4  -3  -2    2.79    0.24
   4  -3  -2    2.28    0.29
   4  -3  -2    3.05    0.31
   4  -3  -2    3.28    0.33
  -4   3   2    3.13    0.30
  -4   3   2    2.85    0.33
  -4   3   2    2.46    0.25
  -4   3   2    2.72    0.28
  -4   3   2    2.52    0.27
  -4   3   2    2.67    0.27
  -4   3   2    2.55    0.34
  -4   3   2    2.28    0.28
  -4   3   2    3.15    0.27
  -4   3   2    2.77    0.31
  -4   3   2    2.79    0.25
   3  -3  -2    3.41    0.32
   3  -3  -2    3.34    0.27
   3  -3  -2    3.64    0.28
   3  -3  -2    3.52    0.33
   3  -3  -2    3.44    0.30
   3  -3  -2    3.09    0.26
   3  -3  -2    3.71    0.31
   3  -3  -2    3.12    0.24
   3  -3  -2    3.69    0.28
   3  -3  -2    3.37    0.24
  -3   3   2    3.58    0.27
  -3   3   2    3.40    0.26
  -3   3   2    3.73    0.30
  -3   3   2    3.38    0.25
  -3   3   2    2.94    0.27
  -3   3   2    3.63    0.30
  -3   3   2    3.47    0.32
  -3   3   2    3.20    0.25
  -3   3   2    3.50    0.43
  -3   3   2    3.69    0.33
  -3   3   2    3.53    0.19
  -3   3   2    3.48    0.23
   2  -3  -2   30.50    0.78
   2  -3  -2   30.45    0.80
   2  -3  -2   29.18    0.84
   2  -3  -2   30.88    0.69
   2  -3  -2   29.64    0.89
   2  -3  -2   29.74    0.78
   2  -3  -2   31.63    0.84
   2  -3  -2   30.30    0.73
   2  -3  -2   30.21    0.81
   2  -3  -2   30.41    0.86
   2  -3  -2   30.61    0.78
   2  -3  -2   30.20    0.78
  -2   3   2   29.05    0.72
  -2   3   2   29.20    0.78
  -2   3   2   29.46    0.85
  -2   3   2   29.99    0.79
  -2   3   2   30.95    0.74
  -2   3   2   30.06    0.85
  -2   3   2   31.38    0.85
  -2   3   2   30.15    0.71
  -2   3   2   29.96    0.67
  -2   3   2   30.76    0.91
   1  -3  -2    4.59    0.25
   1  -3  -2    4.51    0.19
   1  -3  -2    4.07    0.24
   1  -3  -2    4.19    0.22
   1  -3  -2    4.41    0.21
   1  -3  -2    4.11    0.24
   1  -3  -2    4.59    0.14
   1  -3  -2    4.17    0.22
   1  -3  -2    4.35    0.22
   1  -3  -2    4.49    0.22
   1  -3  -2    4.42    0.22
  -1   3   2    4.30    0.18
  -1   3   2    4.62    0.19
  -1   3   2    4.53    0.25
  -1   3   2    4.30    0.25
  -1   3   2    4.57    0.18
  -1   3   2    4.18    0.25
  -1   3   2    4.56    0.22
  -1   3   2    4.51    0.22
  -1   3   2    4.50    0.18
  -1   3   2    4.53    0.20
  -1   3   2    4.39    0.23
   0  -3  -2   28.57    0.58
   0  -3  -2   28.65    0.63
   0  -3  -2   27.10    0.59
   0  -3  -2   28.65    0.60
   0  -3  -2   28.87    0.59
   0  -3  -2   28.39    0.56
   0  -3  -2   28.71    0.57
   0  -3  -2   28.68    0.67
   0  -3  -2   27.99    0.57
   0  -3  -2   28.11    0.61
   0  -3  -2   27.93    0.57
   0  -3  -2   28.48    0.46
   0  -3  -2   26.80    0.55
   0   3   2   28.73    0.56
   0   3   2   29.16    0.61
   0   3   2   27.02    0.60
   0   3   2   27.48    0.55
   0   3   2   28.23    0.65
   0   3   2   28.12    0.55
   0   3   2   28.45    0.69
   0   3   2   27.55    0.59
   0   3   2   26.58    0.47
   0   3   2   28.86    0.62
   0   3   2   27.79    0.55
  -1  -3  -2    8.78    0.33
  -1  -3  -2    8.73    0.27
  -1  -3  -2    9.11    0.28
  -1  -3  -2    8.89    0.25
  -1  -3  -2    9.29    0.32
  -1  -3  -2    9.00    0.26
  -1  -3  -2    8.96    0.28
  -1  -3  -2    8.67    0.32
  -1  -3  -2    8.68    0.27
  -1  -3  -2    8.41    0.33
  -1  -3  -2    8.93    0.31
   1   3   2    9.24    0.27
   1   3   2    8.78    0.30
   1   3   2    9.24    0.35
   1   3   2    9.01    0.27
   1   3   2    9.28    0.34
   1   3   2    8.94    0.27
   1   3   2    8.84    0.26
   1   3   2    9.54    0.29
   1   3   2    8.64    0.30
   1   3   2    8.94    0.29
   1   3   2    8.97    0.32
   1   3   2    9.24    0.37
  -2  -3  -2   15.00    0.51
  -2  -3  -2   13.94    0.61
  -2  -3  -2   14.60    0.53
  -2  -3  -2   15.18    0.48
  -2  -3  -2   15.15    0.47
  -2  -3  -2   14.67    0.51
  -2  -3  -2   15.29    0.47
  -2  -3  -2   15.30    0.49
  -2  -3  -2   14.62    0.44
   2   3   2   15.35    0.51
   2   3   2   16.69    0.51
   2   3   2   15.00    0.49
   2   3   2   14.50    0.46
   2   3   2   15.28    0.45
   2   3   2   15.32    0.82
   2   3   2   15.55    0.48
   2   3   2   15.04    0.59
   2   3   2   15.01    0.46
   2   3   2   15.22    0.56
   2   3   2   15.98    0.59
  -3  -3  -2    0.99    0.20
  -3  -3  -2    0.74    0.14
  -3  -3  -2    0.99    0.19
  -3  -3  -2    1.21    0.20
  -3  -3  -2    1.06    0.18
  -3  -3  -2    0.99    0.20
  -3  -3  -2    0.99    0.16
  -3  -3  -2    0.79    0.18
  -3  -3  -2    1.16    0.16
  -3  -3  -2    0.83    0.14
   3   3   2    0.95    0.14
   3   3   2    1.06    0.17
   3   3   2    0.95    0.19
   3   3   2    0.83    0.15
   3   3   2    1.02    0.23
   3   3   2    1.27    0.22
   3   3   2    1.05    0.17
   3   3   2    1.06    0.17
   3   3   2    1.04    0.15
  -4  -3  -2    1.87    0.21
  -4  -3  -2    2.13    0.25
  -4  -3  -2    1.49    0.22
  -4  -3  -2    2.24    0.30
  -4  -3  -2    2.18    0.33
  -4  -3  -2    2.55    0.36
  -4  -3  -2    2.19    0.23
  -4  -3  -2    2.17    0.33
   4   3   2    1.86    0.23
   4   3   2    2.12    0.25
   4   3   2    1.72    0.27
   4   3   2    2.23    0.23
   4   3   2    1.63    0.25
   4   3   2    1.83    0.30
   4   3   2    1.74    0.23
   4   3   2    1.98    0.21
   4   3   2    2.39    0.23
  -5  -3  -2    0.79    0.24
  -5  -3  -2    0.69    0.25
  -5  -3  -2    0.90    0.23
  -5  -3  -2    0.80    0.20
  -5  -3  -2    0.65    0.25
   5   3   2    0.65    0.20
   6  -4  -2    0.31    0.18
   6  -4  -2    0.23    0.20
  -6   4   2    0.39    0.17
  -6   4   2    0.76    0.23
  -6   4   2    0.49    0.19
  -6   4   2    0.12    0.31
   5  -4  -2    0.72    0.17
   5  -4  -2    0.49    0.18
   5  -4  -2    1.05    0.24
   5  -4  -2    0.65    0.21
   5  -4  -2    0.94    0.23
   5  -4  -2    0.25    0.19
   5  -4  -2    0.66    0.19
  -5   4   2    0.89    0.20
  -5   4   2    1.03    0.26
  -5   4   2    0.54    0.21
  -5   4   2    0.39    0.16
  -5   4   2    0.75    0.18
  -5   4   2    1.16    0.22
  -5   4   2    0.73    0.19
  -5   4   2    0.65    0.17
  -5   4   2    0.75    0.26
  -5   4   2    0.73    0.20
   4  -4  -2    0.37    0.15
   4  -4  -2    0.52    0.15
   4  -4  -2    0.64    0.15
   4  -4  -2    0.88    0.22
   4  -4  -2    0.62    0.15
   4  -4  -2    0.64    0.18
   4  -4  -2    0.64    0.20
   4  -4  -2    0.74    0.18
   4  -4  -2    0.64    0.15
  -4   4   2    0.65    0.15
  -4   4   2    0.48    0.12
  -4   4   2    0.54    0.12
  -4   4   2    0.67    0.17
  -4   4   2    0.69    0.21
  -4   4   2    0.48    0.14
  -4   4   2    0.56    0.15
  -4   4   2    0.56    0.16
  -4   4   2    0.84    0.20
  -4   4   2    0.45    0.14
  -4   4   2    0.53    0.16
   3  -4  -2   18.72    0.70
   3  -4  -2   19.28    0.73
   3  -4  -2   18.91    0.83
   3  -4  -2   18.39    0.80
   3  -4  -2   18.42    0.67
   3  -4  -2   18.00    0.69
   3  -4  -2   18.89    0.69
   3  -4  -2   18.65    0.71
   3  -4  -2   18.93    0.65
   3  -4  -2   19.39    0.71
   3  -4  -2   18.69    0.58
  -3   4   2   18.65    0.81
  -3   4   2   18.38    0.75
  -3   4   2   18.78    0.60
  -3   4   2   17.56    0.72
  -3   4   2   18.66    0.69
  -3   4   2   18.52    0.72
  -3   4   2   19.73    0.71
  -3   4   2   18.86    0.62
  -3   4   2   19.30    0.64
  -3   4   2   20.01    0.75
   2  -4  -2    0.26    0.08
   2  -4  -2    0.28    0.07
   2  -4  -2    0.19    0.09
   2  -4  -2    0.16    0.07
   2  -4  -2    0.12    0.05
   2  -4  -2    0.15    0.06
   2  -4  -2    0.17    0.06
   2  -4  -2    0.20    0.08
   2  -4  -2    0.16    0.06
   2  -4  -2    0.19    0.07
   2  -4  -2    0.20    0.06
   2  -4  -2    0.21    0.09
  -2   4   2    0.27    0.10
  -2   4   2    0.09    0.07
  -2   4   2    0.19    0.08
  -2   4   2    0.20    0.07
  -2   4   2    0.22    0.07
  -2   4   2    0.18    0.08
  -2   4   2    0.14    0.05
  -2   4   2    0.22    0.10
   1  -4  -2  110.31    1.96
   1  -4  -2  116.61    1.95
   1  -4  -2  114.27    2.01
   1  -4  -2  110.69    1.92
   1  -4  -2  110.82    2.05
   1  -4  -2  110.29    1.91
   1  -4  -2  110.06    1.72
   1  -4  -2  112.03    1.93
  -1   4   2  110.82    1.88
  -1   4   2  111.84    1.90
  -1   4   2  112.41    2.08
  -1   4   2  111.66    2.09
  -1   4   2  111.58    1.88
  -1   4   2  111.37    2.06
  -1   4   2  113.42    1.87
  -1   4   2  110.79    1.99
  -1   4   2  110.17    1.84
  -1   4   2  108.30    2.02
  -1   4   2  111.69    1.92
   0  -4  -2    4.82    0.23
   0  -4  -2    5.14    0.26
   0  -4  -2    4.82    0.21
   0  -4  -2    4.77    0.13
   0  -4  -2    5.12    0.21
   0  -4  -2    4.92    0.21
   0  -4  -2    4.82    0.24
   0  -4  -2    4.93    0.20
   0  -4  -2    4.10    0.21
   0  -4  -2    5.12    0.23
   0  -4  -2    4.89    0.22
   0  -4  -2    4.90    0.22
   0  -4  -2    5.16    0.20
   0   4   2    4.95    0.19
   0   4   2    5.07    0.19
   0   4   2    4.84    0.19
   0   4   2    5.04    0.15
   0   4   2    4.78    0.20
   0   4   2    4.48    0.24
   0   4   2    4.71    0.23
   0   4   2    4.84    0.22
   0   4   2    4.91    0.23
   0   4   2    4.75    0.23
   0   4   2    4.53    0.26
  -1  -4  -2   25.51    0.52
  -1  -4  -2   24.86    0.65
  -1  -4  -2   24.17    0.57
  -1  -4  -2   24.59    0.55
  -1  -4  -2   25.15    0.64
  -1  -4  -2   24.10    0.66
  -1  -4  -2   25.18    0.57
  -1  -4  -2   24.90    0.65
  -1  -4  -2   25.53    0.70
  -1  -4  -2   24.05    0.64
  -1  -4  -2   25.19    0.57
  -1  -4  -2   25.07    0.56
   1   4   2   25.23    0.62
   1   4   2   24.40    0.69
   1   4   2   24.22    0.59
   1   4   2   25.57    0.58
   1   4   2   25.91    0.62
   1   4   2   24.53    0.58
   1   4   2   26.05    0.60
   1   4   2   24.63    0.70
   1   4   2   24.75    0.58
   1   4   2   25.50    0.68
   1   4   2   25.05    0.66
  -2  -4  -2    2.28    0.22
  -2  -4  -2    2.33    0.22
  -2  -4  -2    2.27    0.16
  -2  -4  -2    2.56    0.18
  -2  -4  -2    2.03    0.19
  -2  -4  -2    2.19    0.17
  -2  -4  -2    2.44    0.24
  -2  -4  -2    2.25    0.17
  -2  -4  -2    2.54    0.22
  -2  -4  -2    2.55    0.23
  -2  -4  -2    2.27    0.16
   2   4   2    2.23    0.17
   2   4   2    2.04    0.22
   2   4   2    2.17    0.17
   2   4   2    2.48    0.31
   2   4   2    2.20    0.17
   2   4   2    2.00    0.20
   2   4   2    2.15    0.11
   2   4   2    2.02    0.17
   2   4   2    2.21    0.23
   2   4   2    2.19    0.24
  -3  -4  -2    9.47    0.51
  -3  -4  -2    9.37    0.54
  -3  -4  -2    8.98    0.55
  -3  -4  -2    9.44    0.47
  -3  -4  -2    8.58    0.51
  -3  -4  -2    9.13    0.41
  -3  -4  -2    8.97    0.44
  -3  -4  -2    9.20    0.49
   3   4   2    9.51    0.40
   3   4   2    9.29    0.43
   3   4   2    9.22    0.42
   3   4   2   10.52    0.58
   3   4   2   10.08    0.48
   3   4   2    9.97    0.41
   3   4   2   10.10    0.55
   3   4   2    8.60    0.59
   3   4   2    9.57    0.45
   3   4   2    9.21    0.58
   3   4   2    9.46    0.46
  -4  -4  -2    4.72    0.40
  -4  -4  -2    4.96    0.46
  -4  -4  -2    5.09    0.31
  -4  -4  -2    4.52    0.37
  -4  -4  -2    4.59    0.39
  -4  -4  -2    4.49    0.41
  -4  -4  -2    4.86    0.47
   4   4   2    4.79    0.36
   4   4   2    4.88    0.49
   4   4   2    4.38    0.40
   4   4   2    4.52    0.35
  -5  -4  -2   -0.07    0.23
  -5  -4  -2   -0.22    0.11
  -5  -4  -2   -0.16    0.11
  -5  -4  -2   -0.11    0.09
   5   4   2    0.03    0.11
   6  -5  -2    2.45    0.40
   6  -5  -2    3.47    0.45
  -6   5   2    2.92    0.41
  -6   5   2    5.24    1.01
  -6   5   2    3.17    0.46
   5  -5  -2    0.35    0.18
   5  -5  -2    0.36    0.15
   5  -5  -2    0.17    0.18
   5  -5  -2    0.14    0.09
   5  -5  -2    0.04    0.14
   5  -5  -2    0.28    0.16
   5  -5  -2    0.26    0.07
  -5   5   2    0.47    0.14
  -5   5   2    0.00    0.12
  -5   5   2    0.25    0.12
  -5   5   2    0.04    0.10
  -5   5   2    0.19    0.11
  -5   5   2    0.22    0.12
  -5   5   2    0.18    0.08
   4  -5  -2   11.46    0.50
   4  -5  -2   11.73    0.62
   4  -5  -2   12.34    0.68
   4  -5  -2   11.82    0.60
   4  -5  -2   12.07    0.62
   4  -5  -2   11.62    0.65
   4  -5  -2   11.05    0.73
   4  -5  -2   12.18    0.59
   4  -5  -2   11.76    0.59
   4  -5  -2   11.96    0.72
   4  -5  -2   11.37    0.60
   4  -5  -2   11.73    0.52
  -4   5   2   11.54    0.54
  -4   5   2   12.26    0.56
  -4   5   2   12.35    0.59
  -4   5   2   10.96    0.58
  -4   5   2   11.75    0.66
  -4   5   2   10.76    0.64
  -4   5   2   11.31    0.50
  -4   5   2   11.23    0.71
  -4   5   2   10.73    0.54
  -4   5   2   12.00    0.65
   3  -5  -2    2.90    0.27
   3  -5  -2    2.62    0.30
   3  -5  -2    3.25    0.30
   3  -5  -2    2.81    0.27
   3  -5  -2    2.54    0.26
   3  -5  -2    2.75    0.30
   3  -5  -2    3.03    0.25
   3  -5  -2    2.65    0.20
   3  -5  -2    2.83    0.25
   3  -5  -2    2.78    0.24
   3  -5  -2    2.58    0.28
   3  -5  -2    2.69    0.25
  -3   5   2    2.85    0.21
  -3   5   2    2.67    0.28
  -3   5   2    2.83    0.28
  -3   5   2    2.72    0.31
  -3   5   2    2.28    0.28
  -3   5   2    2.76    0.24
  -3   5   2    2.69    0.23
  -3   5   2    2.97    0.27
  -3   5   2    2.66    0.22
   2  -5  -2   24.03    0.76
   2  -5  -2   22.74    0.75
   2  -5  -2   23.57    0.68
   2  -5  -2   23.05    0.81
   2  -5  -2   23.58    0.78
   2  -5  -2   22.72    0.71
   2  -5  -2   23.22    0.72
   2  -5  -2   22.82    0.70
   2  -5  -2   23.11    0.71
   2  -5  -2   23.01    0.80
   2  -5  -2   22.52    0.53
  -2   5   2   22.75    0.61
  -2   5   2   23.00    0.83
  -2   5   2   23.76    0.61
  -2   5   2   22.50    0.78
  -2   5   2   22.81    0.63
  -2   5   2   23.45    0.70
  -2   5   2   22.14    0.71
   1  -5  -2   13.01    0.59
   1  -5  -2   13.80    0.43
   1  -5  -2   13.40    0.45
   1  -5  -2   13.72    0.43
   1  -5  -2   12.95    0.50
   1  -5  -2   14.08    0.45
   1  -5  -2   13.54    0.44
   1  -5  -2   13.44    0.53
   1  -5  -2   13.78    0.45
   1  -5  -2   14.00    0.48
  -1   5   2   13.36    0.39
  -1   5   2   14.03    0.43
  -1   5   2   13.33    0.29
  -1   5   2   13.33    0.41
  -1   5   2   13.99    0.39
  -1   5   2   13.96    0.38
  -1   5   2   13.02    0.49
  -1   5   2   13.04    0.47
  -1   5   2   13.47    0.53
  -1   5   2   13.53    0.51
  -1   5   2   13.69    0.52
  -1   5   2   13.54    0.40
  -1   5   2   13.28    0.42
   0  -5  -2    0.63    0.11
   0  -5  -2    0.58    0.11
   0  -5  -2    0.62    0.10
   0  -5  -2    0.60    0.09
   0  -5  -2    0.59    0.09
   0  -5  -2    0.62    0.14
   0  -5  -2    0.55    0.09
   0  -5  -2    0.54    0.09
   0  -5  -2    0.55    0.11
   0  -5  -2    0.78    0.13
   0  -5  -2    0.77    0.09
   0   5   2    0.72    0.08
   0   5   2    0.56    0.12
   0   5   2    0.56    0.10
   0   5   2    0.71    0.11
   0   5   2    0.59    0.11
   0   5   2    0.55    0.09
   0   5   2    0.69    0.14
   0   5   2    0.72    0.06
   0   5   2    0.65    0.15
   0   5   2    0.57    0.09
   0   5   2    0.68    0.08
  -1  -5  -2    4.68    0.26
  -1  -5  -2    5.06    0.30
  -1  -5  -2    4.79    0.23
  -1  -5  -2    4.78    0.23
  -1  -5  -2    4.89    0.24
  -1  -5  -2    5.03    0.27
  -1  -5  -2    4.99    0.27
  -1  -5  -2    4.97    0.29
  -1  -5  -2    5.15    0.28
  -1  -5  -2    5.29    0.23
  -1  -5  -2    4.77    0.22
  -1  -5  -2    5.23    0.18
  -1  -5  -2    4.82    0.21
   1   5   2    4.55    0.29
   1   5   2    5.29    0.24
   1   5   2    4.71    0.30
   1   5   2    4.78    0.24
   1   5   2    4.89    0.28
   1   5   2    5.14    0.30
   1   5   2    5.01    0.26
   1   5   2    4.94    0.24
   1   5   2    4.74    0.24
   1   5   2    4.99    0.25
  -2  -5  -2    1.68    0.12
  -2  -5  -2    1.95    0.21
  -2  -5  -2    1.75    0.16
  -2  -5  -2    1.85    0.22
  -2  -5  -2    1.75    0.14
  -2  -5  -2    1.56    0.18
  -2  -5  -2    1.67    0.16
  -2  -5  -2    1.52    0.19
  -2  -5  -2    1.65    0.14
  -2  -5  -2    1.73    0.20
  -2  -5  -2    1.70    0.19
  -2  -5  -2    1.79    0.16
   2   5   2    1.87    0.20
   2   5   2    1.56    0.26
   2   5   2    1.65    0.22
   2   5   2    1.95    0.17
   2   5   2    1.63    0.16
   2   5   2    1.60    0.17
   2   5   2    1.50    0.14
   2   5   2    2.15    0.24
   2   5   2    1.54    0.16
   2   5   2    1.68    0.18
   2   5   2    1.89    0.14
  -3  -5  -2    0.13    0.06
  -3  -5  -2    0.22    0.11
  -3  -5  -2    0.12    0.07
  -3  -5  -2    0.12    0.07
  -3  -5  -2    0.14    0.05
  -3  -5  -2    0.26    0.14
  -3  -5  -2    0.07    0.10
  -3  -5  -2    0.01    0.09
  -3  -5  -2    0.13    0.07
   3   5   2    0.09    0.08
   3   5   2    0.08    0.04
   3   5   2    0.18    0.06
   3   5   2    0.13    0.10
   3   5   2    0.09    0.08
   3   5   2    0.08    0.09
   3   5   2    0.08    0.10
   3   5   2    0.03    0.16
  -4  -5  -2    1.32    0.28
  -4  -5  -2    1.74    0.32
  -4  -5  -2    1.98    0.31
  -4  -5  -2    1.55    0.33
  -4  -5  -2    1.61    0.34
  -4  -5  -2    0.96    0.25
  -4  -5  -2    1.41    0.24
   4   5   2    1.71    0.31
   4   5   2    1.45    0.26
   5  -6  -2    0.94    0.23
   5  -6  -2    0.68    0.19
   5  -6  -2    0.69    0.16
   5  -6  -2    0.79    0.24
   5  -6  -2    1.11    0.26
   5  -6  -2    1.36    0.27
   5  -6  -2    0.36    0.21
  -5   6   2    0.91    0.23
  -5   6   2    0.56    0.18
  -5   6   2    1.29    0.25
  -5   6   2    1.05    0.25
  -5   6   2    1.02    0.23
   4  -6  -2    1.83    0.21
   4  -6  -2    2.44    0.35
   4  -6  -2    2.35    0.40
   4  -6  -2    2.77    0.30
   4  -6  -2    2.20    0.36
   4  -6  -2    2.59    0.23
   4  -6  -2    2.14    0.31
   4  -6  -2    1.96    0.32
   4  -6  -2    2.40    0.25
   4  -6  -2    1.91    0.24
   4  -6  -2    1.57    0.34
   4  -6  -2    2.02    0.28
  -4   6   2    2.08    0.36
  -4   6   2    2.50    0.26
  -4   6   2    2.47    0.23
  -4   6   2    2.03    0.26
  -4   6   2    2.49    0.23
  -4   6   2    2.47    0.28
  -4   6   2    2.67    0.44
  -4   6   2    1.70    0.39
  -4   6   2    2.45    0.23
  -4   6   2    2.55    0.25
   3  -6  -2    0.05    0.08
   3  -6  -2    0.03    0.05
   3  -6  -2   -0.05    0.05
   3  -6  -2   -0.03    0.06
   3  -6  -2    0.00    0.05
   3  -6  -2    0.07    0.07
   3  -6  -2    0.06    0.06
   3  -6  -2    0.03    0.06
   3  -6  -2   -0.07    0.05
   3  -6  -2   -0.04    0.05
   3  -6  -2   -0.03    0.05
   3  -6  -2    0.04    0.07
  -3   6   2   -0.03    0.04
  -3   6   2    0.08    0.12
  -3   6   2    0.08    0.05
  -3   6   2    0.07    0.08
  -3   6   2   -0.01    0.05
  -3   6   2    0.11    0.04
  -3   6   2    0.08    0.09
  -3   6   2    0.02    0.06
   2  -6  -2   10.09    0.45
   2  -6  -2    9.75    0.43
   2  -6  -2    9.92    0.54
   2  -6  -2   10.19    0.54
   2  -6  -2    9.69    0.48
   2  -6  -2   10.01    0.45
   2  -6  -2   10.52    0.45
   2  -6  -2   10.35    0.30
   2  -6  -2   10.74    0.48
   2  -6  -2   10.24    0.51
   2  -6  -2    9.94    0.46
  -2   6   2   10.16    0.43
  -2   6   2   10.36    0.40
  -2   6   2   10.21    0.51
  -2   6   2   10.52    0.55
  -2   6   2   10.94    0.49
  -2   6   2   10.06    0.37
  -2   6   2   10.23    0.38
  -2   6   2    9.57    0.51
   1  -6  -2    5.21    0.29
   1  -6  -2    5.62    0.35
   1  -6  -2    6.40    0.32
   1  -6  -2    5.78    0.35
   1  -6  -2    5.41    0.27
   1  -6  -2    5.36    0.29
   1  -6  -2    5.57    0.31
   1  -6  -2    5.40    0.29
   1  -6  -2    5.57    0.31
   1  -6  -2    4.97    0.29
  -1   6   2    5.29    0.28
  -1   6   2    4.82    0.29
  -1   6   2    5.84    0.27
  -1   6   2    5.05    0.33
  -1   6   2    5.59    0.35
  -1   6   2    5.39    0.17
  -1   6   2    5.33    0.34
  -1   6   2    5.44    0.23
  -1   6   2    5.52    0.26
  -1   6   2    5.07    0.32
  -1   6   2    5.39    0.29
  -1   6   2    5.72    0.30
  -1   6   2    5.80    0.31
   0  -6  -2   15.65    0.47
   0  -6  -2   15.52    0.53
   0  -6  -2   16.01    0.49
   0  -6  -2   16.57    0.55
   0  -6  -2   16.34    0.52
   0  -6  -2   16.35    0.48
   0  -6  -2   16.87    0.49
   0  -6  -2   16.50    0.49
   0  -6  -2   16.93    0.60
   0  -6  -2   16.30    0.54
   0  -6  -2   15.52    0.52
   0   6   2   16.76    0.39
   0   6   2   15.64    0.57
   0   6   2   17.00    0.50
   0   6   2   16.23    0.61
   0   6   2   15.91    0.43
   0   6   2   16.74    0.49
   0   6   2   16.05    0.54
   0   6   2   16.07    0.55
   0   6   2   16.02    0.31
   0   6   2   16.00    0.48
   0   6   2   15.74    0.52
  -1  -6  -2    9.12    0.43
  -1  -6  -2    8.80    0.34
  -1  -6  -2    8.27    0.34
  -1  -6  -2    9.08    0.46
  -1  -6  -2    9.00    0.40
  -1  -6  -2    8.54    0.34
  -1  -6  -2    8.49    0.40
  -1  -6  -2    8.93    0.35
  -1  -6  -2    8.57    0.39
  -1  -6  -2    8.65    0.34
  -1  -6  -2    8.45    0.33
  -1  -6  -2    9.01    0.40
  -1  -6  -2    8.98    0.26
  -1  -6  -2    8.45    0.38
   1   6   2    8.79    0.42
   1   6   2    8.96    0.45
   1   6   2    9.04    0.38
   1   6   2    8.45    0.43
   1   6   2    9.05    0.34
   1   6   2    8.54    0.35
   1   6   2    9.16    0.38
   1   6   2    8.82    0.34
   1   6   2    8.68    0.38
   1   6   2    8.77    0.36
  -2  -6  -2   -0.02    0.04
  -2  -6  -2   -0.02    0.04
  -2  -6  -2    0.01    0.08
  -2  -6  -2    0.12    0.10
  -2  -6  -2    0.08    0.06
  -2  -6  -2    0.02    0.06
  -2  -6  -2    0.15    0.09
  -2  -6  -2   -0.01    0.03
  -2  -6  -2    0.05    0.06
  -2  -6  -2    0.18    0.09
  -2  -6  -2    0.09    0.05
   2   6   2   -0.06    0.05
   2   6   2    0.11    0.08
   2   6   2    0.15    0.05
   2   6   2    0.14    0.08
   2   6   2    0.01    0.05
   2   6   2    0.05    0.06
   2   6   2    0.01    0.05
   2   6   2    0.11    0.07
   2   6   2    0.03    0.08
   2   6   2    0.07    0.05
  -3  -6  -2    2.88    0.30
  -3  -6  -2    2.85    0.30
  -3  -6  -2    2.85    0.38
  -3  -6  -2    2.45    0.22
  -3  -6  -2    2.84    0.34
  -3  -6  -2    2.71    0.24
  -3  -6  -2    2.52    0.35
  -3  -6  -2    2.56    0.21
   3   6   2    1.77    0.29
   3   6   2    3.07    0.22
   3   6   2    2.17    0.31
   3   6   2    2.78    0.29
   3   6   2    2.51    0.21
   3   6   2    2.84    0.33
   3   6   2    2.56    0.34
  -4  -6  -2    0.11    0.15
  -4  -6  -2    0.40    0.18
  -4  -6  -2    0.45    0.14
  -4  -6  -2    0.34    0.17
  -4  -6  -2    0.29    0.17
   4   6   2    0.23    0.16
   5  -7  -2    6.55    0.53
   5  -7  -2    5.89    0.49
   5  -7  -2    7.17    0.62
   5  -7  -2    5.69    0.51
   5  -7  -2    5.69    0.48
  -5   7   2    6.43    0.45
  -5   7   2    6.76    0.41
  -5   7   2    6.32    0.51
  -5   7   2    5.47    0.47
   4  -7  -2    1.80    0.36
   4  -7  -2    2.11    0.33
   4  -7  -2    1.82    0.25
   4  -7  -2    1.95    0.20
   4  -7  -2    1.63    0.28
   4  -7  -2    1.77    0.30
   4  -7  -2    2.03    0.26
   4  -7  -2    2.04    0.24
   4  -7  -2    1.90    0.29
   4  -7  -2    2.30    0.29
  -4   7   2    2.31    0.29
  -4   7   2    2.44    0.24
  -4   7   2    2.01    0.34
  -4   7   2    1.76    0.22
  -4   7   2    2.22    0.22
  -4   7   2    2.78    0.26
  -4   7   2    1.83    0.25
  -4   7   2    2.68    0.33
  -4   7   2    2.05    0.26
  -4   7   2    1.47    0.28
   3  -7  -2    0.95    0.17
   3  -7  -2    1.27    0.21
   3  -7  -2    1.07    0.20
   3  -7  -2    1.01    0.19
   3  -7  -2    1.67    0.26
   3  -7  -2    1.36    0.24
   3  -7  -2    0.87    0.21
   3  -7  -2    0.98    0.12
   3  -7  -2    1.19    0.22
   3  -7  -2    1.20    0.19
   3  -7  -2    1.05    0.20
   3  -7  -2    0.91    0.20
  -3   7   2    1.09    0.14
  -3   7   2    1.36    0.16
  -3   7   2    1.07    0.21
  -3   7   2    1.29    0.17
  -3   7   2    1.08    0.18
  -3   7   2    1.39    0.26
  -3   7   2    0.79    0.19
  -3   7   2    1.05    0.23
  -3   7   2    0.99    0.16
   2  -7  -2    9.15    0.54
   2  -7  -2    9.48    0.52
   2  -7  -2    9.78    0.44
   2  -7  -2    9.32    0.46
   2  -7  -2    9.00    0.49
   2  -7  -2    9.11    0.46
   2  -7  -2    9.48    0.45
   2  -7  -2    9.04    0.42
   2  -7  -2   10.15    0.48
   2  -7  -2   10.77    0.53
   2  -7  -2    8.55    0.44
  -2   7   2    9.50    0.37
  -2   7   2    9.20    0.39
  -2   7   2    9.39    0.37
  -2   7   2    9.00    0.42
  -2   7   2    9.64    0.42
  -2   7   2    9.28    0.52
  -2   7   2    9.26    0.50
  -2   7   2    9.46    0.40
  -2   7   2   10.07    0.54
  -2   7   2    9.91    0.43
  -2   7   2    9.85    0.55
  -2   7   2    9.11    0.48
   1  -7  -2    0.41    0.10
   1  -7  -2    0.47    0.11
   1  -7  -2    0.59    0.12
   1  -7  -2    0.56    0.13
   1  -7  -2    0.48    0.10
   1  -7  -2    0.46    0.12
   1  -7  -2    0.63    0.13
   1  -7  -2    0.52    0.12
   1  -7  -2    0.47    0.11
   1  -7  -2    0.46    0.13
   1  -7  -2    0.68    0.13
  -1   7   2    0.95    0.16
  -1   7   2    0.95    0.18
  -1   7   2    0.52    0.09
  -1   7   2    0.35    0.10
  -1   7   2    0.56    0.10
  -1   7   2    0.58    0.12
  -1   7   2    0.68    0.12
  -1   7   2    0.41    0.13
  -1   7   2    0.50    0.06
  -1   7   2    0.49    0.09
  -1   7   2    0.57    0.13
   0  -7  -2   14.24    0.51
   0  -7  -2   14.50    0.49
   0  -7  -2   14.26    0.53
   0  -7  -2   13.65    0.47
   0  -7  -2   13.68    0.48
   0  -7  -2   13.85    0.47
   0  -7  -2   14.04    0.52
   0  -7  -2   13.51    0.53
   0  -7  -2   13.37    0.57
   0   7   2   13.75    0.54
   0   7   2   13.10    0.53
   0   7   2   14.12    0.48
   0   7   2   13.61    0.53
   0   7   2   13.78    0.29
   0   7   2   13.22    0.59
   0   7   2   13.84    0.57
   0   7   2   13.93    0.42
   0   7   2   13.93    0.52
   0   7   2   12.86    0.51
   0   7   2   13.56    0.37
   0   7   2   14.75    0.47
  -1  -7  -2    0.62    0.13
  -1  -7  -2    0.75    0.12
  -1  -7  -2    0.83    0.09
  -1  -7  -2    0.85    0.12
  -1  -7  -2    0.60    0.12
  -1  -7  -2    0.66    0.12
  -1  -7  -2    1.11    0.14
  -1  -7  -2    0.58    0.14
  -1  -7  -2    0.88    0.11
  -1  -7  -2    0.63    0.11
  -1  -7  -2    1.14    0.18
  -1  -7  -2    0.97    0.18
  -1  -7  -2    0.78    0.14
  -1  -7  -2    0.57    0.13
   1   7   2    0.89    0.19
   1   7   2    0.95    0.17
   1   7   2    0.72    0.14
   1   7   2    0.50    0.13
   1   7   2    0.96    0.12
   1   7   2    0.69    0.12
   1   7   2    0.86    0.15
   1   7   2    0.86    0.17
   1   7   2    0.74    0.15
   1   7   2    0.82    0.17
   1   7   2    0.93    0.13
  -2  -7  -2    0.28    0.09
  -2  -7  -2    0.31    0.09
  -2  -7  -2    0.51    0.12
  -2  -7  -2    0.38    0.11
  -2  -7  -2    0.37    0.09
  -2  -7  -2    0.51    0.16
  -2  -7  -2    0.46    0.14
  -2  -7  -2    0.42    0.07
  -2  -7  -2    0.46    0.11
  -2  -7  -2    0.35    0.14
  -2  -7  -2    0.14    0.13
   2   7   2    0.33    0.15
   2   7   2    0.26    0.10
   2   7   2    0.28    0.14
   2   7   2    0.25    0.09
   2   7   2    0.42    0.09
   2   7   2    0.58    0.11
   2   7   2    0.26    0.10
   2   7   2    0.25    0.15
  -3  -7  -2    1.66    0.34
  -3  -7  -2    1.14    0.20
  -3  -7  -2    1.39    0.29
  -3  -7  -2    1.30    0.36
   3   7   2    1.59    0.28
   3   7   2    1.27    0.32
   3   7   2    1.36    0.26
   5  -8  -2    3.17    0.34
   5  -8  -2    2.37    0.35
   5  -8  -2    2.38    0.38
  -5   8   2    2.97    0.28
  -5   8   2    3.23    0.28
  -5   8   2    2.90    0.35
   4  -8  -2    0.97    0.20
   4  -8  -2    1.12    0.23
   4  -8  -2    0.91    0.23
   4  -8  -2    0.71    0.17
   4  -8  -2    1.21    0.24
   4  -8  -2    1.03    0.25
   4  -8  -2    0.93    0.21
   4  -8  -2    0.79    0.23
   4  -8  -2    1.07    0.21
  -4   8   2    1.25    0.20
  -4   8   2    0.85    0.22
  -4   8   2    1.18    0.18
  -4   8   2    1.06    0.23
  -4   8   2    0.71    0.22
  -4   8   2    1.22    0.22
   3  -8  -2    2.01    0.21
   3  -8  -2    1.75    0.21
   3  -8  -2    1.73    0.27
   3  -8  -2    1.57    0.14
   3  -8  -2    1.57    0.28
   3  -8  -2    1.90    0.21
   3  -8  -2    1.58    0.24
   3  -8  -2    2.17    0.31
   3  -8  -2    1.86    0.23
   3  -8  -2    1.59    0.25
   3  -8  -2    1.90    0.36
   3  -8  -2    1.60    0.28
   3  -8  -2    2.16    0.40
  -3   8   2    1.93    0.29
  -3   8   2    1.42    0.21
  -3   8   2    1.38    0.25
  -3   8   2    1.32    0.20
  -3   8   2    1.44    0.24
  -3   8   2    1.87    0.20
  -3   8   2    1.50    0.20
  -3   8   2    1.15    0.26
  -3   8   2    1.45    0.20
  -3   8   2    1.71    0.20
   2  -8  -2    3.15    0.26
   2  -8  -2    3.01    0.34
   2  -8  -2    3.68    0.33
   2  -8  -2    3.49    0.27
   2  -8  -2    3.17    0.30
   2  -8  -2    3.07    0.28
   2  -8  -2    3.12    0.28
   2  -8  -2    3.09    0.28
   2  -8  -2    3.64    0.32
   2  -8  -2    3.64    0.31
   2  -8  -2    3.28    0.28
  -2   8   2    3.44    0.26
  -2   8   2    3.76    0.35
  -2   8   2    3.60    0.30
  -2   8   2    3.41    0.23
  -2   8   2    3.09    0.24
  -2   8   2    3.19    0.33
  -2   8   2    3.30    0.17
  -2   8   2    3.33    0.23
  -2   8   2    3.24    0.32
  -2   8   2    2.94    0.29
  -2   8   2    3.07    0.23
   1  -8  -2    1.11    0.17
   1  -8  -2    1.00    0.15
   1  -8  -2    1.12    0.18
   1  -8  -2    0.98    0.17
   1  -8  -2    0.80    0.16
   1  -8  -2    1.13    0.23
   1  -8  -2    0.87    0.17
   1  -8  -2    0.96    0.16
   1  -8  -2    1.11    0.15
  -1   8   2    1.30    0.15
  -1   8   2    1.01    0.09
  -1   8   2    1.12    0.19
  -1   8   2    0.88    0.19
  -1   8   2    1.10    0.21
  -1   8   2    1.04    0.15
  -1   8   2    0.93    0.13
  -1   8   2    1.39    0.24
  -1   8   2    0.93    0.20
  -1   8   2    1.24    0.12
   0  -8  -2   15.54    0.57
   0  -8  -2   15.16    0.55
   0  -8  -2   14.97    0.53
   0  -8  -2   15.01    0.60
   0  -8  -2   14.43    0.56
   0  -8  -2   14.91    0.59
   0  -8  -2   14.42    0.57
   0  -8  -2   15.16    0.61
   0  -8  -2   15.35    0.53
   0  -8  -2   14.84    0.64
   0   8   2   14.29    0.66
   0   8   2   15.20    0.61
   0   8   2   14.77    0.60
   0   8   2   15.56    0.58
   0   8   2   15.49    0.56
   0   8   2   15.51    0.47
   0   8   2   15.43    0.32
   0   8   2   15.35    0.43
   0   8   2   14.37    0.58
   0   8   2   15.72    0.53
   0   8   2   15.31    0.65
   0   8   2   15.39    0.62
  -1  -8  -2    2.20    0.16
  -1  -8  -2    1.74    0.20
  -1  -8  -2    1.84    0.22
  -1  -8  -2    1.89    0.18
  -1  -8  -2    1.97    0.25
  -1  -8  -2    1.72    0.21
  -1  -8  -2    2.04    0.23
  -1  -8  -2    1.78    0.14
  -1  -8  -2    2.03    0.24
  -1  -8  -2    2.23    0.20
  -1  -8  -2    1.83    0.20
   1   8   2    1.71    0.18
   1   8   2    2.39    0.25
   1   8   2    2.48    0.20
   1   8   2    1.79    0.18
   1   8   2    2.22    0.25
   1   8   2    2.21    0.27
   1   8   2    1.95    0.22
   1   8   2    2.25    0.24
   1   8   2    2.36    0.19
   1   8   2    1.68    0.25
   1   8   2    2.11    0.25
  -2  -8  -2    6.11    0.41
  -2  -8  -2    5.22    0.41
  -2  -8  -2    4.98    0.46
  -2  -8  -2    5.88    0.48
  -2  -8  -2    5.29    0.45
  -2  -8  -2    5.49    0.42
  -2  -8  -2    4.49    0.31
   2   8   2    5.77    0.38
   2   8   2    5.71    0.43
   2   8   2    5.25    0.36
  -3  -8  -2    0.27    0.18
  -3  -8  -2    0.15    0.17
  -3  -8  -2    0.45    0.14
  -3  -8  -2    0.18    0.18
  -3  -8  -2    0.28    0.18
  -3  -8  -2    0.08    0.15
   3   8   2    0.54    0.19
   5  -9  -2    3.60    0.50
   5  -9  -2    4.43    0.47
   5  -9  -2    4.54    0.43
  -5   9   2    5.41    0.37
  -5   9   2    4.47    0.37
   4  -9  -2    2.44    0.37
   4  -9  -2    2.32    0.30
   4  -9  -2    3.16    0.32
   4  -9  -2    2.26    0.35
   4  -9  -2    2.31    0.29
   4  -9  -2    1.87    0.33
  -4   9   2    2.44    0.26
  -4   9   2    2.19    0.24
   3  -9  -2    6.83    0.49
   3  -9  -2    8.56    0.48
   3  -9  -2    7.55    0.50
   3  -9  -2    6.59    0.55
   3  -9  -2    7.97    0.52
   3  -9  -2    7.76    0.44
   3  -9  -2    7.78    0.53
   3  -9  -2    8.24    0.49
   3  -9  -2    8.38    0.47
   3  -9  -2    7.30    0.55
  -3   9   2    7.33    0.42
  -3   9   2    7.77    0.32
  -3   9   2    7.68    0.43
  -3   9   2    8.29    0.44
  -3   9   2    8.14    0.42
  -3   9   2    7.71    0.54
  -3   9   2    6.60    0.84
  -3   9   2    8.10    0.40
  -3   9   2    7.98    0.38
   2  -9  -2    2.75    0.28
   2  -9  -2    1.79    0.29
   2  -9  -2    2.34    0.26
   2  -9  -2    2.34    0.27
   2  -9  -2    2.48    0.23
   2  -9  -2    2.47    0.33
   2  -9  -2    1.88    0.32
   2  -9  -2    2.86    0.28
   2  -9  -2    2.87    0.26
   2  -9  -2    2.97    0.31
  -2   9   2    2.91    0.32
  -2   9   2    2.36    0.27
  -2   9   2    2.56    0.32
  -2   9   2    3.07    0.24
  -2   9   2    2.90    0.23
  -2   9   2    2.89    0.23
  -2   9   2    2.47    0.20
  -2   9   2    2.78    0.27
  -2   9   2    2.85    0.30
  -2   9   2    2.59    0.29
  -2   9   2    3.19    0.30
   1  -9  -2   18.64    0.81
   1  -9  -2   19.18    0.75
   1  -9  -2   19.29    0.86
   1  -9  -2   20.36    0.67
   1  -9  -2   19.69    0.66
   1  -9  -2   17.72    0.85
   1  -9  -2   19.63    0.83
   1  -9  -2   20.05    0.72
   1  -9  -2   19.06    0.74
   1  -9  -2   20.25    0.74
  -1   9   2   19.54    0.54
  -1   9   2   20.16    0.65
  -1   9   2   18.95    0.56
  -1   9   2   20.12    0.76
  -1   9   2   18.80    0.78
  -1   9   2   19.30    0.84
  -1   9   2   19.46    0.60
  -1   9   2   19.97    0.83
  -1   9   2   19.58    0.78
  -1   9   2   18.62    0.80
   0  -9  -2    0.08    0.08
   0  -9  -2    0.08    0.10
   0  -9  -2    0.23    0.12
   0  -9  -2    0.18    0.11
   0  -9  -2    0.10    0.07
   0  -9  -2    0.10    0.07
   0  -9  -2    0.02    0.10
   0  -9  -2    0.31    0.09
   0  -9  -2    0.31    0.10
   0   9   2    0.08    0.10
   0   9   2    0.11    0.09
   0   9   2    0.00    0.09
   0   9   2    0.29    0.12
   0   9   2    0.13    0.09
   0   9   2    0.18    0.09
   0   9   2    0.21    0.10
   0   9   2    0.26    0.07
  -1  -9  -2    6.38    0.43
  -1  -9  -2    6.33    0.35
  -1  -9  -2    5.80    0.40
  -1  -9  -2    6.54    0.43
  -1  -9  -2    6.58    0.47
  -1  -9  -2    6.84    0.42
  -1  -9  -2    6.70    0.49
  -1  -9  -2    5.78    0.37
   1   9   2    6.68    0.51
   1   9   2    6.67    0.34
   1   9   2    6.42    0.40
   1   9   2    6.23    0.44
  -2  -9  -2    0.07    0.11
  -2  -9  -2   -0.15    0.06
  -2  -9  -2   -0.04    0.16
  -2  -9  -2   -0.01    0.10
  -2  -9  -2   -0.08    0.09
  -2  -9  -2   -0.11    0.14
  -2  -9  -2   -0.08    0.11
   2   9   2   -0.01    0.11
   4 -10  -2    3.13    0.34
   4 -10  -2    2.84    0.35
   4 -10  -2    3.41    0.30
   4 -10  -2    3.58    0.32
  -4  10   2    2.73    0.27
  -4  10   2    3.15    0.32
   3 -10  -2    2.39    0.38
   3 -10  -2    2.41    0.28
   3 -10  -2    2.46    0.27
   3 -10  -2    2.58    0.28
   3 -10  -2    2.46    0.29
  -3  10   2    2.57    0.26
  -3  10   2    2.67    0.26
  -3  10   2    2.54    0.25
   2 -10  -2    0.21    0.11
   2 -10  -2    0.39    0.15
   2 -10  -2    0.30    0.14
   2 -10  -2    0.43    0.11
   2 -10  -2    0.39    0.19
   2 -10  -2    0.34    0.12
   2 -10  -2    0.52    0.14
  -2  10   2    0.59    0.18
  -2  10   2    0.56    0.13
  -2  10   2    0.26    0.15
  -2  10   2    0.38    0.14
  -2  10   2    0.57    0.14
  -2  10   2    0.43    0.11
  -2  10   2    0.42    0.09
  -2  10   2    0.41    0.13
   1 -10  -2    3.12    0.33
   1 -10  -2    4.44    0.37
   1 -10  -2    3.44    0.31
   1 -10  -2    3.37    0.29
   1 -10  -2    3.64    0.32
   1 -10  -2    2.86    0.27
  -1  10   2    3.60    0.23
  -1  10   2    3.35    0.27
  -1  10   2    4.12    0.38
  -1  10   2    3.78    0.33
   0 -10  -2    2.35    0.26
   0 -10  -2    2.70    0.31
   0 -10  -2    2.55    0.28
   0 -10  -2    2.10    0.25
   0 -10  -2    2.34    0.27
   0 -10  -2    2.74    0.56
   0 -10  -2    3.08    0.37
   0  10   2    2.71    0.28
   0  10   2    2.92    0.52
   0  10   2    2.40    0.20
  -1 -10  -2    0.07    0.12
  -1 -10  -2    0.02    0.09
  -1 -10  -2   -0.07    0.07
  -1 -10  -2   -0.16    0.10
  -1 -10  -2    0.01    0.11
  -1 -10  -2    0.02    0.10
   1  10   2    0.02    0.18
   1  10   2    0.34    0.14
  -2 -10  -2    2.09    0.39
  -2 -10  -2    2.08    0.30
  -2 -10  -2    1.41    0.31
  -2 -10  -2    1.19    0.23
   3 -11  -2    0.04    0.13
   3 -11  -2    0.28    0.22
  -3  11   2    0.05    0.10
  -3  11   2   -0.15    0.10
  -3  11   2    0.12    0.08
  -3  11   2    0.18    0.10
   2 -11  -2    5.44    0.44
   2 -11  -2    5.08    0.42
   2 -11  -2    5.16    0.37
   2 -11  -2    6.20    0.47
   2 -11  -2    5.41    0.37
  -2  11   2    5.67    0.30
  -2  11   2    5.39    0.37
  -2  11   2    6.00    0.35
   1 -11  -2    1.51    0.23
   1 -11  -2    1.21    0.28
   1 -11  -2    1.15    0.21
   1 -11  -2    1.34    0.26
  -1  11   2    1.88    0.23
  -1  11   2    1.76    0.26
  -1  11   2    1.40    0.17
   0 -11  -2    0.22    0.09
   0 -11  -2    0.07    0.12
   0 -11  -2   -0.04    0.10
   0 -11  -2    0.19    0.09
   0 -11  -2    0.19    0.12
   0 -11  -2    0.24    0.08
   0  11   2    0.07    0.13
   0  11   2    0.00    0.10
   0  12  -3    1.25    0.27
   0  12  -3    1.56    0.27
   0 -12   3    1.02    0.22
   0 -12   3    1.25    0.28
   0 -12   3    1.18    0.27
  -1  12  -3    1.01    0.23
  -1  12  -3    0.77    0.15
  -1  12  -3    0.88    0.21
  -1  12  -3    0.59    0.16
  -1  12  -3    0.81    0.17
   1 -12   3    0.96    0.22
   1 -12   3    1.18    0.28
   1 -12   3    1.02    0.22
  -2  12  -3    0.19    0.12
  -2  12  -3    0.21    0.12
  -2  12  -3    0.29    0.09
  -2  12  -3    0.21    0.08
  -2  12  -3    0.30    0.11
   2 -12   3    0.42    0.12
   2 -12   3    0.46    0.17
  -3  12  -3   -0.07    0.12
  -3  12  -3   -0.09    0.12
  -3  12  -3   -0.03    0.10
  -3  12  -3   -0.15    0.08
   3 -12   3   -0.12    0.13
   3 -12   3   -0.08    0.13
   1  11  -3    1.03    0.21
   1  11  -3    1.67    0.31
   1  11  -3    1.70    0.33
   1  11  -3    0.84    0.20
  -1 -11   3    0.65    0.20
  -1 -11   3    1.30    0.24
   0  11  -3    0.44    0.13
   0  11  -3    0.27    0.11
   0  11  -3    0.56    0.17
   0  11  -3    0.55    0.14
   0 -11   3    0.74    0.16
   0 -11   3    0.28    0.21
   0 -11   3    0.59    0.16
   0 -11   3    0.35    0.15
   0 -11   3    0.19    0.18
  -1  11  -3    1.01    0.17
  -1  11  -3    1.12    0.20
  -1  11  -3    1.16    0.25
  -1  11  -3    1.17    0.20
  -1  11  -3    0.95    0.20
  -1  11  -3    1.13    0.19
  -1  11  -3    0.88    0.21
  -1  11  -3    1.16    0.30
   1 -11   3    1.06    0.22
   1 -11   3    1.20    0.22
   1 -11   3    0.88    0.21
   1 -11   3    1.00    0.19
  -2  11  -3    1.14    0.25
  -2  11  -3    1.31    0.23
  -2  11  -3    1.13    0.20
  -2  11  -3    1.38    0.20
  -2  11  -3    1.13    0.20
  -2  11  -3    1.06    0.24
   2 -11   3    1.09    0.25
   2 -11   3    1.45    0.25
   2 -11   3    1.32    0.27
   2 -11   3    1.47    0.23
  -3  11  -3   17.37    0.60
  -3  11  -3   17.06    0.65
  -3  11  -3   17.57    0.65
  -3  11  -3   17.87    0.66
  -3  11  -3   16.19    0.71
  -3  11  -3   16.57    0.70
   3 -11   3   18.14    0.77
   3 -11   3   17.67    0.69
  -4  11  -3    0.07    0.07
  -4  11  -3    0.00    0.09
  -4  11  -3   -0.03    0.09
  -4  11  -3    0.28    0.12
   4 -11   3   -0.19    0.12
   2  10  -3   -0.04    0.12
   2  10  -3    0.07    0.07
   2  10  -3   -0.11    0.14
  -2 -10   3    0.12    0.16
  -2 -10   3    0.05    0.11
  -2 -10   3    0.22    0.12
  -2 -10   3    0.13    0.13
   1  10  -3    0.07    0.10
   1  10  -3    0.19    0.10
   1  10  -3    0.05    0.08
   1  10  -3    0.02    0.12
   1  10  -3   -0.08    0.08
   1  10  -3   -0.13    0.11
   1  10  -3   -0.16    0.11
  -1 -10   3    0.03    0.05
  -1 -10   3    0.02    0.11
  -1 -10   3   -0.14    0.08
  -1 -10   3   -0.14    0.12
  -1 -10   3    0.20    0.08
  -1 -10   3    0.23    0.11
  -1 -10   3    0.13    0.12
  -1 -10   3    0.16    0.08
   0  10  -3    1.95    0.23
   0  10  -3    2.05    0.22
   0  10  -3    2.10    0.22
   0  10  -3    1.70    0.22
   0  10  -3    2.13    0.21
   0  10  -3    2.10    0.24
   0  10  -3    2.07    0.26
   0  10  -3    1.68    0.28
   0  10  -3    2.04    0.23
   0  10  -3    1.58    0.24
   0  10  -3    1.84    0.22
   0 -10   3    1.93    0.29
   0 -10   3    2.02    0.19
   0 -10   3    2.00    0.21
   0 -10   3    1.87    0.21
   0 -10   3    1.72    0.31
   0 -10   3    2.11    0.24
   0 -10   3    1.98    0.18
   0 -10   3    2.03    0.21
   0 -10   3    1.57    0.26
   0 -10   3    2.36    0.35
   0 -10   3    1.39    0.23
  -1  10  -3    0.72    0.15
  -1  10  -3    0.63    0.14
  -1  10  -3    0.57    0.12
  -1  10  -3    0.58    0.12
  -1  10  -3    0.45    0.15
  -1  10  -3    0.53    0.14
  -1  10  -3    0.51    0.12
  -1  10  -3    0.58    0.13
  -1  10  -3    0.36    0.14
  -1  10  -3    0.45    0.12
  -1  10  -3    0.38    0.12
  -1  10  -3    0.57    0.13
   1 -10   3    0.22    0.14
   1 -10   3    0.39    0.13
   1 -10   3    0.48    0.12
   1 -10   3    0.69    0.15
   1 -10   3    0.33    0.12
   1 -10   3    0.65    0.16
   1 -10   3    0.50    0.15
   1 -10   3    0.51    0.13
   1 -10   3    0.57    0.13
   1 -10   3    0.42    0.16
  -2  10  -3    8.16    0.43
  -2  10  -3    8.58    0.40
  -2  10  -3    8.07    0.45
  -2  10  -3    8.51    0.47
  -2  10  -3    8.28    0.41
  -2  10  -3    7.43    0.50
  -2  10  -3    7.63    0.53
  -2  10  -3    8.93    0.43
  -2  10  -3    8.40    0.36
  -2  10  -3    8.76    0.52
  -2  10  -3    8.58    0.41
   2 -10   3    9.12    0.47
   2 -10   3    8.42    0.53
   2 -10   3    8.41    0.46
   2 -10   3    7.95    0.50
   2 -10   3    8.20    0.41
   2 -10   3    7.43    0.50
   2 -10   3    8.61    0.46
   2 -10   3    8.80    0.43
   2 -10   3    8.67    0.42
   2 -10   3    8.20    0.48
  -3  10  -3    1.03    0.20
  -3  10  -3    1.36    0.21
  -3  10  -3    1.21    0.20
  -3  10  -3    0.77    0.21
  -3  10  -3    1.30    0.18
  -3  10  -3    1.29    0.20
  -3  10  -3    1.13    0.26
   3 -10   3    1.06    0.22
   3 -10   3    1.25    0.22
   3 -10   3    1.17    0.21
   3 -10   3    1.29    0.21
  -4  10  -3    7.44    0.45
  -4  10  -3    7.33    0.55
  -4  10  -3    7.43    0.42
  -4  10  -3    7.41    0.51
  -4  10  -3    7.18    0.48
   4 -10   3    6.53    0.41
   4 -10   3    7.73    0.46
   3   9  -3    0.35    0.18
   3   9  -3    0.27    0.15
   3   9  -3    0.43    0.22
  -3  -9   3    0.75    0.25
  -3  -9   3    0.08    0.11
  -3  -9   3    0.35    0.22
   2   9  -3    1.03    0.20
   2   9  -3    0.96    0.18
   2   9  -3    1.06    0.25
   2   9  -3    1.19    0.21
   2   9  -3    0.90    0.26
  -2  -9   3    0.98    0.20
  -2  -9   3    0.91    0.15
  -2  -9   3    1.04    0.20
  -2  -9   3    0.93    0.14
  -2  -9   3    0.96    0.29
  -2  -9   3    1.05    0.28
  -2  -9   3    1.60    0.32
   1   9  -3   10.60    0.57
   1   9  -3    9.90    0.49
   1   9  -3    9.77    0.49
   1   9  -3    9.30    0.44
   1   9  -3    9.65    0.52
   1   9  -3    9.31    0.48
   1   9  -3    8.89    0.47
   1   9  -3   10.36    0.47
   1   9  -3   10.74    0.60
  -1  -9   3    8.78    0.49
  -1  -9   3    8.78    0.42
  -1  -9   3    8.80    0.46
  -1  -9   3    9.20    0.57
  -1  -9   3   10.58    0.55
  -1  -9   3    9.17    0.39
  -1  -9   3    9.01    0.42
  -1  -9   3    8.86    0.40
  -1  -9   3    9.49    0.57
  -1  -9   3    8.85    0.42
  -1  -9   3    9.74    0.35
   0   9  -3   33.75    0.84
   0   9  -3   33.73    1.06
   0   9  -3   33.78    0.95
   0   9  -3   32.89    0.99
   0   9  -3   34.86    0.99
   0   9  -3   33.93    1.00
   0   9  -3   32.68    0.95
   0   9  -3   32.99    1.05
   0   9  -3   33.38    1.24
   0   9  -3   32.59    0.95
   0   9  -3   33.48    0.93
   0   9  -3   33.26    1.00
   0  -9   3   33.34    0.95
   0  -9   3   34.47    0.77
   0  -9   3   33.86    1.07
   0  -9   3   33.98    1.01
   0  -9   3   33.31    1.02
   0  -9   3   32.92    0.86
   0  -9   3   33.55    0.79
   0  -9   3   32.70    0.92
   0  -9   3   32.20    0.98
   0  -9   3   33.83    0.90
   0  -9   3   32.29    0.88
  -1   9  -3    4.00    0.28
  -1   9  -3    3.60    0.32
  -1   9  -3    3.83    0.23
  -1   9  -3    3.99    0.31
  -1   9  -3    3.81    0.25
  -1   9  -3    3.31    0.30
  -1   9  -3    3.62    0.27
  -1   9  -3    3.70    0.28
  -1   9  -3    3.70    0.27
  -1   9  -3    3.62    0.31
  -1   9  -3    3.88    0.24
  -1   9  -3    3.57    0.26
   1  -9   3    3.80    0.29
   1  -9   3    3.63    0.33
   1  -9   3    3.81    0.27
   1  -9   3    4.02    0.33
   1  -9   3    3.91    0.31
   1  -9   3    3.83    0.30
   1  -9   3    3.69    0.29
   1  -9   3    3.82    0.27
   1  -9   3    3.27    0.22
  -2   9  -3    0.54    0.14
  -2   9  -3    0.65    0.14
  -2   9  -3    1.21    0.17
  -2   9  -3    1.02    0.16
  -2   9  -3    0.95    0.21
  -2   9  -3    0.77    0.14
  -2   9  -3    0.90    0.15
  -2   9  -3    1.04    0.13
  -2   9  -3    0.85    0.10
  -2   9  -3    0.86    0.18
  -2   9  -3    0.80    0.18
  -2   9  -3    0.71    0.16
   2  -9   3    0.98    0.17
   2  -9   3    0.76    0.14
   2  -9   3    0.89    0.18
   2  -9   3    1.05    0.18
   2  -9   3    0.93    0.19
   2  -9   3    1.10    0.17
   2  -9   3    0.84    0.16
   2  -9   3    0.96    0.17
   2  -9   3    1.21    0.22
   2  -9   3    0.99    0.16
   2  -9   3    0.60    0.18
  -3   9  -3    0.24    0.07
  -3   9  -3    0.24    0.09
  -3   9  -3    0.04    0.09
  -3   9  -3    0.17    0.10
  -3   9  -3    0.06    0.08
  -3   9  -3    0.12    0.07
  -3   9  -3    0.09    0.09
  -3   9  -3    0.05    0.06
  -3   9  -3    0.18    0.07
  -3   9  -3    0.06    0.07
   3  -9   3    0.15    0.11
   3  -9   3    0.12    0.08
   3  -9   3    0.13    0.16
   3  -9   3    0.06    0.10
   3  -9   3    0.17    0.10
   3  -9   3    0.17    0.08
   3  -9   3    0.16    0.06
   3  -9   3    0.13    0.09
  -4   9  -3   12.49    0.73
  -4   9  -3   11.74    0.57
  -4   9  -3   12.16    0.60
  -4   9  -3   10.46    0.79
  -4   9  -3    9.99    0.65
  -4   9  -3   11.50    0.58
   4  -9   3   12.77    0.58
   4  -9   3   11.07    0.52
   4  -9   3   10.75    0.86
   4  -9   3   11.25    0.63
   4  -9   3   11.10    0.58
  -5   9  -3    2.92    0.24
  -5   9  -3    2.20    0.33
   5  -9   3    2.37    0.29
   3   8  -3    0.93    0.22
   3   8  -3    0.80    0.37
   3   8  -3    0.90    0.23
   3   8  -3    0.99    0.23
   3   8  -3    1.00    0.43
  -3  -8   3    0.95    0.25
  -3  -8   3    0.70    0.18
  -3  -8   3    1.20    0.23
  -3  -8   3    0.92    0.25
   2   8  -3    0.91    0.18
   2   8  -3    0.83    0.20
   2   8  -3    1.18    0.21
   2   8  -3    0.79    0.17
   2   8  -3    0.96    0.17
   2   8  -3    0.77    0.18
   2   8  -3    0.64    0.12
   2   8  -3    0.92    0.19
   2   8  -3    0.66    0.17
   2   8  -3    0.69    0.13
  -2  -8   3    0.91    0.21
  -2  -8   3    0.68    0.17
  -2  -8   3    0.81    0.14
  -2  -8   3    0.70    0.12
  -2  -8   3    1.08    0.21
  -2  -8   3    1.15    0.15
  -2  -8   3    0.61    0.16
  -2  -8   3    0.81    0.21
  -2  -8   3    0.76    0.15
  -2  -8   3    1.19    0.24
   1   8  -3   19.63    0.68
   1   8  -3   19.30    0.75
   1   8  -3   20.02    0.72
   1   8  -3   19.00    0.63
   1   8  -3   18.14    0.70
   1   8  -3   19.54    0.66
   1   8  -3   18.45    0.67
   1   8  -3   19.20    0.63
   1   8  -3   20.15    0.65
   1   8  -3   19.38    0.79
  -1  -8   3   20.04    0.75
  -1  -8   3   19.60    0.72
  -1  -8   3   19.81    0.50
  -1  -8   3   21.01    0.82
  -1  -8   3   19.67    0.62
  -1  -8   3   19.64    0.56
  -1  -8   3   20.42    0.93
  -1  -8   3   19.31    0.73
  -1  -8   3   19.68    0.62
  -1  -8   3   19.48    0.61
  -1  -8   3   18.29    0.58
  -1  -8   3   19.63    0.68
   0   8  -3   15.44    0.59
   0   8  -3   16.21    0.58
   0   8  -3   16.74    0.51
   0   8  -3   16.87    0.59
   0   8  -3   16.06    0.58
   0   8  -3   16.76    0.61
   0   8  -3   16.39    0.57
   0   8  -3   17.75    0.64
   0   8  -3   17.51    0.62
   0   8  -3   16.52    0.66
   0   8  -3   16.82    0.54
   0  -8   3   16.05    0.54
   0  -8   3   16.38    0.61
   0  -8   3   16.71    0.63
   0  -8   3   16.33    0.57
   0  -8   3   16.88    0.58
   0  -8   3   16.53    0.52
   0  -8   3   16.70    0.54
   0  -8   3   17.10    0.45
   0  -8   3   17.32    0.47
   0  -8   3   16.87    0.64
   0  -8   3   16.37    0.61
   0  -8   3   16.68    0.67
  -1   8  -3    0.56    0.10
  -1   8  -3    0.62    0.11
  -1   8  -3    0.63    0.11
  -1   8  -3    0.71    0.12
  -1   8  -3    0.57    0.14
  -1   8  -3    0.72    0.18
  -1   8  -3    0.83    0.16
  -1   8  -3    0.64    0.16
  -1   8  -3    0.65    0.10
  -1   8  -3    0.84    0.15
  -1   8  -3    0.80    0.14
  -1   8  -3    0.76    0.14
  -1   8  -3    0.59    0.12
   1  -8   3    0.65    0.11
   1  -8   3    0.54    0.14
   1  -8   3    0.65    0.11
   1  -8   3    0.50    0.12
   1  -8   3    0.73    0.13
   1  -8   3    1.00    0.17
   1  -8   3    0.96    0.19
   1  -8   3    0.81    0.15
   1  -8   3    0.74    0.13
   1  -8   3    0.90    0.15
   1  -8   3    0.67    0.16
  -2   8  -3    0.11    0.09
  -2   8  -3    0.12    0.05
  -2   8  -3    0.15    0.07
  -2   8  -3    0.08    0.06
  -2   8  -3   -0.09    0.06
  -2   8  -3    0.10    0.07
  -2   8  -3    0.01    0.04
  -2   8  -3   -0.03    0.04
  -2   8  -3    0.02    0.05
  -2   8  -3    0.13    0.05
  -2   8  -3    0.05    0.06
   2  -8   3    0.19    0.08
   2  -8   3    0.04    0.07
   2  -8   3    0.04    0.05
   2  -8   3   -0.15    0.07
   2  -8   3    0.02    0.05
   2  -8   3    0.03    0.06
   2  -8   3    0.03    0.06
   2  -8   3    0.22    0.08
   2  -8   3    0.10    0.05
   2  -8   3    0.04    0.05
  -3   8  -3    3.22    0.20
  -3   8  -3    2.98    0.23
  -3   8  -3    3.34    0.25
  -3   8  -3    2.85    0.26
  -3   8  -3    2.76    0.34
  -3   8  -3    3.17    0.33
  -3   8  -3    3.26    0.28
  -3   8  -3    3.12    0.25
  -3   8  -3    3.04    0.29
   3  -8   3    3.15    0.33
   3  -8   3    2.96    0.29
   3  -8   3    2.87    0.24
   3  -8   3    2.81    0.26
   3  -8   3    3.32    0.20
   3  -8   3    3.09    0.25
   3  -8   3    3.03    0.24
   3  -8   3    2.59    0.28
   3  -8   3    2.58    0.31
   3  -8   3    3.58    0.30
   3  -8   3    3.47    0.26
  -4   8  -3    7.74    0.47
  -4   8  -3    7.22    0.55
  -4   8  -3    8.03    0.44
  -4   8  -3    7.60    0.47
  -4   8  -3    6.80    0.51
  -4   8  -3    7.12    0.45
  -4   8  -3    7.10    0.44
  -4   8  -3    6.94    0.38
  -4   8  -3    7.04    0.40
   4  -8   3    7.69    0.49
   4  -8   3    7.73    0.42
   4  -8   3    7.40    0.47
   4  -8   3    6.97    0.44
   4  -8   3    6.43    0.46
   4  -8   3    6.69    0.51
   4  -8   3    7.16    0.56
   4  -8   3    7.58    0.76
  -5   8  -3    2.29    0.32
  -5   8  -3    2.29    0.27
  -5   8  -3    2.29    0.35
  -5   8  -3    2.24    0.30
   5  -8   3    2.23    0.30
   4   7  -3    2.21    0.38
   4   7  -3    1.80    0.34
   4   7  -3    2.22    0.33
   4   7  -3    1.88    0.40
  -4  -7   3    3.19    0.53
  -4  -7   3    2.01    0.39
  -4  -7   3    2.20    0.44
  -4  -7   3    1.90    0.29
  -4  -7   3    1.97    0.40
   3   7  -3    2.60    0.32
   3   7  -3    2.60    0.31
   3   7  -3    2.76    0.33
   3   7  -3    3.12    0.35
   3   7  -3    2.57    0.42
   3   7  -3    2.55    0.27
   3   7  -3    2.47    0.23
   3   7  -3    1.78    0.21
   3   7  -3    2.54    0.26
  -3  -7   3    2.32    0.24
  -3  -7   3    1.71    0.19
  -3  -7   3    2.07    0.36
  -3  -7   3    2.42    0.43
  -3  -7   3    2.35    0.32
  -3  -7   3    1.68    0.25
  -3  -7   3    2.42    0.36
  -3  -7   3    2.36    0.23
  -3  -7   3    2.24    0.25
   2   7  -3    2.14    0.20
   2   7  -3    1.94    0.24
   2   7  -3    2.15    0.24
   2   7  -3    2.15    0.26
   2   7  -3    2.35    0.24
   2   7  -3    1.76    0.28
   2   7  -3    1.99    0.21
   2   7  -3    2.23    0.20
   2   7  -3    2.56    0.26
   2   7  -3    2.63    0.30
  -2  -7   3    2.37    0.22
  -2  -7   3    2.17    0.33
  -2  -7   3    1.99    0.21
  -2  -7   3    1.98    0.21
  -2  -7   3    2.08    0.22
  -2  -7   3    2.47    0.27
  -2  -7   3    2.21    0.20
  -2  -7   3    2.32    0.18
  -2  -7   3    2.28    0.25
  -2  -7   3    1.89    0.19
  -2  -7   3    2.72    0.32
   1   7  -3    0.52    0.12
   1   7  -3    0.53    0.12
   1   7  -3    0.50    0.12
   1   7  -3    0.49    0.11
   1   7  -3    0.33    0.08
   1   7  -3    0.42    0.11
   1   7  -3    0.45    0.11
   1   7  -3    0.23    0.09
   1   7  -3    0.40    0.09
   1   7  -3    0.44    0.13
  -1  -7   3    0.42    0.11
  -1  -7   3    0.38    0.10
  -1  -7   3    0.67    0.12
  -1  -7   3    0.42    0.08
  -1  -7   3    0.42    0.09
  -1  -7   3    0.44    0.12
  -1  -7   3    0.33    0.12
  -1  -7   3    0.36    0.08
  -1  -7   3    0.28    0.08
  -1  -7   3    0.44    0.13
  -1  -7   3    0.61    0.14
  -1  -7   3    0.34    0.07
   0   7  -3    4.71    0.27
   0   7  -3    4.36    0.26
   0   7  -3    4.65    0.27
   0   7  -3    5.26    0.24
   0   7  -3    5.23    0.33
   0   7  -3    4.70    0.25
   0   7  -3    4.42    0.28
   0   7  -3    4.75    0.27
   0   7  -3    5.06    0.29
   0   7  -3    5.00    0.30
   0  -7   3    4.63    0.29
   0  -7   3    4.72    0.20
   0  -7   3    4.89    0.25
   0  -7   3    5.30    0.34
   0  -7   3    4.66    0.24
   0  -7   3    4.68    0.19
   0  -7   3    4.82    0.43
   0  -7   3    4.88    0.29
   0  -7   3    5.04    0.25
   0  -7   3    4.57    0.30
   0  -7   3    4.98    0.26
   0  -7   3    5.00    0.30
  -1   7  -3    9.55    0.40
  -1   7  -3    9.57    0.38
  -1   7  -3    9.09    0.42
  -1   7  -3    9.39    0.35
  -1   7  -3    9.40    0.41
  -1   7  -3    9.44    0.43
  -1   7  -3    9.01    0.35
  -1   7  -3    9.77    0.35
  -1   7  -3    9.19    0.47
  -1   7  -3    9.35    0.46
  -1   7  -3    9.02    0.35
  -1   7  -3    9.00    0.32
   1  -7   3    9.72    0.36
   1  -7   3    8.91    0.38
   1  -7   3    9.55    0.36
   1  -7   3    9.09    0.40
   1  -7   3    9.60    0.40
   1  -7   3    9.09    0.42
   1  -7   3    9.57    0.34
   1  -7   3    9.41    0.44
   1  -7   3    9.36    0.45
   1  -7   3    9.32    0.39
   1  -7   3    9.86    0.33
  -2   7  -3   61.63    1.26
  -2   7  -3   59.07    1.48
  -2   7  -3   62.53    1.13
  -2   7  -3   61.73    1.31
  -2   7  -3   61.79    1.37
  -2   7  -3   62.59    1.25
  -2   7  -3   60.31    1.40
  -2   7  -3   58.46    1.47
  -2   7  -3   60.43    1.21
  -2   7  -3   61.51    1.23
  -2   7  -3   61.61    1.23
  -2   7  -3   60.75    1.44
   2  -7   3   61.81    1.20
   2  -7   3   60.39    1.26
   2  -7   3   61.16    1.25
   2  -7   3   61.66    1.42
   2  -7   3   61.95    1.27
   2  -7   3   60.47    1.49
   2  -7   3   59.44    1.46
   2  -7   3   60.93    1.27
   2  -7   3   60.98    1.37
   2  -7   3   59.14    1.38
   2  -7   3   61.30    1.30
  -3   7  -3   15.96    0.52
  -3   7  -3   15.96    0.60
  -3   7  -3   15.65    0.64
  -3   7  -3   15.44    0.57
  -3   7  -3   15.81    0.54
  -3   7  -3   15.14    0.71
  -3   7  -3   15.95    0.64
  -3   7  -3   15.44    0.61
  -3   7  -3   15.20    0.73
  -3   7  -3   15.16    0.67
   3  -7   3   15.22    0.58
   3  -7   3   15.48    0.67
   3  -7   3   15.87    0.72
   3  -7   3   15.64    0.72
   3  -7   3   15.45    0.41
   3  -7   3   15.80    0.64
   3  -7   3   15.38    0.52
   3  -7   3   16.44    0.60
   3  -7   3   15.62    0.55
   3  -7   3   16.44    0.74
   3  -7   3   16.11    0.61
  -4   7  -3    0.07    0.08
  -4   7  -3    0.30    0.10
  -4   7  -3   -0.06    0.06
  -4   7  -3    0.16    0.06
  -4   7  -3    0.13    0.09
  -4   7  -3   -0.08    0.05
  -4   7  -3    0.09    0.07
  -4   7  -3    0.03    0.07
  -4   7  -3   -0.10    0.09
   4  -7   3   -0.10    0.08
   4  -7   3    0.20    0.15
   4  -7   3   -0.07    0.08
   4  -7   3    0.06    0.08
   4  -7   3    0.24    0.11
   4  -7   3    0.30    0.10
   4  -7   3    0.07    0.08
   4  -7   3   -0.06    0.07
   4  -7   3    0.23    0.10
  -5   7  -3    3.00    0.31
  -5   7  -3    3.50    0.39
  -5   7  -3    4.19    0.64
  -5   7  -3    3.49    0.33
  -5   7  -3    3.67    0.33
  -5   7  -3    3.39    0.36
  -5   7  -3    3.73    0.32
   5  -7   3    3.32    0.39
   5  -7   3    4.12    0.36
   5  -7   3    3.12    0.29
   4   6  -3    1.23    0.23
   4   6  -3    1.64    0.52
   4   6  -3    1.73    0.33
   4   6  -3    0.97    0.18
   4   6  -3    1.68    0.28
  -4  -6   3    1.43    0.22
  -4  -6   3    1.29    0.25
  -4  -6   3    1.59    0.30
  -4  -6   3    1.62    0.33
  -4  -6   3    1.58    0.34
  -4  -6   3    1.25    0.30
   3   6  -3    0.77    0.17
   3   6  -3    0.92    0.19
   3   6  -3    0.74    0.17
   3   6  -3    0.82    0.19
   3   6  -3    0.98    0.22
   3   6  -3    0.86    0.17
   3   6  -3    1.04    0.20
   3   6  -3    0.93    0.16
   3   6  -3    0.60    0.15
   3   6  -3    0.65    0.16
   3   6  -3    0.56    0.12
  -3  -6   3    0.61    0.11
  -3  -6   3    0.84    0.22
  -3  -6   3    0.51    0.12
  -3  -6   3    0.48    0.10
  -3  -6   3    0.86    0.18
  -3  -6   3    0.78    0.15
  -3  -6   3    0.69    0.18
  -3  -6   3    0.70    0.21
  -3  -6   3    0.73    0.16
  -3  -6   3    0.98    0.23
   2   6  -3    3.03    0.33
   2   6  -3    3.82    0.29
   2   6  -3    3.59    0.25
   2   6  -3    3.52    0.28
   2   6  -3    3.01    0.27
   2   6  -3    3.43    0.27
   2   6  -3    3.59    0.32
   2   6  -3    3.58    0.25
   2   6  -3    3.09    0.25
   2   6  -3    3.67    0.27
  -2  -6   3    3.45    0.26
  -2  -6   3    3.57    0.32
  -2  -6   3    3.30    0.15
  -2  -6   3    3.73    0.31
  -2  -6   3    3.44    0.25
  -2  -6   3    3.84    0.35
  -2  -6   3    3.24    0.22
  -2  -6   3    3.93    0.34
  -2  -6   3    3.29    0.24
  -2  -6   3    3.57    0.24
  -2  -6   3    3.78    0.22
  -2  -6   3    3.48    0.25
   1   6  -3    0.06    0.03
   1   6  -3    0.11    0.06
   1   6  -3    0.15    0.06
   1   6  -3    0.12    0.05
   1   6  -3    0.10    0.05
   1   6  -3    0.13    0.06
   1   6  -3    0.06    0.05
   1   6  -3    0.12    0.06
   1   6  -3    0.05    0.04
   1   6  -3    0.11    0.05
  -1  -6   3    0.08    0.04
  -1  -6   3    0.05    0.05
  -1  -6   3    0.22    0.08
  -1  -6   3   -0.02    0.04
  -1  -6   3    0.05    0.03
  -1  -6   3    0.10    0.05
  -1  -6   3    0.07    0.04
  -1  -6   3    0.17    0.05
  -1  -6   3    0.11    0.06
  -1  -6   3    0.19    0.08
   0   6  -3    4.82    0.24
   0   6  -3    4.91    0.25
   0   6  -3    5.47    0.26
   0   6  -3    5.12    0.28
   0   6  -3    5.11    0.25
   0   6  -3    4.77    0.21
   0   6  -3    5.42    0.30
   0   6  -3    4.85    0.26
   0   6  -3    5.16    0.26
   0   6  -3    4.74    0.29
   0  -6   3    4.80    0.36
   0  -6   3    4.93    0.28
   0  -6   3    4.75    0.29
   0  -6   3    4.85    0.27
   0  -6   3    4.88    0.23
   0  -6   3    4.75    0.22
   0  -6   3    4.88    0.23
   0  -6   3    4.74    0.23
   0  -6   3    5.21    0.19
   0  -6   3    5.08    0.26
   0  -6   3    4.79    0.17
  -1   6  -3   17.56    0.61
  -1   6  -3   18.33    0.52
  -1   6  -3   18.44    0.57
  -1   6  -3   18.47    0.52
  -1   6  -3   18.34    0.47
  -1   6  -3   18.33    0.38
  -1   6  -3   17.74    0.57
  -1   6  -3   18.32    0.49
  -1   6  -3   18.47    0.62
  -1   6  -3   18.99    0.62
  -1   6  -3   18.82    0.49
  -1   6  -3   19.54    0.58
  -1   6  -3   19.18    0.52
   1  -6   3   18.35    0.50
   1  -6   3   18.81    0.59
   1  -6   3   18.71    0.54
   1  -6   3   18.18    0.64
   1  -6   3   18.15    0.53
   1  -6   3   17.99    0.66
   1  -6   3   18.83    0.45
   1  -6   3   18.37    0.54
   1  -6   3   18.28    0.48
   1  -6   3   18.53    0.61
  -2   6  -3   25.31    0.76
  -2   6  -3   25.52    0.64
  -2   6  -3   25.36    0.58
  -2   6  -3   24.73    0.74
  -2   6  -3   26.16    0.82
  -2   6  -3   26.33    0.80
  -2   6  -3   26.02    0.71
  -2   6  -3   25.00    0.83
  -2   6  -3   26.10    0.68
  -2   6  -3   26.52    0.61
  -2   6  -3   24.70    0.79
   2  -6   3   25.73    0.58
   2  -6   3   24.17    0.65
   2  -6   3   24.86    0.75
   2  -6   3   25.33    0.73
   2  -6   3   25.66    0.68
   2  -6   3   25.02    0.68
   2  -6   3   24.70    0.82
   2  -6   3   25.74    0.75
   2  -6   3   25.41    0.67
   2  -6   3   23.85    0.79
  -3   6  -3   16.40    0.58
  -3   6  -3   16.15    0.57
  -3   6  -3   15.76    0.61
  -3   6  -3   14.94    0.71
  -3   6  -3   15.00    0.61
  -3   6  -3   16.65    0.65
  -3   6  -3   15.04    0.64
  -3   6  -3   15.67    0.68
  -3   6  -3   15.22    0.52
  -3   6  -3   14.61    0.53
  -3   6  -3   14.58    0.58
   3  -6   3   14.46    0.64
   3  -6   3   15.78    0.58
   3  -6   3   15.48    0.34
   3  -6   3   15.17    0.57
   3  -6   3   15.01    0.58
   3  -6   3   16.05    0.62
   3  -6   3   15.45    0.52
   3  -6   3   14.42    0.68
   3  -6   3   14.50    0.58
   3  -6   3   15.53    0.69
   3  -6   3   15.14    0.52
  -4   6  -3    7.15    0.44
  -4   6  -3    8.20    0.53
  -4   6  -3    7.72    0.48
  -4   6  -3    7.64    0.44
  -4   6  -3    7.15    0.51
  -4   6  -3    6.64    0.44
  -4   6  -3    7.40    0.43
  -4   6  -3    7.01    0.45
  -4   6  -3    7.89    0.43
  -4   6  -3    7.49    0.56
   4  -6   3    7.67    0.54
   4  -6   3    7.61    0.40
   4  -6   3    7.57    0.38
   4  -6   3    7.03    0.44
   4  -6   3    7.85    0.55
   4  -6   3    7.44    0.45
   4  -6   3    8.01    0.46
   4  -6   3    7.61    0.46
   4  -6   3    6.96    0.55
  -5   6  -3    2.85    0.35
  -5   6  -3    3.13    0.39
  -5   6  -3    2.64    0.31
  -5   6  -3    2.91    0.31
  -5   6  -3    2.30    0.55
  -5   6  -3    2.85    0.37
  -5   6  -3    3.25    0.36
   5  -6   3    3.70    0.27
   5  -6   3    3.11    0.33
   5   5  -3    1.86    0.36
   5   5  -3    0.97    0.30
  -5  -5   3    1.41    0.27
  -5  -5   3    1.14    0.36
  -5  -5   3    0.73    0.24
   4   5  -3    0.06    0.17
   4   5  -3    0.17    0.08
   4   5  -3    0.21    0.14
   4   5  -3    0.13    0.12
   4   5  -3   -0.03    0.13
   4   5  -3    0.18    0.21
   4   5  -3    0.03    0.09
  -4  -5   3    0.08    0.09
  -4  -5   3    0.05    0.10
  -4  -5   3    0.25    0.15
  -4  -5   3    0.32    0.10
  -4  -5   3    0.01    0.08
  -4  -5   3    0.19    0.09
  -4  -5   3    0.14    0.14
  -4  -5   3    0.34    0.17
   3   5  -3    1.09    0.19
   3   5  -3    1.06    0.17
   3   5  -3    0.86    0.18
   3   5  -3    1.02    0.21
   3   5  -3    1.37    0.23
   3   5  -3    1.00    0.19
   3   5  -3    1.15    0.27
   3   5  -3    0.81    0.18
   3   5  -3    1.03    0.15
   3   5  -3    1.16    0.18
   3   5  -3    1.21    0.22
   3   5  -3    0.90    0.16
  -3  -5   3    1.21    0.24
  -3  -5   3    1.35    0.27
  -3  -5   3    1.00    0.20
  -3  -5   3    0.81    0.16
  -3  -5   3    0.84    0.13
  -3  -5   3    0.92    0.18
  -3  -5   3    1.19    0.18
  -3  -5   3    1.37    0.22
  -3  -5   3    0.94    0.15
  -3  -5   3    1.29    0.15
  -3  -5   3    1.08    0.24
   2   5  -3   39.53    1.07
   2   5  -3   40.61    0.98
   2   5  -3   41.09    1.06
   2   5  -3   40.40    1.16
   2   5  -3   40.54    1.21
   2   5  -3   39.56    0.86
   2   5  -3   39.57    0.99
   2   5  -3   38.33    1.02
   2   5  -3   39.62    0.96
   2   5  -3   41.43    1.03
   2   5  -3   39.57    0.97
  -2  -5   3   41.16    1.14
  -2  -5   3   38.81    0.77
  -2  -5   3   40.79    1.10
  -2  -5   3   39.32    0.89
  -2  -5   3   40.97    0.90
  -2  -5   3   40.06    0.92
  -2  -5   3   39.62    1.18
  -2  -5   3   39.09    0.89
  -2  -5   3   39.92    0.99
   1   5  -3    0.14    0.06
   1   5  -3    0.25    0.07
   1   5  -3    0.34    0.09
   1   5  -3    0.19    0.06
   1   5  -3    0.18    0.08
   1   5  -3    0.06    0.05
   1   5  -3    0.18    0.06
   1   5  -3    0.14    0.04
  -1  -5   3    0.12    0.02
  -1  -5   3    0.25    0.09
  -1  -5   3    0.17    0.09
  -1  -5   3    0.21    0.07
  -1  -5   3    0.18    0.07
  -1  -5   3    0.05    0.04
  -1  -5   3    0.14    0.05
  -1  -5   3    0.19    0.06
  -1  -5   3    0.15    0.07
  -1  -5   3    0.16    0.05
  -1  -5   3    0.26    0.07
   0   5  -3   14.09    0.43
   0   5  -3   12.60    0.41
   0   5  -3   13.20    0.39
   0   5  -3   13.89    0.42
   0   5  -3   13.55    0.44
   0   5  -3   14.16    0.41
   0   5  -3   13.79    0.37
   0   5  -3   13.81    0.47
   0   5  -3   14.00    0.37
   0   5  -3   13.19    0.39
   0   5  -3   14.29    0.44
   0  -5   3   13.25    0.31
   0  -5   3   13.37    0.43
   0  -5   3   13.75    0.44
   0  -5   3   13.63    0.38
   0  -5   3   13.61    0.38
   0  -5   3   13.03    0.44
   0  -5   3   13.79    0.41
   0  -5   3   13.79    0.38
   0  -5   3   13.79    0.38
   0  -5   3   13.83    0.48
   0  -5   3   13.62    0.29
  -1   5  -3    1.65    0.12
  -1   5  -3    1.68    0.16
  -1   5  -3    1.59    0.12
  -1   5  -3    1.66    0.15
  -1   5  -3    1.59    0.12
  -1   5  -3    1.65    0.15
  -1   5  -3    1.80    0.12
  -1   5  -3    1.59    0.08
  -1   5  -3    1.44    0.14
  -1   5  -3    1.52    0.11
  -1   5  -3    1.65    0.13
  -1   5  -3    1.69    0.14
   1  -5   3    1.56    0.13
   1  -5   3    1.55    0.12
   1  -5   3    1.54    0.13
   1  -5   3    1.55    0.15
   1  -5   3    1.58    0.10
   1  -5   3    1.62    0.16
   1  -5   3    1.68    0.14
   1  -5   3    1.45    0.12
   1  -5   3    1.37    0.15
   1  -5   3    1.45    0.11
   1  -5   3    1.67    0.13
  -2   5  -3   43.33    0.91
  -2   5  -3   45.70    0.91
  -2   5  -3   43.16    1.07
  -2   5  -3   44.47    0.82
  -2   5  -3   43.84    1.00
  -2   5  -3   44.39    1.02
  -2   5  -3   44.04    1.07
  -2   5  -3   43.77    1.06
  -2   5  -3   44.10    1.22
  -2   5  -3   43.49    1.11
  -2   5  -3   44.67    0.98
   2  -5   3   44.86    0.94
   2  -5   3   44.07    0.97
   2  -5   3   41.85    1.25
   2  -5   3   44.43    1.03
   2  -5   3   44.89    1.28
   2  -5   3   43.60    0.92
   2  -5   3   44.11    0.96
   2  -5   3   43.49    0.80
   2  -5   3   45.29    0.95
   2  -5   3   45.07    1.02
   2  -5   3   43.74    0.98
  -3   5  -3   22.47    0.74
  -3   5  -3   22.59    0.67
  -3   5  -3   22.17    0.72
  -3   5  -3   21.99    0.85
  -3   5  -3   22.75    0.77
  -3   5  -3   22.95    0.71
  -3   5  -3   23.03    0.81
  -3   5  -3   23.44    0.75
  -3   5  -3   22.54    0.74
  -3   5  -3   22.26    0.73
  -3   5  -3   22.29    0.67
  -3   5  -3   21.33    0.77
   3  -5   3   22.41    0.79
   3  -5   3   22.54    0.66
   3  -5   3   23.17    0.72
   3  -5   3   22.49    0.84
   3  -5   3   23.15    0.74
   3  -5   3   21.67    0.83
   3  -5   3   21.70    0.71
   3  -5   3   22.56    0.71
   3  -5   3   22.23    0.70
   3  -5   3   22.45    0.63
  -4   5  -3    0.82    0.17
  -4   5  -3    0.66    0.16
  -4   5  -3    0.59    0.16
  -4   5  -3    0.88    0.19
  -4   5  -3    0.65    0.15
  -4   5  -3    0.61    0.18
  -4   5  -3    0.83    0.17
  -4   5  -3    0.67    0.21
  -4   5  -3    0.98    0.27
  -4   5  -3    0.69    0.16
  -4   5  -3    0.84    0.18
   4  -5   3    0.63    0.14
   4  -5   3    0.73    0.13
   4  -5   3    0.57    0.13
   4  -5   3    0.96    0.21
   4  -5   3    0.53    0.18
   4  -5   3    0.83    0.18
   4  -5   3    1.29    0.22
   4  -5   3    0.69    0.15
   4  -5   3    0.72    0.20
  -5   5  -3    1.07    0.21
  -5   5  -3    0.83    0.17
  -5   5  -3    0.65    0.18
  -5   5  -3    0.94    0.34
  -5   5  -3    0.75    0.21
  -5   5  -3    1.27    0.20
  -5   5  -3    0.91    0.20
   5  -5   3    1.03    0.24
   5  -5   3    0.86    0.16
   5  -5   3    0.94    0.16
  -6   5  -3    0.62    0.17
  -6   5  -3    0.60    0.28
   5   4  -3    0.11    0.16
   5   4  -3   -0.02    0.17
  -5  -4   3    0.13    0.15
  -5  -4   3    0.61    0.22
  -5  -4   3    0.20    0.12
  -5  -4   3    0.08    0.18
   4   4  -3    3.14    0.39
   4   4  -3    3.79    0.29
   4   4  -3    2.79    0.29
   4   4  -3    3.33    0.33
   4   4  -3    3.28    0.44
   4   4  -3    3.04    0.26
   4   4  -3    3.16    0.33
   4   4  -3    4.29    0.33
   4   4  -3    3.47    0.26
   4   4  -3    3.23    0.31
   4   4  -3    3.24    0.34
  -4  -4   3    3.40    0.40
  -4  -4   3    3.40    0.26
  -4  -4   3    4.47    0.47
  -4  -4   3    2.64    0.29
  -4  -4   3    3.64    0.35
  -4  -4   3    3.20    0.38
  -4  -4   3    3.98    0.54
  -4  -4   3    4.07    0.45
   3   4  -3   18.41    0.67
   3   4  -3   19.45    0.63
   3   4  -3   19.14    0.75
   3   4  -3   19.61    0.74
   3   4  -3   20.76    0.92
   3   4  -3   18.61    0.69
   3   4  -3   19.98    0.78
   3   4  -3   18.81    0.72
   3   4  -3   19.12    0.84
   3   4  -3   19.73    0.74
   3   4  -3   19.00    0.62
  -3  -4   3   18.85    0.62
  -3  -4   3   19.15    0.58
  -3  -4   3   20.40    0.73
  -3  -4   3   18.65    0.72
  -3  -4   3   19.86    0.79
  -3  -4   3   19.34    0.63
  -3  -4   3   18.24    0.70
  -3  -4   3   20.01    0.83
  -3  -4   3   19.76    0.70
   2   4  -3    6.98    0.37
   2   4  -3    6.61    0.35
   2   4  -3    6.33    0.28
   2   4  -3    6.22    0.35
   2   4  -3    6.86    0.35
   2   4  -3    6.59    0.32
   2   4  -3    6.17    0.31
   2   4  -3    6.24    0.33
   2   4  -3    6.50    0.36
   2   4  -3    6.06    0.39
   2   4  -3    6.34    0.43
  -2  -4   3    6.35    0.34
  -2  -4   3    6.52    0.29
  -2  -4   3    6.51    0.39
  -2  -4   3    7.00    0.34
  -2  -4   3    6.78    0.29
  -2  -4   3    6.70    0.28
  -2  -4   3    6.90    0.35
  -2  -4   3    7.12    0.39
  -2  -4   3    7.04    0.43
  -2  -4   3    6.92    0.28
  -2  -4   3    6.58    0.35
   1   4  -3  100.94    1.88
   1   4  -3   97.89    1.82
   1   4  -3   97.94    1.76
   1   4  -3   98.48    1.78
   1   4  -3   98.78    1.62
   1   4  -3  100.50    1.71
   1   4  -3   97.55    1.87
   1   4  -3   99.10    1.80
   1   4  -3   99.27    1.78
   1   4  -3   98.44    1.74
  -1  -4   3  105.99    1.89
  -1  -4   3  103.41    1.78
  -1  -4   3   99.74    1.70
  -1  -4   3   98.59    1.76
  -1  -4   3   99.60    1.72
  -1  -4   3   98.58    1.69
  -1  -4   3   99.15    1.85
  -1  -4   3   99.31    1.85
  -1  -4   3  102.68    1.72
  -1  -4   3   99.08    1.67
  -1  -4   3   96.79    1.90
   0   4  -3    0.84    0.13
   0   4  -3    0.80    0.09
   0   4  -3    0.67    0.09
   0   4  -3    0.69    0.08
   0   4  -3    0.71    0.08
   0   4  -3    0.94    0.10
   0   4  -3    0.79    0.08
   0   4  -3    0.75    0.08
   0   4  -3    0.80    0.08
   0   4  -3    0.59    0.09
   0   4  -3    0.79    0.09
   0  -4   3    0.82    0.08
   0  -4   3    0.80    0.08
   0  -4   3    0.76    0.07
   0  -4   3    0.78    0.09
   0  -4   3    0.79    0.05
   0  -4   3    0.72    0.07
   0  -4   3    0.68    0.08
   0  -4   3    0.76    0.05
   0  -4   3    0.75    0.07
   0  -4   3    0.77    0.10
   0  -4   3    0.92    0.11
   0  -4   3    0.83    0.12
  -1   4  -3    2.65    0.15
  -1   4  -3    2.46    0.16
  -1   4  -3    2.79    0.18
  -1   4  -3    2.69    0.17
  -1   4  -3    2.90    0.17
  -1   4  -3    2.59    0.13
  -1   4  -3    2.67    0.14
  -1   4  -3    2.76    0.11
  -1   4  -3    2.65    0.14
  -1   4  -3    3.16    0.17
  -1   4  -3    2.70    0.13
  -1   4  -3    2.61    0.18
   1  -4   3    2.69    0.14
   1  -4   3    2.77    0.13
   1  -4   3    2.82    0.15
   1  -4   3    2.58    0.14
   1  -4   3    2.79    0.17
   1  -4   3    2.73    0.16
   1  -4   3    2.82    0.14
   1  -4   3    2.79    0.15
   1  -4   3    3.12    0.17
   1  -4   3    2.76    0.20
   1  -4   3    2.98    0.19
  -2   4  -3   23.85    0.67
  -2   4  -3   23.98    0.59
  -2   4  -3   23.81    0.59
  -2   4  -3   23.38    0.75
  -2   4  -3   23.66    0.63
  -2   4  -3   24.54    0.62
  -2   4  -3   23.90    0.70
  -2   4  -3   23.43    0.64
  -2   4  -3   23.25    0.71
   2  -4   3   23.11    0.71
   2  -4   3   23.27    0.63
   2  -4   3   23.83    0.63
   2  -4   3   23.68    0.75
   2  -4   3   23.75    0.63
   2  -4   3   23.60    0.56
   2  -4   3   23.92    0.67
   2  -4   3   23.53    0.62
   2  -4   3   23.62    0.62
   2  -4   3   23.96    0.60
  -3   4  -3    6.07    0.37
  -3   4  -3    6.94    0.37
  -3   4  -3    6.06    0.33
  -3   4  -3    6.16    0.33
  -3   4  -3    6.21    0.36
  -3   4  -3    6.14    0.35
  -3   4  -3    6.23    0.42
  -3   4  -3    6.30    0.39
  -3   4  -3    6.81    0.36
  -3   4  -3    6.27    0.35
  -3   4  -3    6.29    0.37
  -3   4  -3    6.62    0.40
   3  -4   3    6.49    0.29
   3  -4   3    6.01    0.40
   3  -4   3    6.17    0.41
   3  -4   3    5.95    0.37
   3  -4   3    6.66    0.33
   3  -4   3    6.69    0.43
   3  -4   3    6.08    0.31
   3  -4   3    6.13    0.32
   3  -4   3    6.38    0.35
   3  -4   3    6.57    0.37
  -4   4  -3   17.14    0.82
  -4   4  -3   17.09    0.76
  -4   4  -3   17.50    0.70
  -4   4  -3   17.68    0.68
  -4   4  -3   17.85    0.76
  -4   4  -3   17.21    0.71
  -4   4  -3   17.24    0.66
  -4   4  -3   17.03    0.73
  -4   4  -3   17.78    0.72
  -4   4  -3   17.13    0.69
   4  -4   3   17.70    0.58
   4  -4   3   17.16    0.58
   4  -4   3   17.71    0.72
   4  -4   3   16.97    0.78
   4  -4   3   17.25    0.65
   4  -4   3   16.89    0.72
   4  -4   3   16.16    0.68
   4  -4   3   17.39    0.64
   4  -4   3   16.83    0.74
  -5   4  -3   -0.10    0.08
  -5   4  -3    0.02    0.10
  -5   4  -3   -0.19    0.07
  -5   4  -3   -0.19    0.09
  -5   4  -3   -0.12    0.08
  -5   4  -3    0.08    0.08
   5  -4   3    0.07    0.13
   5  -4   3   -0.03    0.11
   5  -4   3   -0.02    0.07
  -6   4  -3    0.96    0.27
  -6   4  -3    0.91    0.27
  -6   4  -3    1.64    0.47
  -6   4  -3    1.64    0.34
  -6   4  -3    1.10    0.24
   5   3  -3    1.19    0.41
   5   3  -3    0.81    0.24
  -5  -3   3    0.99    0.24
  -5  -3   3    0.54    0.17
  -5  -3   3    0.72    0.26
  -5  -3   3    0.57    0.19
  -5  -3   3    0.71    0.28
   4   3  -3    3.76    0.28
   4   3  -3    3.98    0.38
   4   3  -3    3.60    0.43
   4   3  -3    3.70    0.30
   4   3  -3    3.73    0.25
   4   3  -3    4.07    0.33
   4   3  -3    4.30    0.36
   4   3  -3    4.54    0.45
   4   3  -3    4.05    0.35
   4   3  -3    4.25    0.38
   4   3  -3    3.82    0.30
  -4  -3   3    3.98    0.38
  -4  -3   3    4.32    0.44
  -4  -3   3    4.86    0.42
  -4  -3   3    4.06    0.26
  -4  -3   3    4.30    0.40
  -4  -3   3    4.44    0.32
  -4  -3   3    3.92    0.30
  -4  -3   3    4.12    0.36
  -4  -3   3    4.14    0.37
   3   3  -3   27.98    0.80
   3   3  -3   28.04    0.90
   3   3  -3   27.26    0.84
   3   3  -3   27.64    0.87
   3   3  -3   28.45    1.02
   3   3  -3   26.82    0.84
   3   3  -3   26.51    0.86
   3   3  -3   27.09    0.86
   3   3  -3   27.70    1.06
   3   3  -3   26.11    0.89
   3   3  -3   26.70    0.69
   3   3  -3   28.82    0.79
  -3  -3   3   27.68    0.70
  -3  -3   3   27.56    0.78
  -3  -3   3   26.12    0.85
  -3  -3   3   26.57    0.90
  -3  -3   3   26.17    0.95
  -3  -3   3   26.24    0.76
  -3  -3   3   26.60    0.87
  -3  -3   3   27.74    1.03
  -3  -3   3   28.75    0.95
  -3  -3   3   28.70    0.88
   2   3  -3   23.89    0.91
   2   3  -3   25.25    0.72
   2   3  -3   25.20    0.72
   2   3  -3   24.90    0.73
   2   3  -3   25.26    0.66
   2   3  -3   25.62    0.65
   2   3  -3   26.18    0.77
   2   3  -3   25.00    0.85
   2   3  -3   26.21    0.77
   2   3  -3   25.68    0.81
   2   3  -3   26.30    0.69
  -2  -3   3   27.01    0.77
  -2  -3   3   26.96    0.68
  -2  -3   3   27.53    0.86
  -2  -3   3   24.85    0.76
  -2  -3   3   25.58    0.73
  -2  -3   3   25.69    0.80
  -2  -3   3   26.83    0.86
  -2  -3   3   25.83    0.71
  -2  -3   3   25.73    0.74
   1   3  -3    0.70    0.07
   1   3  -3    0.71    0.07
   1   3  -3    0.49    0.10
   1   3  -3    0.58    0.10
   1   3  -3    0.62    0.11
   1   3  -3    0.53    0.08
   1   3  -3    0.66    0.10
   1   3  -3    0.47    0.08
   1   3  -3    0.72    0.11
   1   3  -3    0.64    0.10
  -1  -3   3    0.66    0.08
  -1  -3   3    0.56    0.09
  -1  -3   3    0.63    0.10
  -1  -3   3    0.61    0.10
  -1  -3   3    0.63    0.07
  -1  -3   3    0.63    0.11
  -1  -3   3    0.71    0.09
  -1  -3   3    0.71    0.08
  -1  -3   3    0.69    0.07
  -1  -3   3    0.71    0.07
  -1  -3   3    0.62    0.08
   0   3  -3   50.28    0.97
   0   3  -3   49.06    0.99
   0   3  -3   49.90    0.86
   0   3  -3   49.73    0.88
   0   3  -3   49.94    0.92
   0   3  -3   51.02    0.92
   0   3  -3   49.98    0.89
   0   3  -3   50.35    0.77
   0   3  -3   50.52    0.91
   0   3  -3   50.43    0.88
   0   3  -3   51.14    0.92
   0  -3   3   49.06    1.00
   0  -3   3   50.62    0.90
   0  -3   3   50.56    0.93
   0  -3   3   48.25    0.76
   0  -3   3   51.65    0.88
   0  -3   3   50.14    0.94
   0  -3   3   51.00    0.87
   0  -3   3   50.45    0.90
   0  -3   3   48.14    0.87
   0  -3   3   50.48    0.93
   0  -3   3   50.07    0.77
  -1   3  -3    1.01    0.08
  -1   3  -3    1.04    0.10
  -1   3  -3    1.09    0.09
  -1   3  -3    1.24    0.12
  -1   3  -3    0.97    0.09
  -1   3  -3    1.16    0.07
  -1   3  -3    1.24    0.08
  -1   3  -3    1.15    0.09
  -1   3  -3    0.89    0.08
  -1   3  -3    1.28    0.11
  -1   3  -3    1.04    0.11
  -1   3  -3    1.16    0.09
   1  -3   3    1.19    0.11
   1  -3   3    1.40    0.14
   1  -3   3    1.13    0.09
   1  -3   3    1.19    0.09
   1  -3   3    1.15    0.09
   1  -3   3    1.11    0.10
   1  -3   3    1.08    0.08
   1  -3   3    1.12    0.08
  -2   3  -3    7.78    0.33
  -2   3  -3    7.75    0.37
  -2   3  -3    7.01    0.36
  -2   3  -3    7.18    0.33
  -2   3  -3    7.37    0.30
  -2   3  -3    6.60    0.34
  -2   3  -3    6.69    0.29
  -2   3  -3    7.23    0.30
  -2   3  -3    7.45    0.30
  -2   3  -3    7.08    0.31
  -2   3  -3    7.10    0.31
   2  -3   3    7.31    0.38
   2  -3   3    6.58    0.29
   2  -3   3    6.89    0.24
   2  -3   3    7.02    0.34
   2  -3   3    7.51    0.29
   2  -3   3    7.40    0.31
   2  -3   3    7.51    0.29
   2  -3   3    6.77    0.32
   2  -3   3    6.97    0.29
  -3   3  -3    4.30    0.30
  -3   3  -3    3.69    0.30
  -3   3  -3    3.93    0.29
  -3   3  -3    4.21    0.28
  -3   3  -3    4.54    0.31
  -3   3  -3    4.25    0.29
  -3   3  -3    4.17    0.28
  -3   3  -3    3.83    0.38
  -3   3  -3    4.28    0.27
  -3   3  -3    3.87    0.25
  -3   3  -3    3.62    0.26
  -3   3  -3    4.19    0.28
   3  -3   3    4.02    0.25
   3  -3   3    3.62    0.27
   3  -3   3    4.57    0.31
   3  -3   3    4.02    0.28
   3  -3   3    4.10    0.23
   3  -3   3    4.39    0.30
   3  -3   3    3.93    0.31
   3  -3   3    4.17    0.27
  -4   3  -3   12.90    0.58
  -4   3  -3   12.78    0.59
  -4   3  -3   12.80    0.60
  -4   3  -3   12.60    0.62
  -4   3  -3   12.49    0.67
  -4   3  -3   13.58    0.63
  -4   3  -3   12.92    0.66
  -4   3  -3   12.93    0.65
  -4   3  -3   12.07    0.52
  -4   3  -3   12.92    0.74
   4  -3   3   12.92    0.45
   4  -3   3   13.45    0.67
   4  -3   3   12.82    0.57
   4  -3   3   11.68    0.53
   4  -3   3   12.43    0.50
   4  -3   3   11.83    0.63
   4  -3   3   12.45    0.30
   4  -3   3   11.45    0.58
  -5   3  -3    7.00    0.55
  -5   3  -3    6.17    0.48
  -5   3  -3    5.78    0.49
  -5   3  -3    6.43    0.48
  -5   3  -3    6.39    0.48
  -5   3  -3    6.22    0.46
  -5   3  -3    6.74    0.48
  -5   3  -3    6.60    0.52
   5  -3   3    6.30    0.38
   5  -3   3    5.65    0.50
  -6   3  -3   -0.04    0.11
  -6   3  -3   -0.24    0.24
  -6   3  -3    0.37    0.17
  -6   3  -3    0.15    0.10
  -6   3  -3   -0.13    0.13
  -6   3  -3    0.06    0.11
   5   2  -3   -0.07    0.17
   5   2  -3    0.07    0.15
   5   2  -3    0.05    0.13
   5   2  -3   -0.18    0.10
   5   2  -3   -0.26    0.28
  -5  -2   3    0.24    0.09
  -5  -2   3   -0.22    0.10
  -5  -2   3   -0.08    0.12
  -5  -2   3    0.09    0.17
   4   2  -3    1.31    0.21
   4   2  -3    1.21    0.25
   4   2  -3    1.27    0.22
   4   2  -3    0.95    0.20
   4   2  -3    0.80    0.20
   4   2  -3    1.99    0.39
   4   2  -3    0.93    0.20
   4   2  -3    1.33    0.16
   4   2  -3    1.03    0.22
   4   2  -3    1.03    0.14
   4   2  -3    1.21    0.23
   4   2  -3    1.04    0.19
  -4  -2   3    1.65    0.30
  -4  -2   3    1.03    0.23
  -4  -2   3    1.43    0.25
  -4  -2   3    1.10    0.25
  -4  -2   3    0.92    0.18
  -4  -2   3    1.01    0.21
  -4  -2   3    1.17    0.17
  -4  -2   3    1.34    0.27
  -4  -2   3    1.19    0.27
   3   2  -3    0.43    0.11
   3   2  -3    0.34    0.11
   3   2  -3    0.44    0.13
   3   2  -3    0.31    0.11
   3   2  -3    0.27    0.10
   3   2  -3    0.33    0.08
   3   2  -3    0.45    0.11
   3   2  -3    0.24    0.12
   3   2  -3    0.34    0.11
   3   2  -3    0.22    0.10
   3   2  -3    0.44    0.13
   3   2  -3    0.36    0.16
  -3  -2   3    0.30    0.10
  -3  -2   3    0.35    0.09
  -3  -2   3    0.52    0.13
  -3  -2   3    0.52    0.16
  -3  -2   3    0.24    0.10
  -3  -2   3    0.33    0.12
  -3  -2   3    0.37    0.13
  -3  -2   3    0.38    0.09
  -3  -2   3    0.49    0.13
  -3  -2   3    0.21    0.07
   2   2  -3    4.84    0.25
   2   2  -3    4.66    0.29
   2   2  -3    4.76    0.27
   2   2  -3    4.69    0.29
   2   2  -3    5.17    0.27
   2   2  -3    4.70    0.32
   2   2  -3    5.20    0.29
   2   2  -3    4.99    0.29
   2   2  -3    4.43    0.39
   2   2  -3    5.18    0.31
   2   2  -3    4.77    0.32
  -2  -2   3    4.47    0.29
  -2  -2   3    4.55    0.26
  -2  -2   3    4.52    0.28
  -2  -2   3    4.79    0.33
  -2  -2   3    5.17    0.27
  -2  -2   3    5.03    0.25
  -2  -2   3    4.85    0.24
  -2  -2   3    5.44    0.32
  -2  -2   3    4.91    0.20
   1   2  -3    4.04    0.22
   1   2  -3    3.65    0.16
   1   2  -3    3.97    0.19
   1   2  -3    4.09    0.21
   1   2  -3    3.72    0.23
   1   2  -3    3.84    0.14
   1   2  -3    3.79    0.23
   1   2  -3    3.56    0.18
   1   2  -3    3.96    0.19
   1   2  -3    3.70    0.21
   1   2  -3    3.82    0.20
  -1  -2   3    3.69    0.21
  -1  -2   3    3.66    0.16
  -1  -2   3    3.75    0.16
  -1  -2   3    3.78    0.13
  -1  -2   3    3.85    0.14
  -1  -2   3    3.72    0.16
  -1  -2   3    3.90    0.24
  -1  -2   3    3.80    0.20
  -1  -2   3    4.19    0.21
  -1  -2   3    3.81    0.18
   0   2  -3    0.01    0.02
   0   2  -3    0.00    0.01
   0   2  -3   -0.01    0.01
   0   2  -3    0.02    0.02
   0   2  -3    0.00    0.01
   0   2  -3    0.01    0.02
   0   2  -3    0.02    0.02
   0   2  -3    0.00    0.01
   0   2  -3    0.00    0.02
   0   2  -3    0.00    0.02
   0   2  -3    0.03    0.02
   0  -2   3    0.01    0.02
   0  -2   3    0.02    0.02
   0  -2   3    0.02    0.01
   0  -2   3    0.03    0.02
   0  -2   3    0.01    0.02
   0  -2   3   -0.01    0.01
   0  -2   3    0.01    0.01
   0  -2   3    0.00    0.02
   0  -2   3    0.01    0.02
   0  -2   3    0.00    0.01
   0  -2   3    0.01    0.02
  -1   2  -3  112.34    1.81
  -1   2  -3  112.50    1.84
  -1   2  -3  112.71    1.97
  -1   2  -3  110.24    1.81
  -1   2  -3  111.72    1.98
   1  -2   3  114.91    1.82
   1  -2   3  116.48    1.75
   1  -2   3  112.69    1.87
   1  -2   3  112.22    1.83
   1  -2   3  111.15    1.98
  -2   2  -3    1.35    0.16
  -2   2  -3    1.42    0.12
  -2   2  -3    1.47    0.13
  -2   2  -3    1.46    0.14
  -2   2  -3    1.46    0.15
  -2   2  -3    1.39    0.13
  -2   2  -3    1.28    0.14
  -2   2  -3    1.37    0.14
  -2   2  -3    1.61    0.12
  -2   2  -3    1.37    0.12
  -2   2  -3    1.43    0.16
  -2   2  -3    1.36    0.14
   2  -2   3    1.53    0.14
   2  -2   3    1.47    0.11
   2  -2   3    1.27    0.10
   2  -2   3    1.37    0.13
   2  -2   3    1.39    0.10
   2  -2   3    1.18    0.12
   2  -2   3    1.46    0.15
   2  -2   3    1.43    0.15
  -3   2  -3   19.47    0.65
  -3   2  -3   19.04    0.65
  -3   2  -3   19.10    0.55
  -3   2  -3   18.35    0.66
  -3   2  -3   18.36    0.70
  -3   2  -3   19.10    0.62
  -3   2  -3   18.86    0.66
  -3   2  -3   18.71    0.63
  -3   2  -3   19.75    0.73
  -3   2  -3   20.72    0.71
   3  -2   3   18.60    0.69
   3  -2   3   19.11    0.65
   3  -2   3   19.18    0.63
   3  -2   3   19.45    0.55
   3  -2   3   18.86    0.69
   3  -2   3   18.81    0.52
   3  -2   3   20.16    0.41
   3  -2   3   19.26    0.61
   3  -2   3   19.17    0.66
   3  -2   3   19.31    0.50
  -4   2  -3    2.69    0.28
  -4   2  -3    2.02    0.28
  -4   2  -3    2.20    0.26
  -4   2  -3    2.05    0.32
  -4   2  -3    2.39    0.28
  -4   2  -3    2.19    0.25
  -4   2  -3    2.33    0.21
  -4   2  -3    2.35    0.27
  -4   2  -3    1.84    0.24
  -4   2  -3    2.22    0.25
  -4   2  -3    2.13    0.25
  -4   2  -3    1.94    0.29
   4  -2   3    2.49    0.25
   4  -2   3    2.44    0.25
   4  -2   3    2.48    0.25
   4  -2   3    2.38    0.24
   4  -2   3    2.11    0.32
   4  -2   3    2.28    0.27
   4  -2   3    2.30    0.27
   4  -2   3    1.96    0.16
   4  -2   3    2.19    0.27
   4  -2   3    2.09    0.15
  -5   2  -3   11.50    0.62
  -5   2  -3   12.31    0.66
  -5   2  -3   12.48    0.67
  -5   2  -3   12.43    0.68
  -5   2  -3   13.53    0.76
  -5   2  -3   12.51    0.70
  -5   2  -3   11.87    0.73
  -5   2  -3   12.65    0.70
   5  -2   3   12.41    0.69
   5  -2   3   12.05    0.54
  -6   2  -3    1.94    0.35
  -6   2  -3    2.25    0.42
  -6   2  -3    1.90    0.53
  -6   2  -3    1.87    0.32
  -6   2  -3    2.22    0.42
  -6   2  -3    2.72    0.48
   5   1  -3    0.19    0.14
   5   1  -3    0.24    0.14
   5   1  -3    0.15    0.25
   5   1  -3    0.01    0.16
   5   1  -3    0.06    0.15
   5   1  -3    0.07    0.16
  -5  -1   3    0.32    0.18
  -5  -1   3    0.05    0.08
  -5  -1   3    0.09    0.14
  -5  -1   3   -0.01    0.12
  -5  -1   3    0.56    0.21
   4   1  -3    2.87    0.30
   4   1  -3    2.66    0.36
   4   1  -3    3.21    0.36
   4   1  -3    2.86    0.29
   4   1  -3    3.18    0.30
   4   1  -3    2.53    0.30
   4   1  -3    3.23    0.29
   4   1  -3    3.12    0.37
   4   1  -3    2.68    0.26
   4   1  -3    2.89    0.17
  -4  -1   3    2.96    0.29
  -4  -1   3    2.64    0.25
  -4  -1   3    2.75    0.28
  -4  -1   3    2.30    0.38
  -4  -1   3    2.50    0.30
  -4  -1   3    2.37    0.24
  -4  -1   3    2.79    0.29
  -4  -1   3    2.64    0.34
  -4  -1   3    3.08    0.33
  -4  -1   3    2.76    0.33
  -4  -1   3    3.30    0.25
   3   1  -3    0.19    0.09
   3   1  -3    0.22    0.06
   3   1  -3    0.17    0.10
   3   1  -3    0.28    0.09
   3   1  -3    0.22    0.08
   3   1  -3    0.21    0.05
   3   1  -3    0.27    0.07
   3   1  -3    0.20    0.09
   3   1  -3    0.20    0.09
   3   1  -3    0.22    0.08
  -3  -1   3    0.27    0.07
  -3  -1   3    0.20    0.07
  -3  -1   3    0.16    0.08
  -3  -1   3    0.04    0.06
  -3  -1   3    0.16    0.13
  -3  -1   3    0.25    0.14
  -3  -1   3    0.17    0.07
  -3  -1   3    0.16    0.08
  -3  -1   3    0.16    0.08
  -3  -1   3    0.03    0.07
   2   1  -3   42.76    1.01
   2   1  -3   44.05    0.75
   2   1  -3   44.47    0.98
   2   1  -3   43.86    1.10
   2   1  -3   43.22    1.09
   2   1  -3   43.79    0.99
   2   1  -3   44.55    1.06
   2   1  -3   42.72    1.03
   2   1  -3   44.34    1.16
   2   1  -3   42.89    1.02
  -2  -1   3   43.06    1.02
  -2  -1   3   45.42    1.00
  -2  -1   3   44.21    0.84
  -2  -1   3   43.93    1.13
  -2  -1   3   44.33    0.96
  -2  -1   3   43.94    1.09
  -2  -1   3   44.97    0.98
  -2  -1   3   43.96    0.93
  -2  -1   3   44.58    1.03
  -2  -1   3   43.44    1.07
  -2  -1   3   42.27    1.05
   1   1  -3   32.45    0.75
   1   1  -3   32.89    0.78
   1   1  -3   31.93    0.78
   1   1  -3   33.24    0.69
   1   1  -3   33.76    0.67
   1   1  -3   30.87    0.70
   1   1  -3   31.71    0.75
   1   1  -3   33.25    0.67
  -1  -1   3   33.08    0.53
  -1  -1   3   33.51    0.79
  -1  -1   3   32.38    0.72
  -1  -1   3   32.52    0.74
  -1  -1   3   33.00    0.75
  -1  -1   3   33.38    0.64
  -1  -1   3   33.32    0.70
  -1  -1   3   30.76    0.63
  -1  -1   3   33.39    0.65
  -1  -1   3   33.64    0.55
   0   1  -3   40.25    0.66
   0   1  -3   37.69    0.64
   0   1  -3   38.19    0.67
   0   1  -3   39.00    0.65
   0   1  -3   39.44    0.67
   0   1  -3   37.78    0.76
   0   1  -3   38.56    0.63
   0  -1   3   40.06    0.67
   0  -1   3   39.62    0.63
   0  -1   3   38.79    0.76
   0  -1   3   38.85    0.71
   0  -1   3   40.92    0.66
   0  -1   3   37.09    0.72
   0  -1   3   38.62    0.63
   0  -1   3   38.66    0.64
  -1   1  -3   50.38    0.83
  -1   1  -3   50.55    1.03
  -1   1  -3   51.43    0.88
  -1   1  -3   51.33    0.85
  -1   1  -3   46.61    0.93
  -1   1  -3   48.19    1.01
  -1   1  -3   52.17    0.91
  -1   1  -3   50.15    0.84
  -1   1  -3   48.07    0.87
  -1   1  -3   50.12    0.93
   1  -1   3   50.77    0.89
   1  -1   3   51.30    0.92
   1  -1   3   49.83    1.04
   1  -1   3   50.45    0.88
   1  -1   3   50.46    0.87
  -2   1  -3    0.90    0.10
  -2   1  -3    1.01    0.12
  -2   1  -3    0.76    0.13
  -2   1  -3    0.77    0.11
  -2   1  -3    0.89    0.11
  -2   1  -3    0.98    0.11
  -2   1  -3    1.11    0.16
  -2   1  -3    0.97    0.11
  -2   1  -3    0.94    0.08
  -2   1  -3    0.88    0.13
  -2   1  -3    0.97    0.07
  -2   1  -3    0.70    0.09
  -2   1  -3    1.07    0.13
   2  -1   3    0.88    0.14
   2  -1   3    0.97    0.11
   2  -1   3    0.99    0.11
   2  -1   3    0.98    0.08
   2  -1   3    0.96    0.11
   2  -1   3    0.89    0.07
   2  -1   3    1.07    0.13
   2  -1   3    0.99    0.11
   2  -1   3    0.95    0.08
   2  -1   3    0.94    0.12
   2  -1   3    0.88    0.07
  -3   1  -3    8.49    0.48
  -3   1  -3    8.50    0.45
  -3   1  -3    7.76    0.46
  -3   1  -3    8.77    0.43
  -3   1  -3    8.54    0.45
  -3   1  -3    8.00    0.44
  -3   1  -3    8.38    0.39
  -3   1  -3    8.47    0.42
  -3   1  -3    8.56    0.31
  -3   1  -3    8.49    0.44
  -3   1  -3    8.28    0.41
   3  -1   3    8.46    0.40
   3  -1   3    8.24    0.45
   3  -1   3    8.64    0.28
   3  -1   3    8.83    0.41
   3  -1   3    8.51    0.33
   3  -1   3    8.86    0.43
   3  -1   3    8.47    0.42
   3  -1   3    8.55    0.32
   3  -1   3    8.16    0.38
   3  -1   3    9.06    0.45
   3  -1   3    8.64    0.31
  -4   1  -3    2.07    0.24
  -4   1  -3    1.89    0.32
  -4   1  -3    1.53    0.24
  -4   1  -3    1.99    0.32
  -4   1  -3    1.75    0.25
  -4   1  -3    1.81    0.25
  -4   1  -3    1.78    0.27
  -4   1  -3    1.59    0.20
  -4   1  -3    1.86    0.24
  -4   1  -3    1.88    0.16
  -4   1  -3    2.06    0.30
  -4   1  -3    1.99    0.29
   4  -1   3    1.71    0.12
   4  -1   3    1.75    0.20
   4  -1   3    1.83    0.19
   4  -1   3    1.24    0.21
   4  -1   3    1.55    0.38
   4  -1   3    2.17    0.25
   4  -1   3    1.28    0.23
   4  -1   3    1.87    0.22
   4  -1   3    1.61    0.26
   4  -1   3    1.98    0.14
   4  -1   3    1.52    0.26
  -5   1  -3    1.67    0.31
  -5   1  -3    2.17    0.24
  -5   1  -3    1.70    0.30
  -5   1  -3    2.13    0.36
  -5   1  -3    1.61    0.32
  -5   1  -3    2.30    0.29
  -5   1  -3    2.20    0.27
   5  -1   3    2.05    0.24
   6   0  -3    0.09    0.20
   6   0  -3    0.16    0.16
  -6   0   3   -0.16    0.21
  -6   0   3    0.25    0.16
  -6   0   3    0.00    0.16
   5   0  -3   -0.09    0.09
   5   0  -3   -0.05    0.09
   5   0  -3    0.27    0.13
   5   0  -3   -0.05    0.12
   5   0  -3    0.05    0.13
  -5   0   3   -0.01    0.10
  -5   0   3   -0.05    0.07
  -5   0   3   -0.31    0.12
  -5   0   3    0.09    0.08
  -5   0   3   -0.12    0.10
  -5   0   3   -0.23    0.10
  -5   0   3    0.09    0.08
  -5   0   3    0.03    0.11
  -5   0   3    0.11    0.12
   4   0  -3   16.54    0.79
   4   0  -3   15.33    0.71
   4   0  -3   16.01    0.66
   4   0  -3   15.74    0.69
   4   0  -3   15.94    0.84
   4   0  -3   16.49    0.74
   4   0  -3   16.03    0.68
   4   0  -3   15.99    0.68
   4   0  -3   16.21    0.80
  -4   0   3   16.09    0.75
  -4   0   3   16.62    0.59
  -4   0   3   16.57    0.74
  -4   0   3   15.34    0.64
  -4   0   3   16.10    0.79
  -4   0   3   16.92    0.79
  -4   0   3   16.54    0.70
  -4   0   3   15.61    0.67
  -4   0   3   15.82    0.82
  -4   0   3   16.31    0.69
  -4   0   3   15.72    0.62
   3   0  -3    0.65    0.14
   3   0  -3    0.56    0.11
   3   0  -3    0.51    0.13
   3   0  -3    0.49    0.14
   3   0  -3    0.85    0.16
   3   0  -3    0.72    0.14
   3   0  -3    1.07    0.28
   3   0  -3    0.57    0.13
  -3   0   3    0.47    0.14
  -3   0   3    0.48    0.15
  -3   0   3    0.79    0.13
  -3   0   3    1.07    0.20
  -3   0   3    0.46    0.15
  -3   0   3    0.77    0.13
  -3   0   3    0.85    0.16
  -3   0   3    0.56    0.11
  -3   0   3    0.67    0.14
  -3   0   3    0.71    0.13
  -3   0   3    0.80    0.18
   2   0  -3   14.07    0.48
   2   0  -3   14.23    0.57
   2   0  -3   14.81    0.53
   2   0  -3   14.27    0.53
   2   0  -3   14.13    0.55
   2   0  -3   14.85    0.48
   2   0  -3   14.13    0.54
   2   0  -3   14.09    0.51
   2   0  -3   14.11    0.50
  -2   0   3   14.44    0.46
  -2   0   3   13.96    0.53
  -2   0   3   14.62    0.44
  -2   0   3   14.27    0.46
  -2   0   3   13.99    0.52
  -2   0   3   14.51    0.47
  -2   0   3   15.46    0.58
  -2   0   3   14.74    0.56
  -2   0   3   14.46    0.40
  -2   0   3   14.20    0.38
  -2   0   3   15.09    0.55
  -2   0   3   14.78    0.50
   1   0  -3    1.03    0.11
   1   0  -3    1.17    0.06
   1   0  -3    1.23    0.13
   1   0  -3    1.16    0.10
   1   0  -3    1.13    0.10
   1   0  -3    1.17    0.12
   1   0  -3    1.08    0.11
   1   0  -3    1.24    0.09
   1   0  -3    1.08    0.10
   1   0  -3    1.00    0.11
   1   0  -3    0.99    0.09
  -1   0   3    1.06    0.11
  -1   0   3    1.17    0.11
  -1   0   3    1.09    0.09
  -1   0   3    1.26    0.09
  -1   0   3    1.11    0.08
  -1   0   3    1.12    0.12
  -1   0   3    0.97    0.08
  -1   0   3    1.18    0.11
  -1   0   3    1.10    0.12
   0   0  -3   67.99    1.06
   0   0  -3   58.98    1.03
   0   0  -3   64.21    1.04
   0   0  -3   61.28    1.07
   0   0  -3   66.64    1.15
   0   0  -3   66.58    1.02
   0   0  -3   64.72    1.18
   0   0   3   66.19    1.04
   0   0   3   65.68    1.01
   0   0   3   66.40    1.04
   0   0   3   67.46    1.17
   0   0   3   65.94    1.17
  -1   0  -3    0.08    0.03
  -1   0  -3    0.06    0.03
  -1   0  -3    0.09    0.03
  -1   0  -3    0.06    0.02
  -1   0  -3    0.05    0.03
  -1   0  -3    0.07    0.03
  -1   0  -3    0.08    0.04
  -1   0  -3    0.04    0.02
  -1   0  -3    0.04    0.03
  -1   0  -3    0.06    0.02
  -1   0  -3    0.06    0.03
  -1   0  -3    0.10    0.02
  -1   0  -3    0.08    0.04
  -1   0  -3    0.08    0.03
   1   0   3    0.05    0.03
   1   0   3    0.06    0.03
   1   0   3    0.07    0.03
   1   0   3    0.03    0.03
   1   0   3    0.07    0.02
   1   0   3    0.06    0.02
   1   0   3    0.05    0.02
   1   0   3    0.03    0.03
  -2   0  -3   47.22    1.08
  -2   0  -3   48.09    0.98
  -2   0  -3   47.63    0.99
  -2   0  -3   47.65    0.92
  -2   0  -3   47.19    1.07
  -2   0  -3   48.08    1.07
  -2   0  -3   47.29    0.98
  -2   0  -3   47.88    1.04
  -2   0  -3   47.00    1.10
  -2   0  -3   45.99    1.01
  -2   0  -3   46.76    0.98
  -2   0  -3   47.99    0.79
   2   0   3   46.55    0.99
   2   0   3   48.56    1.07
   2   0   3   48.82    0.89
   2   0   3   47.67    0.98
   2   0   3   47.88    1.10
   2   0   3   47.52    1.04
   2   0   3   49.28    1.00
   2   0   3   47.70    0.84
   2   0   3   48.53    0.91
   2   0   3   46.82    0.99
  -3   0  -3    8.76    0.43
  -3   0  -3    8.43    0.42
  -3   0  -3    9.19    0.43
  -3   0  -3    8.92    0.40
  -3   0  -3    9.13    0.46
  -3   0  -3    9.09    0.45
  -3   0  -3    9.37    0.42
  -3   0  -3    8.97    0.24
  -3   0  -3    9.02    0.48
  -3   0  -3    8.65    0.43
  -3   0  -3    9.27    0.46
  -3   0  -3    9.01    0.36
   3   0   3    8.77    0.47
   3   0   3    8.67    0.32
   3   0   3    9.28    0.46
   3   0   3    9.37    0.42
   3   0   3    9.33    0.36
   3   0   3    9.20    0.46
   3   0   3    9.09    0.34
   3   0   3    8.89    0.42
   3   0   3    8.53    0.39
   3   0   3    8.52    0.40
  -4   0  -3    3.62    0.31
  -4   0  -3    2.88    0.28
  -4   0  -3    2.59    0.27
  -4   0  -3    3.23    0.33
  -4   0  -3    2.48    0.29
  -4   0  -3    3.11    0.35
  -4   0  -3    2.88    0.35
  -4   0  -3    2.27    0.28
  -4   0  -3    3.22    0.31
  -4   0  -3    3.36    0.33
   4   0   3    2.91    0.36
   4   0   3    3.03    0.29
   4   0   3    2.71    0.26
   4   0   3    3.07    0.22
   4   0   3    3.09    0.30
   4   0   3    3.10    0.26
   4   0   3    3.05    0.28
   4   0   3    3.02    0.28
   4   0   3    2.98    0.28
  -5   0  -3    1.88    0.32
  -5   0  -3    1.54    0.34
  -5   0  -3    1.98    0.36
  -5   0  -3    2.62    0.55
  -5   0  -3    1.87    0.42
   5   0   3    1.74    0.29
   5   0   3    2.26    0.36
   6  -1  -3   -0.03    0.20
  -6   1   3    0.02    0.16
  -6   1   3   -0.04    0.16
   5  -1  -3   19.59    0.79
   5  -1  -3   16.69    0.76
   5  -1  -3   21.56    1.07
   5  -1  -3   19.72    0.98
   5  -1  -3   17.73    0.88
   5  -1  -3   18.90    0.78
   5  -1  -3   20.33    0.88
   5  -1  -3   17.72    0.91
  -5   1   3   18.08    0.90
  -5   1   3   19.55    0.86
  -5   1   3   17.44    0.83
  -5   1   3   17.43    0.79
  -5   1   3   20.44    0.89
  -5   1   3   16.76    0.93
  -5   1   3   19.30    0.78
  -5   1   3   19.06    0.74
  -5   1   3   20.06    0.98
  -5   1   3   20.09    1.05
   4  -1  -3    0.49    0.15
   4  -1  -3    0.66    0.17
   4  -1  -3    0.64    0.16
   4  -1  -3    0.66    0.17
   4  -1  -3    0.91    0.24
   4  -1  -3    0.72    0.21
   4  -1  -3    0.75    0.23
   4  -1  -3    0.64    0.17
  -4   1   3    0.56    0.13
  -4   1   3    0.41    0.11
  -4   1   3    0.60    0.14
  -4   1   3    0.85    0.20
  -4   1   3    1.03    0.20
  -4   1   3    0.80    0.20
  -4   1   3    0.76    0.17
  -4   1   3    0.68    0.20
  -4   1   3    0.38    0.12
  -4   1   3    0.75    0.16
  -4   1   3    1.01    0.34
   3  -1  -3   22.54    0.76
   3  -1  -3   22.35    0.82
   3  -1  -3   22.03    0.78
   3  -1  -3   24.35    0.77
   3  -1  -3   23.13    0.87
   3  -1  -3   23.79    0.77
   3  -1  -3   22.84    0.77
   3  -1  -3   21.97    0.74
  -3   1   3   24.94    0.89
  -3   1   3   22.44    0.80
  -3   1   3   21.65    0.84
  -3   1   3   22.75    0.82
  -3   1   3   22.85    0.72
  -3   1   3   21.20    0.70
  -3   1   3   21.24    0.71
  -3   1   3   22.47    0.64
  -3   1   3   23.40    0.76
  -3   1   3   22.43    0.68
   2  -1  -3    5.07    0.26
   2  -1  -3    4.90    0.31
   2  -1  -3    5.28    0.31
   2  -1  -3    5.06    0.28
   2  -1  -3    5.00    0.33
   2  -1  -3    4.63    0.31
   2  -1  -3    5.30    0.29
   2  -1  -3    4.88    0.30
   2  -1  -3    5.23    0.33
   2  -1  -3    5.23    0.28
  -2   1   3    5.30    0.31
  -2   1   3    5.05    0.20
  -2   1   3    4.80    0.30
  -2   1   3    5.02    0.29
  -2   1   3    4.44    0.25
  -2   1   3    5.25    0.24
  -2   1   3    5.14    0.26
  -2   1   3    5.24    0.32
  -2   1   3    5.06    0.27
   1  -1  -3  111.67    1.95
   1  -1  -3  109.69    1.95
   1  -1  -3  110.23    1.86
   1  -1  -3  106.63    1.84
   1  -1  -3  109.25    1.78
   1  -1  -3  110.51    1.90
   1  -1  -3  110.19    1.90
  -1   1   3  111.33    1.75
  -1   1   3  105.83    1.87
  -1   1   3  109.25    1.78
  -1   1   3  108.22    1.91
  -1   1   3  109.45    1.92
  -1   1   3  109.97    1.96
  -1   1   3  111.83    1.73
  -1   1   3  107.07    1.97
  -1   1   3  110.58    1.82
   0  -1  -3   30.87    0.69
   0  -1  -3   32.25    0.60
   0  -1  -3   30.55    0.54
   0  -1  -3   30.86    0.58
   0  -1  -3   32.57    0.69
   0  -1  -3   31.77    0.52
   0  -1  -3   31.96    0.57
   0  -1  -3   31.85    0.60
   0  -1  -3   32.45    0.51
   0  -1  -3   31.41    0.56
   0  -1  -3   31.94    0.55
   0  -1  -3   32.15    0.60
   0   1   3   31.29    0.60
   0   1   3   31.42    0.58
   0   1   3   34.31    0.64
   0   1   3   31.41    0.68
   0   1   3   32.25    0.70
   0   1   3   32.24    0.60
   0   1   3   31.64    0.71
   0   1   3   32.06    0.54
   0   1   3   32.35    0.59
  -1  -1  -3    0.14    0.04
  -1  -1  -3    0.01    0.03
  -1  -1  -3    0.03    0.03
  -1  -1  -3    0.05    0.02
  -1  -1  -3    0.03    0.03
  -1  -1  -3    0.06    0.03
  -1  -1  -3    0.02    0.03
  -1  -1  -3    0.03    0.02
  -1  -1  -3    0.03    0.02
  -1  -1  -3    0.03    0.02
  -1  -1  -3    0.05    0.02
  -1  -1  -3    0.00    0.02
  -1  -1  -3    0.01    0.03
   1   1   3    0.03    0.02
   1   1   3    0.01    0.03
   1   1   3    0.05    0.01
   1   1   3    0.05    0.01
   1   1   3    0.02    0.02
   1   1   3    0.03    0.03
   1   1   3    0.02    0.02
   1   1   3    0.03    0.03
   1   1   3    0.05    0.02
   1   1   3    0.02    0.04
  -2  -1  -3   13.52    0.47
  -2  -1  -3   13.49    0.51
  -2  -1  -3   12.98    0.41
  -2  -1  -3   13.43    0.45
  -2  -1  -3   13.11    0.41
  -2  -1  -3   12.91    0.44
  -2  -1  -3   13.70    0.42
  -2  -1  -3   13.38    0.50
  -2  -1  -3   13.75    0.42
  -2  -1  -3   12.93    0.42
   2   1   3   13.02    0.33
   2   1   3   13.67    0.47
   2   1   3   13.15    0.40
   2   1   3   13.61    0.42
   2   1   3   13.56    0.52
   2   1   3   13.03    0.41
   2   1   3   13.30    0.43
   2   1   3   13.53    0.38
   2   1   3   13.11    0.43
   2   1   3   11.45    0.47
  -3  -1  -3    2.61    0.21
  -3  -1  -3    2.22    0.23
  -3  -1  -3    2.32    0.24
  -3  -1  -3    2.38    0.21
  -3  -1  -3    2.63    0.23
  -3  -1  -3    2.71    0.26
  -3  -1  -3    2.67    0.21
  -3  -1  -3    2.60    0.26
  -3  -1  -3    2.76    0.24
   3   1   3    2.55    0.21
   3   1   3    2.47    0.24
   3   1   3    2.64    0.22
   3   1   3    2.74    0.26
   3   1   3    2.49    0.22
   3   1   3    2.70    0.19
   3   1   3    2.38    0.16
   3   1   3    2.55    0.21
   3   1   3    2.45    0.26
  -4  -1  -3    0.36    0.12
  -4  -1  -3    0.38    0.12
  -4  -1  -3    0.51    0.14
  -4  -1  -3    0.65    0.27
  -4  -1  -3    0.33    0.14
  -4  -1  -3    0.26    0.12
  -4  -1  -3    0.61    0.18
   4   1   3    0.28    0.09
   4   1   3    0.25    0.17
   4   1   3    0.27    0.11
   4   1   3    0.33    0.11
   4   1   3    0.24    0.13
   4   1   3    0.47    0.15
   4   1   3    0.20    0.09
   4   1   3    0.56    0.12
  -5  -1  -3    0.12    0.10
  -5  -1  -3    0.14    0.12
  -5  -1  -3   -0.13    0.15
  -5  -1  -3   -0.10    0.10
  -5  -1  -3    0.04    0.09
  -5  -1  -3   -0.07    0.12
   6  -2  -3    0.24    0.20
   6  -2  -3    0.10    0.20
  -6   2   3    0.12    0.19
  -6   2   3    0.18    0.13
  -6   2   3    0.35    0.12
   5  -2  -3    0.23    0.10
   5  -2  -3   -0.06    0.13
   5  -2  -3    0.01    0.10
   5  -2  -3    0.31    0.12
   5  -2  -3   -0.06    0.11
   5  -2  -3    0.17    0.09
   5  -2  -3    0.05    0.19
  -5   2   3    0.06    0.13
  -5   2   3    0.19    0.17
  -5   2   3    0.20    0.09
  -5   2   3    0.17    0.09
  -5   2   3    0.03    0.07
  -5   2   3   -0.22    0.09
  -5   2   3   -0.04    0.12
  -5   2   3    0.10    0.08
  -5   2   3   -0.03    0.10
  -5   2   3   -0.03    0.09
  -5   2   3    0.07    0.10
   4  -2  -3    4.58    0.37
   4  -2  -3    4.92    0.44
   4  -2  -3    4.60    0.44
   4  -2  -3    4.62    0.37
   4  -2  -3    5.63    0.41
   4  -2  -3    4.98    0.43
   4  -2  -3    5.50    0.39
   4  -2  -3    4.82    0.38
   4  -2  -3    4.72    0.37
   4  -2  -3    5.87    0.42
  -4   2   3    5.16    0.38
  -4   2   3    4.99    0.36
  -4   2   3    5.21    0.40
  -4   2   3    4.78    0.33
  -4   2   3    6.18    0.41
  -4   2   3    4.82    0.44
  -4   2   3    4.88    0.35
  -4   2   3    5.03    0.38
  -4   2   3    5.25    0.37
  -4   2   3    4.70    0.40
   3  -2  -3    9.13    0.50
   3  -2  -3    9.07    0.45
   3  -2  -3    9.13    0.46
   3  -2  -3    8.85    0.45
   3  -2  -3    8.61    0.44
   3  -2  -3    9.30    0.53
   3  -2  -3    8.77    0.52
   3  -2  -3    8.25    0.50
   3  -2  -3    9.28    0.50
  -3   2   3    9.71    0.45
  -3   2   3    8.10    0.48
  -3   2   3    8.41    0.47
  -3   2   3    9.18    0.36
  -3   2   3    8.83    0.43
  -3   2   3    9.08    0.49
  -3   2   3    9.31    0.52
  -3   2   3    8.97    0.22
  -3   2   3    9.27    0.43
  -3   2   3    9.64    0.44
  -3   2   3    9.25    0.48
   2  -2  -3    1.46    0.16
   2  -2  -3    1.06    0.17
   2  -2  -3    1.25    0.15
   2  -2  -3    1.41    0.15
   2  -2  -3    1.22    0.18
   2  -2  -3    1.03    0.10
   2  -2  -3    0.98    0.17
   2  -2  -3    1.17    0.14
  -2   2   3    1.17    0.15
  -2   2   3    1.20    0.15
  -2   2   3    1.33    0.10
  -2   2   3    1.36    0.17
  -2   2   3    1.24    0.14
  -2   2   3    1.32    0.13
  -2   2   3    1.29    0.12
  -2   2   3    1.23    0.15
  -2   2   3    1.30    0.17
   1  -2  -3   15.24    0.46
   1  -2  -3   15.48    0.49
   1  -2  -3   15.49    0.35
   1  -2  -3   15.80    0.42
   1  -2  -3   15.61    0.46
   1  -2  -3   15.14    0.50
  -1   2   3   15.54    0.40
  -1   2   3   16.03    0.33
  -1   2   3   15.72    0.43
  -1   2   3   15.53    0.50
  -1   2   3   15.04    0.36
  -1   2   3   15.48    0.47
  -1   2   3   16.02    0.43
  -1   2   3   14.74    0.33
  -1   2   3   15.44    0.52
  -1   2   3   15.67    0.45
   0  -2  -3   12.54    0.32
   0  -2  -3   12.87    0.29
   0  -2  -3   12.67    0.38
   0  -2  -3   12.46    0.33
   0  -2  -3   13.01    0.30
   0  -2  -3   12.10    0.24
   0  -2  -3   12.51    0.28
   0  -2  -3   12.37    0.33
   0  -2  -3   12.99    0.40
   0  -2  -3   12.44    0.32
   0  -2  -3   12.60    0.32
   0   2   3   12.63    0.36
   0   2   3   12.49    0.31
   0   2   3   12.42    0.32
   0   2   3   12.46    0.41
   0   2   3   12.50    0.28
   0   2   3   12.51    0.32
   0   2   3   12.85    0.32
   0   2   3   13.01    0.27
   0   2   3   12.38    0.33
   0   2   3   12.66    0.28
  -1  -2  -3    0.43    0.06
  -1  -2  -3    0.49    0.07
  -1  -2  -3    0.44    0.09
  -1  -2  -3    0.54    0.05
  -1  -2  -3    0.58    0.09
  -1  -2  -3    0.47    0.07
  -1  -2  -3    0.54    0.06
  -1  -2  -3    0.44    0.08
  -1  -2  -3    0.55    0.07
   1   2   3    0.53    0.08
   1   2   3    0.47    0.07
   1   2   3    0.40    0.06
   1   2   3    0.37    0.10
   1   2   3    0.37    0.09
   1   2   3    0.45    0.05
   1   2   3    0.49    0.09
   1   2   3    0.59    0.10
   1   2   3    0.47    0.07
   1   2   3    0.47    0.08
   1   2   3    0.50    0.06
   1   2   3    0.50    0.07
  -2  -2  -3   27.73    0.67
  -2  -2  -3   27.09    0.75
  -2  -2  -3   26.25    0.79
  -2  -2  -3   27.45    0.71
  -2  -2  -3   27.31    0.68
  -2  -2  -3   28.53    0.66
  -2  -2  -3   27.24    0.76
  -2  -2  -3   26.79    0.69
  -2  -2  -3   27.32    0.83
  -2  -2  -3   27.24    0.72
  -2  -2  -3   27.13    0.69
   2   2   3   26.78    0.83
   2   2   3   27.61    0.66
   2   2   3   26.90    0.80
   2   2   3   28.46    0.69
   2   2   3   28.34    0.72
   2   2   3   27.77    0.60
   2   2   3   27.11    0.76
   2   2   3   27.90    0.66
   2   2   3   27.49    0.69
   2   2   3   27.43    0.64
  -3  -2  -3    5.13    0.33
  -3  -2  -3    4.97    0.29
  -3  -2  -3    5.05    0.34
  -3  -2  -3    5.38    0.41
  -3  -2  -3    5.16    0.37
  -3  -2  -3    5.53    0.31
  -3  -2  -3    4.37    0.36
  -3  -2  -3    5.07    0.31
  -3  -2  -3    4.97    0.38
  -3  -2  -3    5.12    0.36
   3   2   3    5.31    0.40
   3   2   3    5.14    0.32
   3   2   3    5.15    0.29
   3   2   3    4.95    0.29
   3   2   3    4.96    0.24
   3   2   3    5.09    0.36
   3   2   3    4.71    0.35
   3   2   3    5.06    0.30
   3   2   3    4.66    0.29
   3   2   3    4.80    0.29
  -4  -2  -3    9.98    0.62
  -4  -2  -3    9.67    0.71
  -4  -2  -3    9.91    0.58
  -4  -2  -3   10.35    0.49
  -4  -2  -3    9.58    0.50
  -4  -2  -3   10.21    0.57
  -4  -2  -3    8.97    0.56
  -4  -2  -3    9.69    0.53
   4   2   3    9.34    0.47
   4   2   3    9.78    0.60
   4   2   3    9.63    0.49
   4   2   3    9.77    0.51
   4   2   3    9.54    0.39
   4   2   3    9.12    0.45
   4   2   3    9.91    0.47
   4   2   3    9.16    0.54
   4   2   3   10.05    0.46
  -5  -2  -3   -0.13    0.12
  -5  -2  -3   -0.04    0.08
  -5  -2  -3   -0.10    0.10
  -5  -2  -3   -0.18    0.13
  -5  -2  -3   -0.16    0.10
  -5  -2  -3   -0.10    0.11
   5   2   3   -0.13    0.06
   6  -3  -3    2.45    0.30
  -6   3   3    2.22    0.37
  -6   3   3    1.82    0.34
  -6   3   3    2.16    0.48
   5  -3  -3   -0.01    0.15
   5  -3  -3    0.06    0.13
   5  -3  -3    0.00    0.08
   5  -3  -3   -0.03    0.09
   5  -3  -3    0.00    0.13
   5  -3  -3   -0.11    0.12
  -5   3   3    0.07    0.14
  -5   3   3    0.01    0.08
  -5   3   3    0.17    0.13
  -5   3   3    0.01    0.12
  -5   3   3    0.10    0.08
  -5   3   3    0.03    0.10
  -5   3   3    0.07    0.13
  -5   3   3    0.19    0.09
  -5   3   3    0.35    0.13
   4  -3  -3   14.73    0.68
   4  -3  -3   13.82    0.66
   4  -3  -3   15.23    0.79
   4  -3  -3   14.04    0.76
   4  -3  -3   14.34    0.67
   4  -3  -3   13.54    0.66
   4  -3  -3   14.55    0.72
   4  -3  -3   14.11    0.64
   4  -3  -3   14.56    0.69
  -4   3   3   14.66    0.79
  -4   3   3   14.35    0.62
  -4   3   3   13.99    0.60
  -4   3   3   14.96    0.64
  -4   3   3   13.60    0.68
  -4   3   3   14.77    0.65
  -4   3   3   14.86    0.64
  -4   3   3   13.06    0.65
  -4   3   3   14.66    0.69
  -4   3   3   13.55    0.70
   3  -3  -3   23.89    0.89
   3  -3  -3   24.22    0.92
   3  -3  -3   24.94    0.80
   3  -3  -3   24.88    0.72
   3  -3  -3   24.86    0.93
   3  -3  -3   24.24    0.81
   3  -3  -3   23.65    0.79
   3  -3  -3   24.36    0.83
   3  -3  -3   23.88    0.82
   3  -3  -3   23.40    0.82
   3  -3  -3   23.84    0.69
  -3   3   3   22.93    0.77
  -3   3   3   25.49    1.21
  -3   3   3   24.72    0.65
  -3   3   3   23.66    0.84
  -3   3   3   23.05    0.87
  -3   3   3   23.95    0.74
  -3   3   3   23.16    0.73
  -3   3   3   24.00    0.73
  -3   3   3   23.98    0.87
   2  -3  -3    4.55    0.30
   2  -3  -3    4.65    0.29
   2  -3  -3    4.70    0.30
   2  -3  -3    4.66    0.23
   2  -3  -3    4.46    0.32
   2  -3  -3    4.82    0.22
   2  -3  -3    4.91    0.28
   2  -3  -3    5.00    0.33
   2  -3  -3    4.38    0.27
   2  -3  -3    4.73    0.28
   2  -3  -3    4.08    0.29
   2  -3  -3    4.49    0.27
  -2   3   3    4.60    0.22
  -2   3   3    4.89    0.31
  -2   3   3    4.33    0.27
  -2   3   3    4.49    0.26
  -2   3   3    4.46    0.30
  -2   3   3    4.52    0.19
  -2   3   3    4.25    0.32
  -2   3   3    4.32    0.23
  -2   3   3    4.18    0.24
  -2   3   3    4.69    0.31
   1  -3  -3   16.82    0.51
   1  -3  -3   16.37    0.54
   1  -3  -3   17.18    0.48
   1  -3  -3   15.89    0.45
   1  -3  -3   16.19    0.51
   1  -3  -3   17.13    0.42
   1  -3  -3   17.48    0.49
   1  -3  -3   16.99    0.35
   1  -3  -3   17.08    0.56
  -1   3   3   16.34    0.47
  -1   3   3   16.48    0.48
  -1   3   3   16.94    0.39
  -1   3   3   17.10    0.40
  -1   3   3   16.66    0.51
  -1   3   3   16.58    0.35
  -1   3   3   16.98    0.43
  -1   3   3   16.59    0.47
  -1   3   3   16.44    0.45
  -1   3   3   17.34    0.57
   0  -3  -3    0.97    0.08
   0  -3  -3    0.90    0.08
   0  -3  -3    0.68    0.13
   0  -3  -3    1.04    0.09
   0  -3  -3    1.08    0.10
   0  -3  -3    0.94    0.09
   0  -3  -3    0.92    0.10
   0  -3  -3    0.99    0.10
   0  -3  -3    0.97    0.11
   0  -3  -3    0.95    0.08
   0  -3  -3    1.03    0.09
   0   3   3    0.94    0.11
   0   3   3    0.92    0.12
   0   3   3    0.96    0.08
   0   3   3    0.96    0.10
   0   3   3    0.81    0.07
   0   3   3    0.90    0.09
   0   3   3    0.88    0.10
   0   3   3    0.98    0.09
   0   3   3    0.91    0.10
  -1  -3  -3   63.39    1.13
  -1  -3  -3   64.73    1.12
  -1  -3  -3   65.18    1.16
  -1  -3  -3   65.66    1.21
  -1  -3  -3   65.27    1.11
  -1  -3  -3   62.26    1.12
  -1  -3  -3   65.61    1.30
  -1  -3  -3   62.75    1.21
  -1  -3  -3   63.51    1.14
  -1  -3  -3   63.36    1.26
   1   3   3   63.65    1.32
   1   3   3   65.38    1.39
   1   3   3   64.73    1.22
   1   3   3   64.73    1.35
   1   3   3   60.65    1.14
   1   3   3   65.94    1.17
   1   3   3   63.64    1.15
   1   3   3   66.09    1.15
   1   3   3   62.63    1.21
   1   3   3   63.87    1.14
   1   3   3   65.36    1.15
  -2  -3  -3    6.93    0.38
  -2  -3  -3    6.71    0.34
  -2  -3  -3    6.81    0.30
  -2  -3  -3    6.59    0.35
  -2  -3  -3    6.39    0.28
  -2  -3  -3    6.57    0.29
  -2  -3  -3    7.17    0.35
  -2  -3  -3    6.85    0.29
  -2  -3  -3    7.19    0.34
  -2  -3  -3    6.70    0.29
  -2  -3  -3    6.64    0.35
   2   3   3    6.92    0.28
   2   3   3    6.65    0.39
   2   3   3    7.24    0.30
   2   3   3    6.96    0.38
   2   3   3    6.49    0.26
   2   3   3    6.75    0.30
   2   3   3    6.07    0.34
   2   3   3    7.02    0.27
   2   3   3    6.67    0.39
  -3  -3  -3   13.44    0.50
  -3  -3  -3   13.69    0.52
  -3  -3  -3   13.50    0.66
  -3  -3  -3   13.07    0.61
  -3  -3  -3   14.25    0.65
  -3  -3  -3   13.07    0.52
  -3  -3  -3   14.40    0.60
  -3  -3  -3   14.20    0.54
  -3  -3  -3   13.68    0.58
  -3  -3  -3   14.13    0.59
   3   3   3   14.13    0.63
   3   3   3   13.63    0.50
   3   3   3   13.88    0.67
   3   3   3   13.32    0.47
   3   3   3   12.49    0.43
   3   3   3   12.45    0.51
   3   3   3   13.09    0.51
   3   3   3   13.63    0.51
   3   3   3   13.97    0.64
   3   3   3   11.97    0.52
  -4  -3  -3    0.04    0.12
  -4  -3  -3    0.07    0.11
  -4  -3  -3   -0.01    0.06
  -4  -3  -3    0.24    0.14
  -4  -3  -3    0.14    0.08
  -4  -3  -3    0.00    0.08
  -4  -3  -3    0.09    0.10
   4   3   3   -0.04    0.10
   4   3   3   -0.07    0.08
   4   3   3    0.09    0.13
   4   3   3    0.18    0.11
   4   3   3    0.12    0.13
   4   3   3    0.20    0.09
   4   3   3    0.06    0.06
  -5  -3  -3    0.25    0.16
  -5  -3  -3    0.31    0.25
  -5  -3  -3    0.15    0.11
  -5  -3  -3    0.41    0.09
   5   3   3    0.05    0.14
   6  -4  -3    1.24    0.26
   6  -4  -3    1.13    0.28
   6  -4  -3    1.70    0.36
  -6   4   3    1.77    0.31
   5  -4  -3    0.18    0.11
   5  -4  -3   -0.02    0.10
   5  -4  -3    0.48    0.12
   5  -4  -3    0.51    0.20
   5  -4  -3    0.20    0.12
   5  -4  -3   -0.01    0.15
   5  -4  -3    0.15    0.14
  -5   4   3    0.33    0.09
  -5   4   3    0.01    0.09
  -5   4   3    0.18    0.12
  -5   4   3    0.24    0.16
  -5   4   3   -0.01    0.14
  -5   4   3    0.00    0.16
  -5   4   3    0.03    0.11
  -5   4   3    0.32    0.15
   4  -4  -3    0.00    0.07
   4  -4  -3   -0.09    0.08
   4  -4  -3   -0.10    0.05
   4  -4  -3   -0.06    0.06
   4  -4  -3   -0.12    0.07
   4  -4  -3    0.06    0.08
   4  -4  -3    0.08    0.08
   4  -4  -3    0.03    0.09
   4  -4  -3    0.12    0.09
   4  -4  -3   -0.02    0.08
   4  -4  -3   -0.05    0.07
  -4   4   3    0.05    0.08
  -4   4   3    0.04    0.07
  -4   4   3   -0.05    0.08
  -4   4   3   -0.13    0.06
  -4   4   3    0.03    0.09
  -4   4   3    0.02    0.08
  -4   4   3    0.14    0.10
  -4   4   3   -0.05    0.05
  -4   4   3    0.10    0.07
   3  -4  -3    0.07    0.08
   3  -4  -3   -0.04    0.04
   3  -4  -3    0.04    0.08
   3  -4  -3   -0.01    0.04
   3  -4  -3   -0.02    0.04
   3  -4  -3   -0.06    0.04
   3  -4  -3    0.05    0.08
   3  -4  -3   -0.03    0.06
   3  -4  -3    0.02    0.05
   3  -4  -3   -0.05    0.05
   3  -4  -3   -0.03    0.04
  -3   4   3   -0.04    0.04
  -3   4   3   -0.02    0.06
  -3   4   3    0.03    0.08
  -3   4   3    0.08    0.05
  -3   4   3    0.03    0.03
  -3   4   3    0.00    0.07
  -3   4   3   -0.06    0.05
  -3   4   3    0.04    0.05
  -3   4   3    0.10    0.09
  -3   4   3   -0.04    0.03
   2  -4  -3   31.23    0.88
   2  -4  -3   32.59    0.95
   2  -4  -3   30.45    0.84
   2  -4  -3   31.69    0.97
   2  -4  -3   31.04    0.84
   2  -4  -3   30.32    0.76
   2  -4  -3   31.02    0.85
   2  -4  -3   31.61    0.90
   2  -4  -3   30.69    0.68
   2  -4  -3   30.71    0.84
   2  -4  -3   31.40    0.91
  -2   4   3   30.54    0.84
  -2   4   3   31.46    0.72
  -2   4   3   31.03    0.76
  -2   4   3   30.24    0.96
  -2   4   3   31.23    0.81
  -2   4   3   31.44    0.94
  -2   4   3   30.42    0.92
  -2   4   3   31.51    0.68
  -2   4   3   31.82    0.86
  -2   4   3   30.84    0.74
   1  -4  -3    6.44    0.27
   1  -4  -3    6.23    0.33
   1  -4  -3    6.29    0.14
   1  -4  -3    6.64    0.33
   1  -4  -3    6.52    0.31
   1  -4  -3    6.58    0.29
   1  -4  -3    6.36    0.26
   1  -4  -3    6.21    0.28
   1  -4  -3    6.33    0.31
   1  -4  -3    6.54    0.32
   1  -4  -3    6.52    0.29
  -1   4   3    6.03    0.33
  -1   4   3    6.48    0.35
  -1   4   3    6.37    0.26
  -1   4   3    6.60    0.34
  -1   4   3    6.31    0.22
  -1   4   3    6.32    0.30
  -1   4   3    6.58    0.19
  -1   4   3    6.62    0.25
  -1   4   3    6.53    0.25
  -1   4   3    6.18    0.31
  -1   4   3    6.47    0.27
  -1   4   3    6.49    0.25
  -1   4   3    6.21    0.25
   0  -4  -3    2.29    0.13
   0  -4  -3    2.17    0.16
   0  -4  -3    2.14    0.15
   0  -4  -3    2.32    0.15
   0  -4  -3    2.18    0.14
   0  -4  -3    2.17    0.14
   0  -4  -3    2.22    0.16
   0  -4  -3    2.23    0.15
   0   4   3    2.02    0.16
   0   4   3    2.33    0.14
   0   4   3    2.18    0.16
   0   4   3    2.16    0.14
   0   4   3    2.28    0.16
   0   4   3    2.19    0.13
   0   4   3    2.12    0.12
   0   4   3    2.36    0.16
   0   4   3    2.40    0.19
   0   4   3    2.11    0.19
  -1  -4  -3    2.88    0.16
  -1  -4  -3    2.96    0.13
  -1  -4  -3    3.11    0.21
  -1  -4  -3    3.18    0.20
  -1  -4  -3    2.98    0.17
  -1  -4  -3    2.95    0.16
  -1  -4  -3    2.91    0.22
  -1  -4  -3    2.95    0.18
  -1  -4  -3    3.00    0.16
  -1  -4  -3    3.16    0.17
  -1  -4  -3    3.21    0.20
   1   4   3    3.12    0.18
   1   4   3    2.87    0.17
   1   4   3    3.00    0.15
   1   4   3    3.10    0.21
   1   4   3    3.01    0.17
   1   4   3    3.02    0.17
   1   4   3    3.34    0.19
   1   4   3    3.06    0.20
   1   4   3    3.15    0.23
   1   4   3    3.22    0.24
   1   4   3    2.92    0.19
  -2  -4  -3    5.08    0.35
  -2  -4  -3    4.69    0.32
  -2  -4  -3    4.63    0.23
  -2  -4  -3    4.75    0.30
  -2  -4  -3    4.73    0.24
  -2  -4  -3    4.72    0.24
  -2  -4  -3    5.11    0.33
  -2  -4  -3    4.52    0.24
  -2  -4  -3    4.76    0.32
  -2  -4  -3    4.41    0.28
  -2  -4  -3    5.15    0.25
   2   4   3    4.96    0.25
   2   4   3    4.95    0.24
   2   4   3    4.87    0.27
   2   4   3    4.94    0.31
   2   4   3    4.82    0.33
   2   4   3    4.74    0.24
   2   4   3    5.26    0.37
   2   4   3    4.78    0.32
   2   4   3    4.79    0.35
   2   4   3    4.81    0.26
  -3  -4  -3    2.52    0.29
  -3  -4  -3    2.86    0.27
  -3  -4  -3    2.75    0.22
  -3  -4  -3    2.70    0.23
  -3  -4  -3    2.95    0.30
  -3  -4  -3    2.52    0.26
  -3  -4  -3    2.48    0.29
  -3  -4  -3    2.94    0.23
  -3  -4  -3    2.37    0.26
   3   4   3    2.95    0.20
   3   4   3    2.36    0.21
   3   4   3    2.98    0.31
   3   4   3    2.60    0.28
   3   4   3    2.67    0.23
   3   4   3    2.60    0.32
   3   4   3    2.79    0.27
   3   4   3    1.98    0.30
   3   4   3    2.92    0.20
   3   4   3    2.54    0.23
  -4  -4  -3    0.02    0.12
  -4  -4  -3   -0.01    0.12
  -4  -4  -3    0.25    0.07
  -4  -4  -3    0.24    0.13
  -4  -4  -3    0.18    0.19
  -4  -4  -3    0.20    0.14
   4   4   3    0.10    0.16
   4   4   3    0.19    0.12
   4   4   3    0.30    0.16
   5  -5  -3    0.68    0.20
   5  -5  -3    0.37    0.15
   5  -5  -3    0.08    0.14
   5  -5  -3   -0.01    0.09
   5  -5  -3    0.22    0.17
   5  -5  -3    0.28    0.20
   5  -5  -3    0.22    0.15
  -5   5   3    0.48    0.19
  -5   5   3    0.27    0.18
  -5   5   3    0.24    0.10
  -5   5   3    0.41    0.14
  -5   5   3    0.47    0.23
   4  -5  -3   12.99    0.72
   4  -5  -3   13.52    0.67
   4  -5  -3   13.04    0.79
   4  -5  -3   12.92    0.72
   4  -5  -3   12.40    0.53
   4  -5  -3   13.65    0.67
   4  -5  -3   12.84    0.73
   4  -5  -3   12.40    0.68
   4  -5  -3   12.84    0.67
   4  -5  -3   12.88    0.60
   4  -5  -3   12.66    0.74
   4  -5  -3   12.53    0.58
  -4   5   3   12.26    0.76
  -4   5   3   13.48    0.50
  -4   5   3   12.99    0.59
  -4   5   3   13.07    0.64
  -4   5   3   12.36    0.71
  -4   5   3   14.47    0.71
  -4   5   3   12.51    0.70
  -4   5   3   13.38    0.58
  -4   5   3   13.16    0.58
  -4   5   3   12.22    0.63
   3  -5  -3    3.17    0.30
   3  -5  -3    3.44    0.32
   3  -5  -3    3.05    0.30
   3  -5  -3    2.94    0.21
   3  -5  -3    3.73    0.36
   3  -5  -3    2.99    0.28
   3  -5  -3    3.18    0.29
   3  -5  -3    3.46    0.30
   3  -5  -3    3.14    0.27
   3  -5  -3    2.97    0.28
   3  -5  -3    3.23    0.26
   3  -5  -3    3.26    0.29
  -3   5   3    3.07    0.23
  -3   5   3    2.99    0.27
  -3   5   3    3.48    0.31
  -3   5   3    2.91    0.20
  -3   5   3    2.54    0.26
  -3   5   3    3.47    0.33
  -3   5   3    3.19    0.35
  -3   5   3    3.27    0.24
  -3   5   3    3.29    0.34
  -3   5   3    3.29    0.25
   2  -5  -3   77.20    1.71
   2  -5  -3   75.16    1.57
   2  -5  -3   71.06    1.73
   2  -5  -3   72.43    1.56
   2  -5  -3   73.52    1.52
   2  -5  -3   72.70    1.57
   2  -5  -3   73.55    1.56
   2  -5  -3   71.51    1.48
   2  -5  -3   73.02    1.65
  -2   5   3   74.82    1.65
  -2   5   3   73.50    1.75
  -2   5   3   74.68    1.39
  -2   5   3   74.72    1.55
  -2   5   3   74.68    1.42
  -2   5   3   73.52    1.72
  -2   5   3   71.99    1.58
  -2   5   3   72.59    1.43
  -2   5   3   74.93    1.38
   1  -5  -3    0.63    0.14
   1  -5  -3    0.49    0.09
   1  -5  -3    0.36    0.10
   1  -5  -3    0.44    0.10
   1  -5  -3    0.57    0.11
   1  -5  -3    0.46    0.09
   1  -5  -3    0.59    0.14
   1  -5  -3    0.38    0.10
   1  -5  -3    0.58    0.11
  -1   5   3    0.49    0.09
  -1   5   3    0.52    0.13
  -1   5   3    0.47    0.12
  -1   5   3    0.56    0.04
  -1   5   3    0.35    0.10
  -1   5   3    0.66    0.10
  -1   5   3    0.55    0.09
  -1   5   3    0.56    0.10
  -1   5   3    0.58    0.10
  -1   5   3    0.60    0.09
  -1   5   3    0.60    0.14
  -1   5   3    0.47    0.07
  -1   5   3    0.54    0.11
   0  -5  -3    5.51    0.28
   0  -5  -3    5.81    0.29
   0  -5  -3    5.71    0.30
   0  -5  -3    5.90    0.29
   0  -5  -3    5.73    0.24
   0  -5  -3    5.66    0.26
   0  -5  -3    5.52    0.29
   0  -5  -3    5.70    0.29
   0  -5  -3    5.50    0.28
   0  -5  -3    5.61    0.27
   0  -5  -3    5.60    0.26
   0  -5  -3    5.53    0.31
   0   5   3    6.15    0.25
   0   5   3    5.83    0.25
   0   5   3    6.03    0.32
   0   5   3    5.33    0.29
   0   5   3    5.49    0.16
   0   5   3    5.48    0.27
   0   5   3    5.13    0.23
   0   5   3    5.86    0.24
   0   5   3    5.80    0.29
   0   5   3    5.76    0.28
   0   5   3    5.69    0.34
  -1  -5  -3    5.97    0.31
  -1  -5  -3    6.07    0.36
  -1  -5  -3    6.18    0.26
  -1  -5  -3    5.21    0.24
  -1  -5  -3    5.76    0.34
  -1  -5  -3    6.45    0.31
  -1  -5  -3    6.27    0.29
  -1  -5  -3    5.81    0.32
  -1  -5  -3    5.85    0.31
  -1  -5  -3    5.63    0.25
  -1  -5  -3    5.68    0.18
  -1  -5  -3    6.10    0.26
  -1  -5  -3    5.98    0.26
  -1  -5  -3    6.12    0.31
   1   5   3    6.24    0.33
   1   5   3    6.07    0.28
   1   5   3    6.14    0.29
   1   5   3    6.33    0.36
   1   5   3    6.10    0.28
   1   5   3    6.02    0.31
   1   5   3    5.84    0.28
   1   5   3    5.93    0.24
   1   5   3    5.88    0.35
   1   5   3    5.81    0.27
   1   5   3    6.19    0.29
  -2  -5  -3    7.16    0.32
  -2  -5  -3    6.49    0.37
  -2  -5  -3    7.26    0.28
  -2  -5  -3    6.84    0.40
  -2  -5  -3    7.29    0.42
  -2  -5  -3    6.44    0.36
  -2  -5  -3    7.19    0.28
  -2  -5  -3    7.09    0.31
  -2  -5  -3    6.93    0.41
  -2  -5  -3    6.37    0.30
  -2  -5  -3    6.65    0.42
   2   5   3    7.22    0.24
   2   5   3    7.06    0.31
   2   5   3    6.98    0.44
   2   5   3    6.94    0.31
   2   5   3    7.03    0.35
   2   5   3    7.27    0.48
   2   5   3    6.82    0.43
   2   5   3    7.71    0.42
   2   5   3    6.76    0.31
   2   5   3    6.87    0.39
   2   5   3    7.32    0.41
  -3  -5  -3    8.87    0.54
  -3  -5  -3    8.33    0.70
  -3  -5  -3    7.28    0.42
  -3  -5  -3    7.91    0.61
  -3  -5  -3    8.29    0.56
  -3  -5  -3    7.90    0.36
  -3  -5  -3    7.92    0.44
  -3  -5  -3    7.89    0.50
   3   5   3    7.49    0.35
   3   5   3    7.27    0.36
   3   5   3    7.74    0.41
   3   5   3    7.88    0.43
   3   5   3    7.56    0.51
   3   5   3    7.39    0.36
   3   5   3    7.73    0.52
   3   5   3    8.21    0.56
   3   5   3    7.83    0.61
  -4  -5  -3    1.32    0.27
  -4  -5  -3    0.74    0.22
  -4  -5  -3    0.71    0.20
  -4  -5  -3    0.96    0.22
  -4  -5  -3    0.75    0.20
  -4  -5  -3    0.98    0.21
   4   5   3    1.04    0.27
   5  -6  -3    3.90    0.36
   5  -6  -3    2.89    0.38
   5  -6  -3    2.81    0.41
   5  -6  -3    3.61    0.37
   5  -6  -3    4.24    0.42
   5  -6  -3    3.23    0.40
   5  -6  -3    2.85    0.29
  -5   6   3    3.28    0.48
  -5   6   3    2.72    0.29
  -5   6   3    3.43    0.34
  -5   6   3    3.54    0.33
  -5   6   3    3.26    0.50
   4  -6  -3    4.19    0.38
   4  -6  -3    4.27    0.34
   4  -6  -3    3.84    0.38
   4  -6  -3    3.93    0.38
   4  -6  -3    4.22    0.29
   4  -6  -3    4.35    0.38
   4  -6  -3    4.18    0.37
   4  -6  -3    3.66    0.43
   4  -6  -3    4.31    0.36
   4  -6  -3    4.53    0.39
   4  -6  -3    3.51    0.35
   4  -6  -3    4.16    0.41
  -4   6   3    4.07    0.36
  -4   6   3    3.88    0.35
  -4   6   3    4.46    0.33
  -4   6   3    4.03    0.45
  -4   6   3    3.87    0.38
  -4   6   3    4.62    0.41
  -4   6   3    3.84    0.32
  -4   6   3    3.89    0.31
  -4   6   3    4.97    0.29
   3  -6  -3   15.40    0.66
   3  -6  -3   15.89    0.71
   3  -6  -3   16.08    0.68
   3  -6  -3   15.30    0.64
   3  -6  -3   14.63    0.65
   3  -6  -3   15.06    0.72
   3  -6  -3   16.08    0.66
   3  -6  -3   15.66    0.78
   3  -6  -3   14.93    0.62
   3  -6  -3   16.20    0.63
   3  -6  -3   15.31    0.49
   3  -6  -3   14.63    0.67
  -3   6   3   17.66    0.69
  -3   6   3   15.06    0.65
  -3   6   3   15.37    0.52
  -3   6   3   14.94    0.56
  -3   6   3   16.63    0.56
  -3   6   3   15.00    0.66
  -3   6   3   16.59    0.77
  -3   6   3   15.25    0.61
  -3   6   3   14.87    0.78
  -3   6   3   15.33    0.74
   2  -6  -3    9.19    0.49
   2  -6  -3    9.06    0.45
   2  -6  -3    9.30    0.50
   2  -6  -3    8.61    0.25
   2  -6  -3    8.93    0.44
   2  -6  -3    9.13    0.52
   2  -6  -3    8.92    0.41
   2  -6  -3    9.36    0.42
   2  -6  -3    9.55    0.43
   2  -6  -3    9.03    0.44
   2  -6  -3    9.02    0.44
  -2   6   3    8.43    0.40
  -2   6   3    8.53    0.51
  -2   6   3    9.07    0.34
  -2   6   3    8.51    0.37
  -2   6   3    8.51    0.45
  -2   6   3    9.09    0.40
  -2   6   3    8.57    0.52
  -2   6   3    8.96    0.48
  -2   6   3    8.64    0.45
  -2   6   3    8.96    0.37
   1  -6  -3    7.23    0.32
   1  -6  -3    7.45    0.34
   1  -6  -3    7.54    0.35
   1  -6  -3    7.97    0.40
   1  -6  -3    7.77    0.36
   1  -6  -3    7.47    0.38
   1  -6  -3    7.52    0.39
   1  -6  -3    7.42    0.36
   1  -6  -3    7.14    0.40
   1  -6  -3    7.34    0.32
  -1   6   3    7.58    0.30
  -1   6   3    7.61    0.30
  -1   6   3    7.27    0.39
  -1   6   3    7.42    0.42
  -1   6   3    7.34    0.32
  -1   6   3    7.25    0.34
  -1   6   3    6.51    0.33
  -1   6   3    7.21    0.42
  -1   6   3    7.10    0.28
  -1   6   3    7.35    0.18
  -1   6   3    7.27    0.41
  -1   6   3    7.31    0.37
   0  -6  -3    6.35    0.33
   0  -6  -3    6.29    0.31
   0  -6  -3    6.06    0.28
   0  -6  -3    5.95    0.31
   0  -6  -3    6.69    0.28
   0  -6  -3    6.53    0.33
   0  -6  -3    6.74    0.31
   0  -6  -3    6.61    0.30
   0  -6  -3    6.42    0.37
   0  -6  -3    6.19    0.32
   0  -6  -3    6.06    0.30
   0   6   3    6.15    0.34
   0   6   3    6.31    0.28
   0   6   3    6.38    0.33
   0   6   3    6.55    0.29
   0   6   3    6.31    0.34
   0   6   3    6.60    0.20
   0   6   3    6.33    0.38
   0   6   3    6.36    0.36
   0   6   3    6.19    0.26
   0   6   3    6.86    0.34
   0   6   3    6.35    0.29
  -1  -6  -3    1.76    0.22
  -1  -6  -3    1.81    0.19
  -1  -6  -3    1.85    0.15
  -1  -6  -3    1.49    0.15
  -1  -6  -3    1.54    0.15
  -1  -6  -3    1.28    0.15
  -1  -6  -3    1.56    0.17
  -1  -6  -3    1.67    0.15
  -1  -6  -3    1.54    0.15
  -1  -6  -3    1.75    0.19
  -1  -6  -3    1.68    0.16
  -1  -6  -3    1.67    0.18
  -1  -6  -3    1.66    0.18
  -1  -6  -3    1.57    0.09
   1   6   3    1.59    0.17
   1   6   3    1.64    0.16
   1   6   3    1.83    0.23
   1   6   3    1.86    0.30
   1   6   3    1.46    0.20
   1   6   3    1.89    0.12
   1   6   3    1.48    0.16
   1   6   3    1.78    0.16
   1   6   3    1.74    0.19
   1   6   3    1.64    0.16
  -2  -6  -3    4.77    0.29
  -2  -6  -3    4.02    0.34
  -2  -6  -3    4.84    0.39
  -2  -6  -3    4.56    0.32
  -2  -6  -3    4.09    0.38
  -2  -6  -3    4.03    0.20
  -2  -6  -3    4.45    0.33
  -2  -6  -3    4.57    0.26
  -2  -6  -3    4.15    0.32
  -2  -6  -3    3.93    0.44
  -2  -6  -3    4.50    0.33
   2   6   3    4.13    0.34
   2   6   3    4.19    0.34
   2   6   3    4.22    0.28
   2   6   3    4.26    0.36
   2   6   3    4.23    0.25
   2   6   3    4.42    0.36
   2   6   3    4.38    0.35
   2   6   3    3.93    0.27
   2   6   3    4.04    0.35
  -3  -6  -3    0.89    0.18
  -3  -6  -3    1.35    0.27
  -3  -6  -3    1.24    0.18
  -3  -6  -3    0.87    0.22
  -3  -6  -3    1.60    0.26
  -3  -6  -3    1.60    0.31
  -3  -6  -3    1.19    0.25
   3   6   3    1.26    0.21
   3   6   3    1.66    0.41
   3   6   3    1.43    0.27
   3   6   3    1.33    0.22
  -4  -6  -3    0.64    0.14
  -4  -6  -3    0.44    0.18
  -4  -6  -3    0.13    0.15
   4   6   3    0.48    0.22
   5  -7  -3    5.74    0.46
   5  -7  -3    6.32    0.53
   5  -7  -3    5.92    0.53
   5  -7  -3    6.95    0.53
   5  -7  -3    5.82    0.46
  -5   7   3    5.32    0.51
  -5   7   3    6.22    0.49
  -5   7   3    6.54    0.44
   4  -7  -3    0.16    0.12
   4  -7  -3    0.07    0.10
   4  -7  -3    0.05    0.11
   4  -7  -3   -0.04    0.11
   4  -7  -3   -0.04    0.06
   4  -7  -3   -0.15    0.11
   4  -7  -3   -0.03    0.12
   4  -7  -3   -0.08    0.10
   4  -7  -3    0.01    0.06
   4  -7  -3    0.09    0.09
   4  -7  -3    0.19    0.11
  -4   7   3    0.11    0.06
  -4   7   3    0.20    0.13
  -4   7   3    0.03    0.09
  -4   7   3   -0.03    0.06
  -4   7   3    0.02    0.09
  -4   7   3    0.10    0.08
  -4   7   3   -0.14    0.08
  -4   7   3    0.02    0.11
  -4   7   3   -0.05    0.07
   3  -7  -3    9.72    0.65
   3  -7  -3    9.55    0.91
   3  -7  -3    9.75    0.52
   3  -7  -3    8.51    0.52
   3  -7  -3    8.92    0.72
   3  -7  -3   11.17    0.94
   3  -7  -3    8.67    0.49
   3  -7  -3    9.54    0.49
   3  -7  -3    8.99    0.47
   3  -7  -3    9.13    0.49
   3  -7  -3    8.56    0.33
   3  -7  -3    8.38    0.54
  -3   7   3    9.11    0.48
  -3   7   3    9.37    0.45
  -3   7   3    9.23    0.43
  -3   7   3    8.69    0.52
  -3   7   3    9.18    0.43
  -3   7   3    9.03    0.39
  -3   7   3    9.38    0.62
  -3   7   3    9.91    0.42
  -3   7   3    9.36    0.42
  -3   7   3    8.94    0.91
  -3   7   3    8.72    0.61
   2  -7  -3    0.00    0.06
   2  -7  -3    0.31    0.12
   2  -7  -3   -0.04    0.08
   2  -7  -3    0.10    0.08
   2  -7  -3   -0.05    0.06
   2  -7  -3    0.06    0.07
   2  -7  -3    0.16    0.08
   2  -7  -3    0.19    0.08
   2  -7  -3    0.21    0.07
   2  -7  -3    0.10    0.06
  -2   7   3    0.10    0.03
  -2   7   3    0.25    0.10
  -2   7   3    0.05    0.06
  -2   7   3    0.11    0.07
  -2   7   3    0.16    0.05
  -2   7   3    0.15    0.07
  -2   7   3    0.07    0.08
  -2   7   3    0.02    0.06
  -2   7   3    0.23    0.07
  -2   7   3    0.17    0.07
   1  -7  -3    5.06    0.36
   1  -7  -3    5.05    0.29
   1  -7  -3    5.18    0.35
   1  -7  -3    5.15    0.31
   1  -7  -3    5.43    0.31
   1  -7  -3    5.22    0.35
   1  -7  -3    5.25    0.29
   1  -7  -3    5.08    0.32
   1  -7  -3    4.70    0.32
   1  -7  -3    5.47    0.35
   1  -7  -3    5.41    0.31
  -1   7   3    5.29    0.27
  -1   7   3    5.27    0.39
  -1   7   3    5.11    0.35
  -1   7   3    5.20    0.25
  -1   7   3    5.15    0.37
  -1   7   3    5.38    0.38
  -1   7   3    4.83    0.24
  -1   7   3    5.09    0.33
  -1   7   3    4.96    0.26
  -1   7   3    5.24    0.16
  -1   7   3    5.14    0.30
   0  -7  -3   25.36    0.70
   0  -7  -3   26.81    0.80
   0  -7  -3   25.89    0.77
   0  -7  -3   24.36    0.70
   0  -7  -3   25.08    0.74
   0  -7  -3   25.45    0.79
   0  -7  -3   26.73    0.78
   0  -7  -3   25.24    0.69
   0  -7  -3   26.31    0.85
   0  -7  -3   25.68    0.72
   0   7   3   24.53    0.79
   0   7   3   25.57    0.67
   0   7   3   25.04    0.64
   0   7   3   25.45    0.71
   0   7   3   24.61    0.77
   0   7   3   25.59    0.83
   0   7   3   25.05    0.77
   0   7   3   25.73    0.54
   0   7   3   25.80    0.72
   0   7   3   25.67    0.80
   0   7   3   26.20    0.89
  -1  -7  -3    2.44    0.21
  -1  -7  -3    2.44    0.27
  -1  -7  -3    2.44    0.19
  -1  -7  -3    2.82    0.26
  -1  -7  -3    2.59    0.24
  -1  -7  -3    2.40    0.20
  -1  -7  -3    2.88    0.21
  -1  -7  -3    2.41    0.23
  -1  -7  -3    2.34    0.22
  -1  -7  -3    2.20    0.23
  -1  -7  -3    2.62    0.25
  -1  -7  -3    2.57    0.13
  -1  -7  -3    3.05    0.32
   1   7   3    2.28    0.26
   1   7   3    2.88    0.21
   1   7   3    2.53    0.26
   1   7   3    2.86    0.22
   1   7   3    2.63    0.18
   1   7   3    2.53    0.21
   1   7   3    2.58    0.23
   1   7   3    2.43    0.14
   1   7   3    2.88    0.23
   1   7   3    2.40    0.21
   1   7   3    2.63    0.28
  -2  -7  -3    4.13    0.27
  -2  -7  -3    4.51    0.37
  -2  -7  -3    4.78    0.38
  -2  -7  -3    3.61    0.29
  -2  -7  -3    4.23    0.38
  -2  -7  -3    4.10    0.35
  -2  -7  -3    4.04    0.37
  -2  -7  -3    3.99    0.26
  -2  -7  -3    4.50    0.33
   2   7   3    3.83    0.27
   2   7   3    4.16    0.27
   2   7   3    4.33    0.37
   2   7   3    4.65    0.41
   2   7   3    4.26    0.30
   2   7   3    3.50    0.31
   2   7   3    3.82    0.32
   2   7   3    4.66    0.38
  -3  -7  -3    0.08    0.14
  -3  -7  -3    0.19    0.17
  -3  -7  -3   -0.11    0.15
  -3  -7  -3    0.13    0.13
  -3  -7  -3    0.17    0.09
   3   7   3    0.44    0.14
   5  -8  -3   -0.19    0.10
   5  -8  -3    0.22    0.15
   5  -8  -3   -0.13    0.11
  -5   8   3   -0.16    0.11
  -5   8   3    0.02    0.10
   4  -8  -3    4.96    0.40
   4  -8  -3    4.51    0.45
   4  -8  -3    4.88    0.43
   4  -8  -3    4.38    0.43
   4  -8  -3    4.76    0.37
  -4   8   3    4.62    0.46
  -4   8   3    5.06    0.49
  -4   8   3    4.74    0.34
  -4   8   3    4.85    0.36
   3  -8  -3    5.69    0.39
   3  -8  -3    5.05    0.49
   3  -8  -3    5.42    0.40
   3  -8  -3    5.23    0.41
   3  -8  -3    5.53    0.44
   3  -8  -3    5.72    0.45
   3  -8  -3    5.10    0.36
   3  -8  -3    4.82    0.40
   3  -8  -3    5.41    0.40
   3  -8  -3    5.59    0.45
   3  -8  -3    6.01    0.40
[truncated: 527,841 more chars]
