# Supplementary material for: 2-(4-Chloro­phen­yl)-1,3-dioxane – localization of hydrogen atoms
Source: IUCrdata. 2025 Nov 28;10(Pt 11):x251046. doi: 10.1107/S2414314625010466 (PMC12810310; doi:10.1107/S2414314625010466)
Supplement: Supplementary file 2 [file x-10-x251046-Isup2.hkl]

data_I                                                                          
_shelx_title ' aq193_a.res in P-1'                                              
_shelx_refln_list_code          4                                               
_shelx_F_calc_maximum      102.83                                               
_exptl_crystal_F_000       208.00                                               
_reflns_d_resolution_high  0.7497                                               
                                                                                
loop_                                                                           
 _space_group_symop_operation_xyz                                               
 'x, y, z'                                                                      
 '-x, -y, -z'                                                                   
                                                                                
_cell_length_a     4.7025                                                       
_cell_length_b     9.6336                                                       
_cell_length_c    10.8933                                                       
_cell_angle_alpha 102.991                                                       
_cell_angle_beta   90.615                                                       
_cell_angle_gamma 103.538                                                       
                                                                                
_shelx_F_squared_multiplier     1.000                                           
                                                                                
loop_                                                                           
 _refln_index_h                                                                 
 _refln_index_k                                                                 
 _refln_index_l                                                                 
 _refln_F_squared_calc                                                          
 _refln_F_squared_meas                                                          
 _refln_F_squared_sigma                                                         
 _refln_observed_status                                                         
   1   0   0         28.78         18.84         0.28 o                         
   2   0   0        160.01        164.61         1.10 o                         
   3   0   0          0.03         -0.08         0.08 o                         
   4   0   0        109.91        102.56         1.11 o                         
   5   0   0        105.36        102.79         1.87 o                         
   6   0   0          0.20          0.29         0.69 o                         
  -6   1   0          0.32          0.75         0.60 o                         
  -5   1   0         11.62          9.87         0.52 o                         
  -4   1   0          3.41          3.30         0.25 o                         
  -3   1   0        116.60        108.92         1.05 o                         
  -2   1   0        412.84        406.36         1.97 o                         
  -1   1   0        660.64        670.62         2.71 o                         
   0   1   0        327.46        288.32         3.55 o                         
   1   1   0       1012.66       1003.70         4.85 o                         
   2   1   0        620.56        651.02         2.94 o                         
   3   1   0         53.39         54.73         0.78 o                         
   4   1   0         35.94         36.97         0.70 o                         
   5   1   0          0.57          0.05         0.38 o                         
  -6   2   0          6.33          5.65         0.85 o                         
  -5   2   0        123.27        123.05         1.63 o                         
  -4   2   0        367.74        366.88         2.50 o                         
  -3   2   0        594.90        603.87         3.11 o                         
  -2   2   0         19.16         23.81         0.42 o                         
  -1   2   0        892.23        869.82         3.52 o                         
   0   2   0        774.28        720.63         5.05 o                         
   1   2   0        988.92        962.12         3.68 o                         
   2   2   0       2409.61       2484.61        10.49 o                         
   3   2   0         37.28         35.05         0.59 o                         
   4   2   0         80.27         82.27         1.00 o                         
   5   2   0          0.79          1.64         0.45 o                         
  -6   3   0         79.19         83.58         2.47 o                         
  -5   3   0          0.05         -0.13         0.24 o                         
  -4   3   0         71.07         63.79         0.99 o                         
  -3   3   0        241.76        253.76         2.01 o                         
  -2   3   0        109.05        117.94         0.91 o                         
  -1   3   0        553.22        545.61         2.14 o                         
   0   3   0         58.19         61.94         0.43 o                         
   1   3   0          0.13          1.84         0.11 o                         
   2   3   0          1.97          2.34         0.16 o                         
   3   3   0        102.44        109.11         1.01 o                         
   4   3   0          0.01          0.19         0.18 o                         
   5   3   0         10.57         11.88         0.93 o                         
  -6   4   0          1.77          5.29         0.79 o                         
  -5   4   0        136.99        129.62         1.84 o                         
  -4   4   0          3.83          3.55         0.27 o                         
  -3   4   0        206.35        208.89         1.53 o                         
  -2   4   0        879.57        935.16         3.91 o                         
  -1   4   0       2254.85       2341.92        15.28 o                         
   0   4   0        214.14        211.61         1.00 o                         
   1   4   0        441.84        439.89         1.97 o                         
   2   4   0        253.96        254.58         1.55 o                         
   3   4   0        503.44        491.69         2.58 o                         
   4   4   0         70.77         64.67         1.16 o                         
   5   4   0          3.70          5.06         0.91 o                         
  -6   5   0         16.76         16.32         1.38 o                         
  -5   5   0          3.39          2.22         0.38 o                         
  -4   5   0        136.98        136.80         1.36 o                         
  -3   5   0         44.99         49.31         0.71 o                         
  -2   5   0        816.26        862.16         3.78 o                         
  -1   5   0        748.10        834.67         3.21 o                         
   0   5   0        307.90        303.85         1.47 o                         
   1   5   0          7.62          5.76         0.20 o                         
   2   5   0         21.97         23.53         0.44 o                         
   3   5   0         63.07         55.22         0.76 o                         
   4   5   0         13.85         12.57         0.91 o                         
  -6   6   0          0.39          2.76         0.77 o                         
  -5   6   0         44.75         47.37         1.14 o                         
  -4   6   0          0.93          0.02         0.15 o                         
  -3   6   0        550.89        532.03         2.83 o                         
  -2   6   0         15.61         16.01         0.38 o                         
  -1   6   0        225.55        241.43         1.38 o                         
   0   6   0        363.25        363.25         1.83 o                         
   1   6   0         19.38         18.62         0.35 o                         
   2   6   0          5.18          4.93         0.24 o                         
   3   6   0         19.21         18.71         0.67 o                         
   4   6   0         36.24         36.44         1.61 o                         
  -5   7   0         47.06         41.30         1.16 o                         
  -4   7   0          2.98          4.23         0.29 o                         
  -3   7   0         72.61         76.17         0.93 o                         
  -2   7   0          1.24          2.10         0.18 o                         
  -1   7   0          5.45          7.58         0.26 o                         
   0   7   0          5.61          5.03         0.23 o                         
   1   7   0         86.65         87.48         0.84 o                         
   2   7   0         27.26         28.43         0.63 o                         
   3   7   0          2.77          2.03         0.39 o                         
   4   7   0         11.70         12.04         1.08 o                         
  -5   8   0          0.29          0.25         0.46 o                         
  -4   8   0         13.78         10.80         0.49 o                         
  -3   8   0          0.56          3.31         0.24 o                         
  -2   8   0         17.13         14.67         0.43 o                         
  -1   8   0        252.49        246.63         1.54 o                         
   0   8   0         16.48         18.66         0.42 o                         
   1   8   0        204.24        207.39         1.53 o                         
   2   8   0         59.08         55.19         0.85 o                         
   3   8   0          4.94          5.99         0.62 o                         
  -5   9   0          9.58         11.46         0.88 o                         
  -4   9   0         94.61         94.34         1.64 o                         
  -3   9   0         57.37         50.91         0.81 o                         
  -2   9   0          2.09          4.33         0.25 o                         
  -1   9   0        249.87        245.06         1.61 o                         
   0   9   0        118.66        115.20         1.12 o                         
   1   9   0          0.74          0.14         0.18 o                         
   2   9   0         38.38         35.48         1.03 o                         
   3   9   0         10.09          9.74         0.80 o                         
  -4  10   0         76.04         84.41         1.77 o                         
  -3  10   0         11.81         12.95         0.57 o                         
  -2  10   0        113.30        109.00         1.07 o                         
  -1  10   0         35.00         32.31         0.60 o                         
   0  10   0        143.27        152.05         1.59 o                         
   1  10   0          2.90          1.80         0.31 o                         
   2  10   0          2.26          0.81         0.57 o                         
  -4  11   0          2.91          1.79         0.80 o                         
  -3  11   0         14.84         12.24         0.78 o                         
  -2  11   0         61.01         58.74         1.12 o                         
  -1  11   0          3.68          4.21         0.51 o                         
   0  11   0          1.29          0.58         0.38 o                         
   1  11   0         11.92         10.54         1.22 o                         
  -3  12   0         20.60         27.12         2.39 o                         
  -2  12   0         19.20         19.83         1.18 o                         
  -1  12   0         28.21         28.91         1.46 o                         
   0  12   0          6.29          5.35         0.89 o                         
   0 -12   1          5.60          3.55         0.90 o                         
   1 -12   1          3.03          2.37         0.57 o                         
   2 -12   1         39.04         39.45         1.41 o                         
   3 -12   1         25.50         28.49         1.96 o                         
  -1 -11   1         48.28         50.86         1.70 o                         
   0 -11   1         38.55         42.53         1.36 o                         
   1 -11   1         26.33         26.76         0.89 o                         
   2 -11   1         47.74         48.39         1.07 o                         
   3 -11   1          0.03         -0.33         0.33 o                         
   4 -11   1         77.21         84.54         2.72 o                         
  -2 -10   1          0.14          0.68         0.61 o                         
  -1 -10   1         56.30         57.34         1.26 o                         
   0 -10   1         17.86         16.25         0.48 o                         
   1 -10   1          0.17         -0.16         0.16 o                         
   2 -10   1          6.04          7.13         0.33 o                         
   3 -10   1         49.93         50.84         1.08 o                         
   4 -10   1         26.27         22.46         1.08 o                         
  -3  -9   1          0.89         -0.27         0.48 o                         
  -2  -9   1         42.34         39.66         1.02 o                         
  -1  -9   1          5.48          6.22         0.35 o                         
   0  -9   1          8.22          8.44         0.35 o                         
   1  -9   1         75.91         74.23         0.80 o                         
   2  -9   1         67.94         57.86         0.74 o                         
   3  -9   1        100.76         94.12         1.07 o                         
   4  -9   1         45.94         46.41         1.19 o                         
   5  -9   1         27.62         29.64         1.31 o                         
  -3  -8   1          0.04         -0.36         0.36 o                         
  -2  -8   1         75.61         74.91         0.89 o                         
  -1  -8   1         71.13         75.02         0.85 o                         
   0  -8   1          9.80          8.92         0.30 o                         
   1  -8   1        117.85        114.95         0.97 o                         
   2  -8   1         21.52         21.61         0.45 o                         
   3  -8   1         72.49         80.92         1.00 o                         
   4  -8   1         21.25         16.86         0.62 o                         
   5  -8   1        123.46        125.25         2.85 o                         
  -4  -7   1          1.18          2.56         0.87 o                         
  -3  -7   1          0.69          0.69         0.27 o                         
  -2  -7   1         42.01         43.96         0.67 o                         
  -1  -7   1         85.39         84.66         0.81 o                         
   0  -7   1        194.08        197.70         1.26 o                         
   1  -7   1         17.59         15.37         0.33 o                         
   2  -7   1        319.29        313.18         1.80 o                         
   3  -7   1         78.34         70.84         0.87 o                         
   4  -7   1         33.15         39.25         0.76 o                         
   5  -7   1         16.86         15.07         0.95 o                         
  -4  -6   1         84.40         72.06         2.05 o                         
  -3  -6   1         24.99         23.07         0.55 o                         
  -2  -6   1         18.48         20.52         0.43 o                         
  -1  -6   1        157.83        157.77         1.07 o                         
   0  -6   1        364.00        372.37         1.77 o                         
   1  -6   1         24.60         26.24         0.41 o                         
   2  -6   1         27.82         19.36         0.38 o                         
   3  -6   1          0.00         -0.10         0.10 o                         
   4  -6   1         22.08         22.52         0.57 o                         
   5  -6   1          0.37          1.14         0.31 o                         
   6  -6   1         14.10         13.89         1.53 o                         
  -5  -5   1          1.89          0.65         0.72 o                         
  -4  -5   1        125.93        113.12         1.61 o                         
  -3  -5   1        102.52        100.20         1.05 o                         
  -2  -5   1         25.89         23.09         0.44 o                         
  -1  -5   1         99.32         93.13         0.77 o                         
   0  -5   1        100.20        112.84         0.73 o                         
   1  -5   1        412.56        419.59         1.90 o                         
   2  -5   1         14.72         12.82         0.31 o                         
   3  -5   1         37.42         38.62         0.60 o                         
   4  -5   1        353.59        343.80         2.24 o                         
   5  -5   1          1.50          0.98         0.28 o                         
   6  -5   1         21.35         24.16         1.65 o                         
  -5  -4   1          0.32         -0.39         0.56 o                         
  -4  -4   1         11.42          9.44         0.47 o                         
  -3  -4   1        193.87        202.87         1.53 o                         
  -2  -4   1         37.71         45.24         0.59 o                         
  -1  -4   1         20.30         21.34         0.33 o                         
   0  -4   1          0.65          0.36         0.06 o                         
   1  -4   1         44.77         41.49         0.41 o                         
   2  -4   1       1326.31       1410.65         5.27 o                         
   3  -4   1        296.20        282.74         1.83 o                         
   4  -4   1         79.74         78.54         0.99 o                         
   5  -4   1        103.52        103.62         1.47 o                         
   6  -4   1          0.02          0.77         0.63 o                         
  -5  -3   1          0.46          1.01         0.70 o                         
  -4  -3   1         10.27         12.37         0.49 o                         
  -3  -3   1        139.73        145.23         1.32 o                         
  -2  -3   1        759.76        782.60         3.36 o                         
  -1  -3   1        381.47        373.24         1.60 o                         
   0  -3   1        249.95        248.04         1.10 o                         
   1  -3   1        364.28        353.92         1.53 o                         
   2  -3   1        426.89        442.18         2.00 o                         
   3  -3   1        945.13        966.19         4.57 o                         
   4  -3   1        138.58        135.51         1.32 o                         
   5  -3   1          0.29          0.33         0.24 o                         
   6  -3   1         21.32         23.31         1.78 o                         
  -5  -2   1          0.54          0.20         0.40 o                         
  -4  -2   1         21.39         21.04         0.54 o                         
  -3  -2   1         23.96         26.46         0.51 o                         
  -2  -2   1        765.10        764.26         3.30 o                         
  -1  -2   1        668.51        648.04         4.46 o                         
   0  -2   1        192.46        184.23         0.88 o                         
   1  -2   1         14.93         16.05         0.22 o                         
   2  -2   1        277.70        273.03         1.59 o                         
   3  -2   1         36.75         40.55         0.62 o                         
   4  -2   1          1.69          1.58         0.19 o                         
   5  -2   1         12.81         11.60         0.57 o                         
   6  -2   1          5.84          8.11         1.46 o                         
  -5  -1   1         83.66         78.44         1.49 o                         
  -4  -1   1         23.82         25.83         0.62 o                         
  -3  -1   1        140.97        146.45         1.26 o                         
  -2  -1   1         37.92         30.20         0.46 o                         
  -1  -1   1      10574.79      11080.63       161.19 o                         
   0  -1   1         92.80         87.65         0.59 o                         
   1  -1   1        272.65        251.66         1.14 o                         
   2  -1   1        144.75        135.05         0.94 o                         
   3  -1   1          0.01         -0.08         0.08 o                         
   4  -1   1        163.18        160.83         1.38 o                         
   5  -1   1         56.24         58.71         1.24 o                         
   6  -1   1          9.45         11.90         1.22 o                         
  -6   0   1          3.76          4.05         0.77 o                         
  -5   0   1         19.28         22.45         0.99 o                         
  -4   0   1          4.80          4.45         0.29 o                         
  -3   0   1        178.83        182.25         1.50 o                         
  -2   0   1         89.18         98.72         0.86 o                         
  -1   0   1         22.15         28.80         0.35 o                         
   1   0   1       3071.97       3274.33        62.58 o                         
   2   0   1        894.45        880.76         3.59 o                         
   3   0   1         53.19         52.08         0.68 o                         
   4   0   1         63.03         65.78         0.86 o                         
   5   0   1          6.37          5.14         0.45 o                         
   6   0   1          8.22          8.19         1.30 o                         
  -6   1   1         17.16         20.68         1.68 o                         
  -5   1   1          1.68          0.87         0.24 o                         
  -4   1   1        199.29        201.81         1.69 o                         
  -3   1   1        231.46        239.71         1.85 o                         
  -2   1   1         42.25         44.37         0.56 o                         
  -1   1   1         36.83         35.95         0.45 o                         
   0   1   1         29.03         28.13         0.23 o                         
   1   1   1       8826.08       8627.89       125.48 o                         
   2   1   1        390.97        399.32         1.94 o                         
   3   1   1        309.37        307.71         1.96 o                         
   4   1   1          2.19          2.11         0.20 o                         
   5   1   1         48.79         46.77         1.61 o                         
  -6   2   1         17.48         20.10         1.75 o                         
  -5   2   1          0.06         -0.23         0.23 o                         
  -4   2   1          2.76          1.56         0.20 o                         
  -3   2   1        237.31        233.98         1.79 o                         
  -2   2   1        192.30        190.56         1.25 o                         
  -1   2   1        261.45        255.98         1.33 o                         
   0   2   1         11.69         10.74         0.14 o                         
   1   2   1        400.78        383.30         1.62 o                         
   2   2   1         89.74         90.11         0.74 o                         
   3   2   1         12.56         16.61         0.37 o                         
   4   2   1          1.25          1.69         0.19 o                         
   5   2   1          3.99          4.40         0.58 o                         
  -6   3   1          3.24          3.46         1.13 o                         
  -5   3   1          0.53          0.07         0.22 o                         
  -4   3   1        285.16        285.02         2.12 o                         
  -3   3   1        265.41        287.85         1.96 o                         
  -2   3   1       2051.20       2120.36         8.42 o                         
  -1   3   1         28.47         27.77         0.35 o                         
   0   3   1        346.41        327.95         1.38 o                         
   1   3   1         58.19         57.12         0.48 o                         
   2   3   1        557.81        580.54         2.52 o                         
   3   3   1        324.41        336.73         1.96 o                         
   4   3   1          1.16          1.17         0.23 o                         
   5   3   1          8.57          9.62         0.91 o                         
  -6   4   1          3.19          2.26         0.99 o                         
  -5   4   1        122.94        124.86         1.77 o                         
  -4   4   1         82.97         80.72         1.07 o                         
  -3   4   1        445.02        446.62         2.48 o                         
  -2   4   1        202.29        238.62         1.50 o                         
  -1   4   1         26.22         33.59         0.39 o                         
   0   4   1         22.60         20.02         0.27 o                         
   1   4   1         24.11         19.61         0.30 o                         
   2   4   1          0.22         -0.07         0.07 o                         
   3   4   1         20.70         20.58         0.50 o                         
   4   4   1          2.44          4.04         0.34 o                         
   5   4   1          1.81          1.52         0.71 o                         
  -6   5   1          2.96          3.66         0.64 o                         
  -5   5   1          7.69          8.60         0.52 o                         
  -4   5   1         94.37         91.22         1.13 o                         
  -3   5   1         30.62         28.66         0.58 o                         
  -2   5   1          0.00          0.12         0.09 o                         
  -1   5   1        249.70        243.26         1.33 o                         
   0   5   1        711.00        737.42         2.93 o                         
   1   5   1          0.24          0.25         0.07 o                         
   2   5   1        199.95        195.93         1.38 o                         
   3   5   1         31.98         31.98         0.63 o                         
   4   5   1        212.81        202.62         3.44 o                         
  -6   6   1         20.27         19.01         1.38 o                         
  -5   6   1         30.98         28.98         1.06 o                         
  -4   6   1         19.52         18.73         0.70 o                         
  -3   6   1        126.96        115.53         1.19 o                         
  -2   6   1         60.20         71.04         0.82 o                         
  -1   6   1        315.40        310.28         1.66 o                         
   0   6   1          1.75          2.17         0.14 o                         
   1   6   1        109.34        108.11         0.83 o                         
   2   6   1         27.10         26.32         0.48 o                         
   3   6   1         64.46         66.51         1.02 o                         
   4   6   1         15.73         12.45         1.00 o                         
  -5   7   1         17.01         15.51         0.94 o                         
  -4   7   1         40.14         47.76         0.89 o                         
  -3   7   1          7.08          9.06         0.38 o                         
  -2   7   1        255.26        233.44         1.49 o                         
  -1   7   1        109.03        112.66         0.88 o                         
   0   7   1        163.64        171.08         1.24 o                         
   1   7   1        207.38        203.14         1.28 o                         
   2   7   1          2.84          1.61         0.18 o                         
   3   7   1          5.71          5.07         0.51 o                         
   4   7   1          0.16         -0.49         0.49 o                         
  -5   8   1         35.17         36.74         1.39 o                         
  -4   8   1        140.70        130.01         1.50 o                         
  -3   8   1          0.04          0.42         0.16 o                         
  -2   8   1        270.44        251.06         1.72 o                         
  -1   8   1         20.45         17.50         0.37 o                         
   0   8   1          0.59          0.53         0.12 o                         
   1   8   1          3.24          2.84         0.23 o                         
   2   8   1          7.57          7.89         0.47 o                         
   3   8   1          4.60          3.42         0.62 o                         
  -5   9   1         69.79         74.70         2.15 o                         
  -4   9   1          5.17          3.81         0.49 o                         
  -3   9   1         36.50         32.90         0.65 o                         
  -2   9   1          0.21         -0.13         0.13 o                         
  -1   9   1         38.00         37.82         0.65 o                         
   0   9   1          5.01          4.39         0.27 o                         
   1   9   1         57.15         59.57         1.03 o                         
   2   9   1         88.68         87.25         1.78 o                         
  -4  10   1          8.84         11.73         0.96 o                         
  -3  10   1         89.79         86.98         1.62 o                         
  -2  10   1         14.84         13.63         0.45 o                         
  -1  10   1          7.35          4.31         0.36 o                         
   0  10   1        154.80        161.92         1.78 o                         
   1  10   1         11.08         12.34         0.83 o                         
   2  10   1         24.18         25.58         1.22 o                         
  -4  11   1         24.93         27.84         1.58 o                         
  -3  11   1         93.15         97.08         2.07 o                         
  -2  11   1          3.37          2.44         0.46 o                         
  -1  11   1         26.97         26.64         1.21 o                         
   0  11   1          0.06         -0.39         0.39 o                         
   1  11   1         69.23         73.15         2.12 o                         
  -2  12   1         38.43         37.66         1.36 o                         
  -1  12   1         21.63         21.26         1.14 o                         
   0 -12   2          4.66          4.42         0.87 o                         
   1 -12   2         37.05         35.73         1.40 o                         
   2 -12   2         56.83         62.41         1.68 o                         
   3 -12   2         10.47          8.65         0.90 o                         
  -1 -11   2          6.97          6.20         0.94 o                         
   0 -11   2          0.33         -0.29         0.31 o                         
   1 -11   2         44.91         51.25         1.12 o                         
   2 -11   2          0.76          0.55         0.25 o                         
   3 -11   2         55.08         57.73         1.45 o                         
   4 -11   2          8.24          5.55         0.71 o                         
  -2 -10   2          9.65          8.56         0.78 o                         
  -1 -10   2         47.71         48.76         1.57 o                         
   0 -10   2         19.75         18.69         0.63 o                         
   1 -10   2         68.26         68.37         0.91 o                         
   2 -10   2         40.50         39.77         0.74 o                         
   3 -10   2         66.02         65.65         1.09 o                         
   4 -10   2         13.19         12.55         1.01 o                         
  -3  -9   2         11.68         10.52         0.91 o                         
  -2  -9   2         66.45         67.10         1.17 o                         
  -1  -9   2          6.31          5.87         0.30 o                         
   0  -9   2         64.18         64.22         0.81 o                         
   1  -9   2          6.35          6.76         0.28 o                         
   2  -9   2         47.81         56.06         0.71 o                         
   3  -9   2         10.55         10.63         0.44 o                         
   4  -9   2         28.34         32.30         1.09 o                         
   5  -9   2         29.05         26.64         1.41 o                         
  -3  -8   2          9.67          9.79         0.75 o                         
  -2  -8   2          0.97          0.44         0.19 o                         
  -1  -8   2          8.72          8.21         0.31 o                         
   0  -8   2        112.33        111.35         0.90 o                         
   1  -8   2         19.06         17.24         0.37 o                         
   2  -8   2        165.95        160.22         1.22 o                         
   3  -8   2          0.07         -0.04         0.15 o                         
   4  -8   2         39.82         34.72         0.77 o                         
   5  -8   2         54.66         56.71         1.82 o                         
  -4  -7   2          0.55         -0.29         0.44 o                         
  -3  -7   2         14.07         15.41         0.65 o                         
  -2  -7   2          0.02         -0.12         0.12 o                         
  -1  -7   2        103.78        100.52         0.92 o                         
   0  -7   2        193.95        207.70         1.24 o                         
   1  -7   2        312.68        304.12         1.63 o                         
   2  -7   2         64.26         61.65         0.69 o                         
   3  -7   2         10.32         11.46         0.42 o                         
   4  -7   2         38.35         40.94         0.80 o                         
   5  -7   2          0.70          0.46         0.41 o                         
  -4  -6   2          7.09          4.41         0.60 o                         
  -3  -6   2         19.71         24.45         0.56 o                         
  -2  -6   2          1.08          0.94         0.15 o                         
  -1  -6   2         85.70         76.68         0.70 o                         
   0  -6   2         23.10         21.78         0.35 o                         
   1  -6   2        258.22        262.77         1.51 o                         
   2  -6   2         90.78         85.79         0.82 o                         
   3  -6   2         34.37         34.33         0.58 o                         
   4  -6   2         59.50         54.78         0.85 o                         
   5  -6   2         18.20         19.04         0.93 o                         
   6  -6   2         28.11         27.26         1.94 o                         
  -5  -5   2          1.05          2.55         1.02 o                         
  -4  -5   2        123.06        133.32         1.88 o                         
  -3  -5   2         42.71         41.32         0.68 o                         
  -2  -5   2         71.73         73.40         0.77 o                         
  -1  -5   2         81.24         80.65         0.70 o                         
   0  -5   2        140.11        145.21         0.86 o                         
   1  -5   2        679.63        705.30         2.86 o                         
   2  -5   2         88.96         87.79         0.77 o                         
   3  -5   2        253.03        238.91         1.65 o                         
   4  -5   2          0.02         -0.10         0.15 o                         
   5  -5   2         13.11         12.78         0.66 o                         
   6  -5   2          5.45          4.45         1.32 o                         
  -5  -4   2         13.77         14.45         1.16 o                         
  -4  -4   2          6.39          6.79         0.40 o                         
  -3  -4   2        158.26        171.38         1.43 o                         
  -2  -4   2         31.85         28.88         0.46 o                         
  -1  -4   2         80.85         81.42         0.65 o                         
   0  -4   2        416.36        405.79         1.75 o                         
   1  -4   2          0.06          0.43         0.06 o                         
   2  -4   2        371.54        365.62         1.83 o                         
   3  -4   2         12.82         10.74         0.34 o                         
   4  -4   2         55.73         55.57         0.77 o                         
   5  -4   2         46.63         42.72         1.00 o                         
   6  -4   2          1.02          1.17         0.69 o                         
  -5  -3   2         11.05         11.82         1.04 o                         
  -4  -3   2          0.00         -0.16         0.16 o                         
  -3  -3   2         37.54         36.73         0.61 o                         
  -2  -3   2        454.08        460.68         2.47 o                         
  -1  -3   2          5.95         12.39         0.24 o                         
   0  -3   2        958.68        923.64         3.70 o                         
   1  -3   2         71.41         72.43         0.53 o                         
   2  -3   2        178.82        180.00         1.12 o                         
   3  -3   2        142.26        146.61         1.21 o                         
   4  -3   2         89.66         85.15         1.00 o                         
   5  -3   2        124.76        122.59         1.95 o                         
   6  -3   2         21.34         24.22         2.03 o                         
  -5  -2   2         19.06         23.00         1.09 o                         
  -4  -2   2          3.59          3.80         0.29 o                         
  -3  -2   2         93.38         89.98         0.95 o                         
  -2  -2   2         39.97         53.72         0.61 o                         
  -1  -2   2        798.41        768.66         3.33 o                         
   0  -2   2        351.19        335.62         1.68 o                         
   1  -2   2         74.86         76.42         0.56 o                         
   2  -2   2        189.43        174.70         1.06 o                         
   3  -2   2         29.10         28.01         0.50 o                         
   4  -2   2        175.88        175.13         1.42 o                         
   5  -2   2          0.53         -0.20         0.20 o                         
   6  -2   2          0.06          1.07         0.62 o                         
  -5  -1   2         62.28         63.29         1.50 o                         
  -4  -1   2         20.42         21.24         0.60 o                         
  -3  -1   2         23.48         17.56         0.45 o                         
  -2  -1   2          0.16         -0.05         0.07 o                         
  -1  -1   2        923.77        897.02         3.65 o                         
   0  -1   2       1735.81       1760.26        28.67 o                         
   1  -1   2       1674.95       1548.50        22.83 o                         
   2  -1   2         35.18         34.27         0.42 o                         
   3  -1   2         79.44         74.79         0.78 o                         
   4  -1   2         75.35         78.14         0.87 o                         
   5  -1   2          2.59          2.86         0.37 o                         
   6  -1   2         40.61         38.71         2.28 o                         
  -6   0   2         42.13         41.26         2.27 o                         
  -5   0   2         16.71         16.01         0.73 o                         
  -4   0   2        116.53        118.25         1.25 o                         
  -3   0   2         27.80         24.06         0.51 o                         
  -2   0   2        128.83        120.94         0.96 o                         
  -1   0   2        925.66        859.23         3.66 o                         
   0   0   2       3500.73       3126.82        59.60 o                         
   1   0   2        566.73        561.53         3.26 o                         
   2   0   2         35.89         38.52         0.44 o                         
   3   0   2          7.20          3.69         0.20 o                         
   4   0   2          4.65          4.46         0.25 o                         
   5   0   2         43.70         47.14         1.41 o                         
  -6   1   2          1.09          1.58         1.09 o                         
  -5   1   2         20.18         19.32         0.66 o                         
  -4   1   2         86.61         83.51         1.07 o                         
  -3   1   2         10.90         10.19         0.44 o                         
  -2   1   2        219.66        198.59         1.28 o                         
  -1   1   2          3.88          5.17         0.17 o                         
   0   1   2        670.48        633.31         3.78 o                         
   1   1   2        149.57        154.24         0.87 o                         
   2   1   2         53.73         69.19         0.68 o                         
   3   1   2        202.29        209.03         1.55 o                         
   4   1   2          0.65          0.46         0.16 o                         
   5   1   2         23.46         26.32         1.41 o                         
  -6   2   2          2.46          2.38         1.03 o                         
  -5   2   2         66.23         66.85         1.07 o                         
  -4   2   2         19.37         14.77         0.56 o                         
  -3   2   2        243.38        246.84         1.92 o                         
  -2   2   2        199.03        197.73         1.44 o                         
  -1   2   2          4.26          4.35         0.16 o                         
   0   2   2        737.56        716.64         2.70 o                         
   1   2   2         10.41         17.78         0.25 o                         
   2   2   2        455.60        463.09         2.23 o                         
   3   2   2         76.40         79.11         0.92 o                         
   4   2   2         16.51         18.14         0.62 o                         
   5   2   2          8.33          7.87         0.81 o                         
  -6   3   2         11.74         11.33         1.29 o                         
  -5   3   2         39.88         38.38         0.92 o                         
  -4   3   2         27.38         28.76         0.65 o                         
  -3   3   2         41.92         35.44         0.60 o                         
  -2   3   2        307.19        311.49         1.73 o                         
  -1   3   2         55.33         45.66         0.46 o                         
   0   3   2        301.24        289.61         1.24 o                         
   1   3   2         94.60         92.29         0.63 o                         
   2   3   2        153.88        156.00         1.17 o                         
   3   3   2         10.74         10.26         0.40 o                         
   4   3   2         21.82         20.82         0.63 o                         
   5   3   2          8.10          7.78         0.95 o                         
  -6   4   2          4.81          4.08         0.85 o                         
  -5   4   2          8.54          7.63         0.49 o                         
  -4   4   2          7.63          6.17         0.36 o                         
  -3   4   2        203.71        193.78         1.56 o                         
  -2   4   2          2.03          1.92         0.16 o                         
  -1   4   2       1126.61       1153.74         4.60 o                         
   0   4   2         47.03         50.14         0.43 o                         
   1   4   2        268.31        257.44         1.31 o                         
   2   4   2         21.32         23.09         0.41 o                         
   3   4   2         92.58         97.06         1.13 o                         
   4   4   2         49.34         48.62         1.21 o                         
   5   4   2          0.21         -0.52         0.52 o                         
  -6   5   2         33.15         32.70         3.44 o                         
  -5   5   2          2.71          2.11         0.31 o                         
  -4   5   2        128.45        119.88         1.31 o                         
  -3   5   2         26.98         28.45         0.57 o                         
  -2   5   2        239.30        237.31         1.70 o                         
  -1   5   2        138.17        139.65         0.94 o                         
   0   5   2          6.43          6.62         0.21 o                         
   1   5   2         55.38         50.98         0.53 o                         
   2   5   2         17.51         17.72         0.36 o                         
   3   5   2          1.07          1.18         0.18 o                         
   4   5   2         15.21         15.78         0.98 o                         
  -5   6   2          8.15          9.31         0.72 o                         
  -4   6   2         19.55         23.81         0.62 o                         
  -3   6   2          0.58          0.18         0.13 o                         
  -2   6   2        102.68        105.04         1.05 o                         
  -1   6   2         60.56         56.23         0.61 o                         
   0   6   2        159.33        167.10         1.07 o                         
   1   6   2         89.06         90.36         0.77 o                         
   2   6   2          0.37          0.49         0.13 o                         
   3   6   2         26.96         27.35         0.72 o                         
   4   6   2          2.40          3.14         0.67 o                         
  -5   7   2         62.20         64.25         1.72 o                         
  -4   7   2         24.32         21.51         0.63 o                         
  -3   7   2         16.76         11.61         0.42 o                         
  -2   7   2         95.36         97.29         0.97 o                         
  -1   7   2          5.55          5.67         0.24 o                         
   0   7   2        146.22        142.27         1.07 o                         
   1   7   2          8.62          8.32         0.29 o                         
   2   7   2          4.33          3.87         0.25 o                         
   3   7   2         13.64         14.13         1.08 o                         
  -5   8   2         28.02         30.15         1.36 o                         
  -4   8   2          9.78         10.59         0.57 o                         
  -3   8   2         13.91         17.25         0.49 o                         
  -2   8   2         28.95         34.00         0.59 o                         
  -1   8   2         10.33         10.96         0.37 o                         
   0   8   2        157.13        156.20         1.18 o                         
   1   8   2         19.97         20.86         0.47 o                         
   2   8   2         54.81         55.54         1.31 o                         
   3   8   2          3.98          2.87         0.65 o                         
  -5   9   2         39.22         48.02         2.43 o                         
  -4   9   2         25.91         24.78         1.09 o                         
  -3   9   2         79.59         80.55         1.09 o                         
  -2   9   2         30.30         27.65         0.67 o                         
  -1   9   2        205.97        200.62         1.65 o                         
   0   9   2          2.35          1.62         0.22 o                         
   1   9   2         66.02         65.93         1.22 o                         
   2   9   2          0.24         -0.36         0.36 o                         
  -4  10   2         30.02         32.51         1.32 o                         
  -3  10   2         25.55         25.99         1.01 o                         
  -2  10   2          5.72          4.32         0.34 o                         
  -1  10   2         33.20         36.55         1.18 o                         
   0  10   2         25.37         25.89         0.94 o                         
   1  10   2          1.73          0.14         0.37 o                         
   2  10   2         19.50         17.28         2.33 o                         
  -3  11   2          0.91          0.73         0.49 o                         
  -2  11   2         53.39         57.29         1.37 o                         
  -1  11   2         17.77         15.39         0.93 o                         
   0  11   2          0.84          1.28         0.36 o                         
   0 -12   3         13.66         12.94         1.19 o                         
   1 -12   3          9.98          9.01         0.70 o                         
   2 -12   3          2.48          2.96         0.42 o                         
   3 -12   3          0.62         -0.45         0.45 o                         
  -1 -11   3         12.92         12.16         1.65 o                         
   0 -11   3          5.68          4.76         0.56 o                         
   1 -11   3         12.31         10.93         0.62 o                         
   2 -11   3         14.89         12.99         0.74 o                         
   3 -11   3        161.64        178.40         2.45 o                         
   4 -11   3          0.01          0.27         0.61 o                         
  -2 -10   3          0.26          0.66         0.43 o                         
  -1 -10   3          0.29          0.33         0.30 o                         
   0 -10   3         19.69         20.04         0.51 o                         
   1 -10   3          5.26          5.34         0.29 o                         
   2 -10   3         88.74         86.40         1.01 o                         
   3 -10   3         13.69         12.32         0.65 o                         
   4 -10   3         73.89         75.01         1.80 o                         
  -3  -9   3          3.91          3.30         0.70 o                         
  -2  -9   3         12.02         10.56         0.61 o                         
  -1  -9   3         97.99         97.21         1.27 o                         
   0  -9   3        335.57        344.17         2.03 o                         
   1  -9   3         40.00         38.44         0.62 o                         
   2  -9   3         10.08          9.35         0.34 o                         
   3  -9   3          1.35          1.34         0.20 o                         
   4  -9   3        112.21        118.43         2.23 o                         
   5  -9   3         18.13         26.94         2.35 o                         
  -3  -8   3          9.09          9.67         0.83 o                         
  -2  -8   3         11.06          8.73         0.38 o                         
  -1  -8   3        193.72        200.74         1.46 o                         
   0  -8   3        169.73        171.78         1.22 o                         
   1  -8   3          8.24          7.24         0.27 o                         
   2  -8   3          0.45          0.53         0.15 o                         
   3  -8   3         29.28         31.90         0.60 o                         
   4  -8   3         77.50         74.79         1.17 o                         
   5  -8   3         19.51         23.34         1.40 o                         
  -4  -7   3         18.60         21.86         1.28 o                         
  -3  -7   3         25.68         23.96         0.69 o                         
  -2  -7   3         26.83         22.66         0.52 o                         
  -1  -7   3          4.37          4.36         0.22 o                         
   0  -7   3         48.48         49.66         0.58 o                         
   1  -7   3        100.47         96.55         0.82 o                         
   2  -7   3        654.46        629.83         2.82 o                         
   3  -7   3        159.51        161.40         1.35 o                         
   4  -7   3          1.35          0.61         0.28 o                         
   5  -7   3         37.44         36.18         1.14 o                         
  -4  -6   3         16.76         14.49         0.83 o                         
  -3  -6   3          7.59          7.60         0.35 o                         
  -2  -6   3         37.51         35.83         0.56 o                         
  -1  -6   3          1.43          0.94         0.11 o                         
   0  -6   3         50.60         50.98         0.55 o                         
   1  -6   3        184.08        190.38         1.14 o                         
   2  -6   3        276.15        261.71         1.58 o                         
   3  -6   3        157.62        158.08         1.25 o                         
   4  -6   3         76.26         77.08         1.09 o                         
   5  -6   3         33.86         31.90         1.17 o                         
  -5  -5   3         13.77         13.07         1.75 o                         
  -4  -5   3          1.74          1.38         0.29 o                         
  -3  -5   3         10.37         10.95         0.39 o                         
  -2  -5   3        404.46        411.51         2.27 o                         
  -1  -5   3          0.52          1.63         0.12 o                         
   0  -5   3        153.08        140.42         0.87 o                         
   1  -5   3         12.68         16.37         0.27 o                         
   2  -5   3        452.89        455.32         2.18 o                         
   3  -5   3        234.94        231.60         1.61 o                         
   4  -5   3          8.94          7.78         0.39 o                         
   5  -5   3          8.86          9.66         0.63 o                         
   6  -5   3          3.99          6.31         1.50 o                         
  -5  -4   3          0.12          1.75         0.67 o                         
  -4  -4   3         33.27         35.27         0.89 o                         
  -3  -4   3        194.58        198.69         1.63 o                         
  -2  -4   3         57.68         68.10         0.74 o                         
  -1  -4   3        999.63       1029.79         3.99 o                         
   0  -4   3          6.10          7.92         0.17 o                         
   1  -4   3         26.52         28.35         0.32 o                         
   2  -4   3        225.84        244.29         1.52 o                         
   3  -4   3         66.94         65.22         0.78 o                         
   4  -4   3        178.26        177.83         1.64 o                         
   5  -4   3          0.00         -0.32         0.32 o                         
   6  -4   3         13.34         12.48         1.57 o                         
  -5  -3   3          5.34          7.79         0.90 o                         
  -4  -3   3         41.31         41.81         0.78 o                         
  -3  -3   3        261.15        281.51         1.87 o                         
  -2  -3   3        255.46        265.86         1.73 o                         
  -1  -3   3          8.20          6.66         0.19 o                         
   0  -3   3        523.12        517.49         1.95 o                         
   1  -3   3         17.57         11.60         0.21 o                         
   2  -3   3         71.77         73.72         0.71 o                         
   3  -3   3         40.88         42.13         0.65 o                         
   4  -3   3        134.95        129.54         1.32 o                         
   5  -3   3         65.25         65.21         1.55 o                         
   6  -3   3          0.06          0.42         0.76 o                         
  -5  -2   3          1.52         -0.29         0.50 o                         
  -4  -2   3         13.03         12.02         0.47 o                         
  -3  -2   3          3.33          3.65         0.23 o                         
  -2  -2   3         47.37         50.23         0.64 o                         
  -1  -2   3         37.65         39.26         0.40 o                         
   0  -2   3          0.10          0.07         0.03 o                         
   1  -2   3       1142.14       1169.08         6.10 o                         
   2  -2   3         13.00         14.47         0.30 o                         
   3  -2   3        184.71        198.20         1.39 o                         
   4  -2   3         24.72         22.92         0.53 o                         
   5  -2   3        124.23        127.06         2.17 o                         
   6  -2   3         21.87         21.97         1.69 o                         
  -5  -1   3          2.36          1.39         0.43 o                         
  -4  -1   3         27.99         29.36         0.64 o                         
  -3  -1   3          1.15          1.96         0.17 o                         
  -2  -1   3        441.83        452.64         2.25 o                         
  -1  -1   3        361.61        338.37         1.76 o                         
   0  -1   3        409.43        402.35         2.20 o                         
   1  -1   3        506.45        518.45         2.81 o                         
   2  -1   3          6.41          9.62         0.21 o                         
   3  -1   3         91.75         87.62         0.85 o                         
   4  -1   3         19.62         18.49         0.46 o                         
   5  -1   3         18.80         20.95         1.03 o                         
  -6   0   3          1.04          0.81         0.80 o                         
  -5   0   3          0.05         -0.22         0.31 o                         
  -4   0   3        167.75        165.70         1.63 o                         
  -3   0   3         10.58          7.04         0.37 o                         
  -2   0   3        154.65        148.67         1.11 o                         
  -1   0   3          8.82         11.57         0.22 o                         
   0   0   3        708.11        674.91         5.94 o                         
   1   0   3          0.92          0.65         0.06 o                         
   2   0   3        484.52        491.85         2.16 o                         
   3   0   3         81.23         92.39         0.86 o                         
   4   0   3         29.35         30.80         0.69 o                         
   5   0   3         18.37         20.05         1.39 o                         
  -6   1   3          1.72         -0.16         1.01 o                         
  -5   1   3        194.53        194.50         2.94 o                         
  -4   1   3          7.40          6.93         0.39 o                         
  -3   1   3        221.69        233.45         1.85 o                         
  -2   1   3         54.59         52.02         0.66 o                         
  -1   1   3       1100.74       1135.05         4.83 o                         
   0   1   3        356.31        329.02         1.34 o                         
   1   1   3          0.61          0.39         0.04 o                         
   2   1   3        135.00        136.38         0.99 o                         
   3   1   3         30.25         26.24         0.53 o                         
   4   1   3          4.88          3.79         0.33 o                         
   5   1   3          0.18          0.07         0.46 o                         
  -6   2   3          1.40          2.18         0.72 o                         
  -5   2   3          0.66          0.64         0.26 o                         
  -4   2   3         53.84         52.28         0.89 o                         
  -3   2   3         85.08         92.94         0.98 o                         
  -2   2   3         12.47         12.83         0.35 o                         
  -1   2   3        173.08        159.65         1.08 o                         
   0   2   3        121.20        129.68         0.70 o                         
   1   2   3          2.69          5.02         0.16 o                         
   2   2   3        268.43        283.19         1.59 o                         
   3   2   3         53.92         51.77         0.74 o                         
   4   2   3         99.10         99.73         1.28 o                         
   5   2   3          0.00         -0.35         0.35 o                         
  -6   3   3         17.70         22.76         1.84 o                         
  -5   3   3          0.88          0.60         0.28 o                         
  -4   3   3        146.76        147.12         1.59 o                         
  -3   3   3        248.52        247.65         1.85 o                         
  -2   3   3         40.54         46.91         0.58 o                         
  -1   3   3        163.01        172.89         1.07 o                         
   0   3   3          9.94          9.72         0.21 o                         
   1   3   3        635.55        662.61         2.72 o                         
   2   3   3         76.44         69.74         0.73 o                         
   3   3   3        118.11        138.39         1.26 o                         
   4   3   3          1.29          0.71         0.25 o                         
   5   3   3          1.47          2.72         0.58 o                         
  -6   4   3         12.39         15.04         1.63 o                         
  -5   4   3          1.78          1.79         0.39 o                         
  -4   4   3          0.49         -0.10         0.16 o                         
  -3   4   3          0.15         -0.05         0.11 o                         
  -2   4   3        308.81        320.44         1.86 o                         
  -1   4   3         72.74         65.98         0.55 o                         
   0   4   3         27.36         22.81         0.36 o                         
   1   4   3         36.25         31.27         0.39 o                         
   2   4   3         45.16         49.62         0.62 o                         
   3   4   3         28.21         27.77         0.59 o                         
   4   4   3          2.42          1.74         0.41 o                         
  -5   5   3          2.49          2.86         0.43 o                         
  -4   5   3        136.37        133.52         1.42 o                         
  -3   5   3         33.31         32.51         0.60 o                         
  -2   5   3        781.65        760.44         3.78 o                         
  -1   5   3          3.91          5.48         0.20 o                         
   0   5   3         63.34         58.25         0.57 o                         
   1   5   3         57.99         61.33         0.58 o                         
   2   5   3         66.89         72.11         0.76 o                         
   3   5   3         79.21         79.99         1.14 o                         
   4   5   3          9.53          9.59         0.87 o                         
  -5   6   3         34.58         34.25         1.12 o                         
  -4   6   3         42.36         43.05         0.80 o                         
  -3   6   3        164.00        160.17         1.41 o                         
  -2   6   3         93.78         91.69         0.93 o                         
  -1   6   3         79.74         75.84         0.72 o                         
   0   6   3         65.46         65.83         0.66 o                         
   1   6   3         17.76         17.02         0.33 o                         
   2   6   3         44.79         44.15         0.71 o                         
   3   6   3         14.51         13.19         0.73 o                         
   4   6   3          4.33          4.64         0.85 o                         
  -5   7   3         54.89         63.14         1.78 o                         
  -4   7   3          0.72          0.19         0.19 o                         
  -3   7   3         84.36         94.24         1.07 o                         
  -2   7   3          1.86          1.12         0.18 o                         
  -1   7   3         58.61         53.19         0.64 o                         
   0   7   3        253.36        262.82         1.65 o                         
   1   7   3         25.51         26.50         0.44 o                         
   2   7   3         43.03         42.72         0.80 o                         
   3   7   3          0.92          1.60         0.54 o                         
  -5   8   3          0.09         -0.66         0.68 o                         
  -4   8   3         43.51         49.03         1.39 o                         
  -3   8   3         59.11         56.41         0.88 o                         
  -2   8   3          5.16          4.21         0.27 o                         
  -1   8   3         13.98         13.41         0.43 o                         
   0   8   3         56.92         58.28         0.75 o                         
   1   8   3         63.33         66.11         0.97 o                         
   2   8   3          7.83          6.45         0.60 o                         
   3   8   3          1.26         -0.16         0.48 o                         
  -4   9   3         94.01         97.63         1.95 o                         
  -3   9   3         17.43         19.37         0.64 o                         
  -2   9   3         43.90         44.29         0.78 o                         
  -1   9   3         19.39         21.42         0.66 o                         
   0   9   3          0.64          0.86         0.22 o                         
   1   9   3         94.27         98.46         1.95 o                         
   2   9   3          4.32          2.12         0.60 o                         
  -4  10   3         35.02         35.29         1.39 o                         
  -3  10   3         53.06         64.11         1.39 o                         
  -2  10   3         34.24         32.75         1.06 o                         
  -1  10   3          7.92          7.53         0.58 o                         
   0  10   3         10.78          8.68         0.70 o                         
   1  10   3          0.72         -0.39         0.39 o                         
  -3  11   3          7.48          5.45         0.86 o                         
  -2  11   3         28.17         30.17         1.04 o                         
  -1  11   3          0.01         -0.30         0.30 o                         
   0  11   3         21.63         20.06         1.60 o                         
   0 -12   4         52.61         57.46         2.49 o                         
   1 -12   4          0.81         -0.27         0.50 o                         
   2 -12   4        139.68        152.53         2.60 o                         
   3 -12   4         20.80         22.17         1.13 o                         
  -1 -11   4          0.07         -0.28         0.48 o                         
   0 -11   4          2.15          1.32         0.30 o                         
   1 -11   4         53.72         54.89         1.22 o                         
   2 -11   4         42.58         40.48         0.99 o                         
   3 -11   4         11.19         11.19         0.69 o                         
   4 -11   4         12.69         16.11         1.05 o                         
  -2 -10   4         13.34         10.20         0.90 o                         
  -1 -10   4        228.54        238.33         2.89 o                         
   0 -10   4         17.73         17.54         0.56 o                         
   1 -10   4          1.44          1.37         0.20 o                         
   2 -10   4         44.92         45.64         0.89 o                         
   3 -10   4         19.39         21.87         0.78 o                         
   4 -10   4         97.46        109.86         1.99 o                         
  -3  -9   4          0.31         -0.46         0.61 o                         
  -2  -9   4         33.54         31.07         1.13 o                         
  -1  -9   4         12.88          9.72         0.37 o                         
   0  -9   4         40.03         39.02         0.70 o                         
   1  -9   4          0.18          0.05         0.12 o                         
   2  -9   4          0.22          0.33         0.14 o                         
   3  -9   4        163.73        154.99         1.48 o                         
   4  -9   4         17.21         18.38         1.07 o                         
   5  -9   4         12.41         12.62         1.37 o                         
  -3  -8   4          4.07          4.09         0.62 o                         
  -2  -8   4          4.45          4.60         0.29 o                         
  -1  -8   4         25.85         24.98         0.50 o                         
   0  -8   4         71.12         72.56         0.76 o                         
   1  -8   4       1582.07       1553.31         5.84 o                         
   2  -8   4        112.79        113.18         0.99 o                         
   3  -8   4         21.62         20.68         0.52 o                         
   4  -8   4          0.26          0.39         0.21 o                         
   5  -8   4         77.40         87.19         2.84 o                         
  -4  -7   4          0.88          1.41         0.79 o                         
  -3  -7   4          1.40          0.27         0.23 o                         
  -2  -7   4         17.39         18.93         0.54 o                         
  -1  -7   4          0.10         -0.09         0.09 o                         
   0  -7   4        387.86        389.06         1.93 o                         
   1  -7   4         91.26         88.09         0.81 o                         
   2  -7   4         86.32         85.47         0.80 o                         
   3  -7   4        153.13        145.58         1.42 o                         
   4  -7   4          5.16          5.57         0.33 o                         
   5  -7   4         58.61         56.34         1.81 o                         
  -4  -6   4         14.43         18.14         1.01 o                         
  -3  -6   4        192.93        194.16         1.64 o                         
  -2  -6   4         83.45         90.10         0.95 o                         
  -1  -6   4         33.43         31.54         0.52 o                         
   0  -6   4        100.21         96.96         0.79 o                         
   1  -6   4        311.35        303.02         1.65 o                         
   2  -6   4        180.64        170.75         1.16 o                         
   3  -6   4        591.04        562.72         2.93 o                         
   4  -6   4         10.47         11.08         0.46 o                         
   5  -6   4         27.84         26.86         1.27 o                         
  -4  -5   4         15.14         14.92         0.66 o                         
  -3  -5   4         19.47         23.13         0.58 o                         
  -2  -5   4        146.68        156.99         1.21 o                         
  -1  -5   4         11.21         13.64         0.36 o                         
   0  -5   4         44.59         39.60         0.43 o                         
   1  -5   4         93.37        101.33         0.73 o                         
   2  -5   4         27.31         28.67         0.41 o                         
   3  -5   4         13.83         13.02         0.39 o                         
   4  -5   4         70.78         68.43         0.97 o                         
   5  -5   4         40.63         40.33         1.49 o                         
  -5  -4   4          7.72          4.91         1.17 o                         
  -4  -4   4        126.49        126.53         1.60 o                         
  -3  -4   4         23.09         21.81         0.51 o                         
  -2  -4   4         57.47         57.52         0.68 o                         
  -1  -4   4        928.94        933.12         3.63 o                         
   0  -4   4        400.92        451.39         2.06 o                         
   1  -4   4        349.04        331.76         1.60 o                         
   2  -4   4         78.23         81.24         0.75 o                         
   3  -4   4        455.76        441.09         2.41 o                         
   4  -4   4        343.28        345.12         2.31 o                         
   5  -4   4         14.09         14.09         0.86 o                         
   6  -4   4          3.13          2.10         0.72 o                         
  -5  -3   4          0.36          1.29         0.59 o                         
  -4  -3   4          6.77          7.09         0.37 o                         
  -3  -3   4         94.44         93.76         1.05 o                         
  -2  -3   4          0.97          0.70         0.10 o                         
  -1  -3   4        693.33        686.85         2.93 o                         
   0  -3   4       2247.67       2311.13        26.09 o                         
   1  -3   4         41.38         34.99         0.33 o                         
   2  -3   4        200.98        211.52         1.28 o                         
   3  -3   4        108.36        102.82         1.01 o                         
   4  -3   4         82.51         80.04         1.09 o                         
   5  -3   4         17.63         19.78         1.13 o                         
   6  -3   4          0.48         -1.34         1.34 o                         
  -5  -2   4          2.98          3.36         0.60 o                         
  -4  -2   4         18.89         17.85         0.56 o                         
  -3  -2   4        113.99        115.61         1.14 o                         
  -2  -2   4        969.64        972.87         4.21 o                         
  -1  -2   4        108.96        113.73         0.75 o                         
   0  -2   4        874.59        873.58         3.30 o                         
   1  -2   4        296.48        307.56         1.54 o                         
   2  -2   4          0.51          3.10         0.13 o                         
   3  -2   4          4.90          5.81         0.23 o                         
   4  -2   4          0.13          0.00         0.13 o                         
   5  -2   4        111.11        112.99         2.80 o                         
  -5  -1   4         85.73         86.67         2.01 o                         
  -4  -1   4          1.11          1.31         0.21 o                         
  -3  -1   4         55.56         51.96         0.80 o                         
  -2  -1   4         54.61         52.11         0.63 o                         
  -1  -1   4         79.64         72.74         0.64 o                         
   0  -1   4         86.60         98.31         0.61 o                         
   1  -1   4         23.02         26.67         0.25 o                         
   2  -1   4        244.95        247.83         1.31 o                         
   3  -1   4         12.15         12.30         0.32 o                         
   4  -1   4         28.06         27.73         0.56 o                         
   5  -1   4         31.48         29.87         1.46 o                         
  -5   0   4         47.76         49.50         1.41 o                         
  -4   0   4         21.74         21.03         0.67 o                         
  -3   0   4         12.71         12.89         0.41 o                         
  -2   0   4         66.66         82.04         0.84 o                         
  -1   0   4        490.79        496.85         2.24 o                         
   0   0   4       1049.13       1013.12        11.50 o                         
   1   0   4         54.94         48.96         0.36 o                         
   2   0   4        732.34        737.24         3.24 o                         
   3   0   4         29.01         33.50         0.52 o                         
   4   0   4         33.39         36.75         0.75 o                         
   5   0   4          1.11          0.92         0.40 o                         
  -6   1   4          0.24         -0.91         1.61 o                         
  -5   1   4          0.76          1.01         0.30 o                         
  -4   1   4         13.77         12.45         0.50 o                         
  -3   1   4        130.38        122.68         1.25 o                         
  -2   1   4         41.37         50.07         0.63 o                         
  -1   1   4         73.36         65.80         0.59 o                         
   0   1   4        909.09        939.47         3.67 o                         
   1   1   4       1135.49       1139.05         4.15 o                         
   2   1   4         68.10         71.94         0.66 o                         
   3   1   4        177.00        182.67         1.38 o                         
   4   1   4         18.13         19.08         0.68 o                         
   5   1   4          6.36          5.64         0.70 o                         
  -6   2   4          3.38          6.73         1.28 o                         
  -5   2   4         27.37         26.71         0.92 o                         
  -4   2   4        406.41        403.28         2.94 o                         
  -3   2   4        200.10        190.01         1.63 o                         
  -2   2   4        273.36        277.45         1.77 o                         
  -1   2   4        341.28        326.39         1.67 o                         
   0   2   4       1586.35       1670.13         7.47 o                         
   1   2   4        545.45        551.21         2.34 o                         
   2   2   4         66.49         63.88         0.66 o                         
   3   2   4          0.19         -0.10         0.10 o                         
   4   2   4         93.13         85.32         1.26 o                         
   5   2   4          0.01         -0.64         0.65 o                         
  -6   3   4         21.71         22.69         2.08 o                         
  -5   3   4         12.55         11.37         0.69 o                         
  -4   3   4         41.80         39.02         0.84 o                         
  -3   3   4         66.64         68.16         0.92 o                         
  -2   3   4         64.15         64.34         0.69 o                         
  -1   3   4         31.89         36.68         0.44 o                         
   0   3   4        123.27        105.35         0.72 o                         
   1   3   4         70.20         78.03         0.58 o                         
   2   3   4         43.88         48.54         0.61 o                         
   3   3   4         50.82         52.76         0.77 o                         
   4   3   4          7.02          7.96         0.56 o                         
   5   3   4         47.94         53.54         2.11 o                         
  -5   4   4         88.69         87.22         1.81 o                         
  -4   4   4          3.36          2.57         0.27 o                         
  -3   4   4        638.70        629.20         3.21 o                         
  -2   4   4        145.38        134.32         1.06 o                         
  -1   4   4         65.12         65.29         0.62 o                         
   0   4   4        189.36        193.56         1.24 o                         
   1   4   4          0.27          0.29         0.08 o                         
   2   4   4        213.20        222.75         1.55 o                         
   3   4   4         95.66         95.37         1.28 o                         
   4   4   4         25.69         31.45         1.35 o                         
  -5   5   4         53.71         51.07         1.53 o                         
  -4   5   4          7.04          5.53         0.38 o                         
  -3   5   4        192.50        185.97         1.50 o                         
  -2   5   4         54.57         54.50         0.68 o                         
  -1   5   4         39.64         40.27         0.54 o                         
   0   5   4        223.46        227.51         1.48 o                         
   1   5   4         24.50         23.11         0.35 o                         
   2   5   4          4.22          4.65         0.26 o                         
   3   5   4          3.53          4.16         0.47 o                         
   4   5   4          3.67          2.61         0.66 o                         
  -5   6   4         24.31         27.35         1.44 o                         
  -4   6   4          6.87          6.83         0.40 o                         
  -3   6   4         70.82         70.68         0.90 o                         
  -2   6   4          7.36          7.76         0.35 o                         
  -1   6   4       1638.32       1616.69         6.43 o                         
   0   6   4          0.10          0.06         0.10 o                         
   1   6   4         44.02         42.44         0.52 o                         
   2   6   4          4.48          4.77         0.31 o                         
   3   6   4         18.07         16.91         1.10 o                         
  -5   7   4          0.90          1.72         0.50 o                         
  -4   7   4         40.07         41.66         1.27 o                         
  -3   7   4        118.75        114.93         1.24 o                         
  -2   7   4         39.30         36.06         0.63 o                         
  -1   7   4         48.09         47.05         0.69 o                         
   0   7   4         86.16         87.86         0.95 o                         
   1   7   4          0.34          0.62         0.15 o                         
   2   7   4         13.68         11.27         0.69 o                         
   3   7   4          0.96          1.24         0.47 o                         
  -5   8   4         63.14         66.23         2.90 o                         
  -4   8   4         61.82         67.35         1.77 o                         
  -3   8   4          0.01         -0.15         0.21 o                         
  -2   8   4         94.53         99.62         1.20 o                         
  -1   8   4          0.34         -0.05         0.22 o                         
   0   8   4         68.12         68.93         0.97 o                         
   1   8   4        186.61        187.27         2.03 o                         
   2   8   4          0.29         -0.33         0.33 o                         
  -4   9   4         19.84         23.88         1.17 o                         
  -3   9   4          1.23          0.50         0.29 o                         
  -2   9   4         55.41         53.52         0.95 o                         
  -1   9   4         10.63          9.68         0.54 o                         
   0   9   4          0.04         -0.22         0.28 o                         
   1   9   4         32.87         33.26         1.51 o                         
   2   9   4         10.79          9.71         0.92 o                         
  -3  10   4         64.36         69.60         1.40 o                         
  -2  10   4         57.90         65.68         1.45 o                         
  -1  10   4         27.79         26.25         1.06 o                         
   0  10   4         39.23         39.44         1.60 o                         
   1  10   4          4.37          3.31         0.58 o                         
  -2  11   4         23.16         27.28         1.18 o                         
  -1  11   4         31.32         32.83         1.43 o                         
   0 -12   5          1.71          2.03         0.74 o                         
   1 -12   5         10.43          8.93         0.79 o                         
   2 -12   5         15.70         16.48         0.95 o                         
   3 -12   5         42.85         44.96         1.35 o                         
  -1 -11   5         65.12         69.16         2.17 o                         
   0 -11   5          0.31         -0.28         0.28 o                         
   1 -11   5         62.41         62.00         1.28 o                         
   2 -11   5         16.72         16.72         0.82 o                         
   3 -11   5        102.20        114.22         2.06 o                         
   4 -11   5         72.73         69.82         2.20 o                         
  -2 -10   5          2.05          3.86         0.59 o                         
  -1 -10   5         65.03         60.03         1.46 o                         
   0 -10   5         10.69         10.17         0.47 o                         
   1 -10   5          1.78          2.82         0.26 o                         
   2 -10   5         47.81         48.61         0.90 o                         
   3 -10   5         67.69         67.55         1.49 o                         
   4 -10   5          0.01         -0.33         0.33 o                         
  -3  -9   5          0.27         -0.64         0.79 o                         
  -2  -9   5         48.95         46.75         1.36 o                         
  -1  -9   5          8.45          8.18         0.48 o                         
   0  -9   5        628.47        632.20         3.20 o                         
   1  -9   5          0.02         -0.12         0.12 o                         
   2  -9   5          4.89          4.89         0.28 o                         
   3  -9   5         53.89         52.02         1.04 o                         
   4  -9   5         17.17         17.71         0.94 o                         
   5  -9   5         50.37         53.72         1.89 o                         
  -3  -8   5          0.03         -0.44         0.44 o                         
  -2  -8   5          6.50          5.74         0.35 o                         
  -1  -8   5        104.87         99.00         1.12 o                         
   0  -8   5          1.89          1.53         0.14 o                         
   1  -8   5         27.85         28.19         0.42 o                         
   2  -8   5        125.73        120.80         1.03 o                         
   3  -8   5         36.26         33.32         0.72 o                         
   4  -8   5        111.93        107.23         1.75 o                         
   5  -8   5         14.67         13.22         0.94 o                         
  -4  -7   5          8.48          5.56         2.67 o                         
  -3  -7   5         76.40         80.55         1.67 o                         
  -2  -7   5          9.51          8.74         0.39 o                         
  -1  -7   5         35.87         36.40         0.54 o                         
   0  -7   5          0.76          0.78         0.11 o                         
   1  -7   5          9.52          9.61         0.28 o                         
   2  -7   5       1343.58       1310.53         5.29 o                         
   3  -7   5          0.81          0.37         0.17 o                         
   4  -7   5        136.97        134.28         1.56 o                         
   5  -7   5          0.99          1.05         0.49 o                         
  -4  -6   5          0.80          0.98         0.60 o                         
  -3  -6   5          0.86          0.29         0.17 o                         
  -2  -6   5         23.74         23.55         0.50 o                         
  -1  -6   5         48.85         44.81         0.60 o                         
   0  -6   5          0.01         -0.05         0.07 o                         
   1  -6   5        187.71        191.21         1.19 o                         
   2  -6   5         66.73         65.30         0.68 o                         
   3  -6   5         72.94         71.34         0.84 o                         
   4  -6   5         64.10         59.67         0.97 o                         
   5  -6   5         15.45         15.04         1.03 o                         
  -4  -5   5          0.35          2.25         0.63 o                         
  -3  -5   5         92.80         84.65         1.02 o                         
  -2  -5   5        388.66        389.21         2.18 o                         
  -1  -5   5        443.29        471.93         2.34 o                         
   0  -5   5        130.41        132.46         1.02 o                         
   1  -5   5        157.72        152.55         0.99 o                         
   2  -5   5        144.86        139.99         1.00 o                         
   3  -5   5        360.96        361.37         2.19 o                         
   4  -5   5        133.45        131.76         1.43 o                         
   5  -5   5          1.79          2.35         0.57 o                         
  -5  -4   5          0.36         -0.44         0.65 o                         
  -4  -4   5        126.65        129.38         1.69 o                         
  -3  -4   5          1.62          1.39         0.16 o                         
  -2  -4   5        295.22        287.80         1.68 o                         
  -1  -4   5        428.51        458.97         2.20 o                         
   0  -4   5         54.26         70.90         0.63 o                         
   1  -4   5          1.78          5.04         0.15 o                         
   2  -4   5         46.48         47.47         0.53 o                         
   3  -4   5          4.10          4.63         0.26 o                         
   4  -4   5          9.68          8.62         0.44 o                         
   5  -4   5          2.33          2.58         0.49 o                         
  -5  -3   5          5.55          8.71         1.01 o                         
  -4  -3   5          7.17          5.98         0.39 o                         
  -3  -3   5        229.06        234.88         1.75 o                         
  -2  -3   5          1.12          2.13         0.15 o                         
  -1  -3   5         39.54         36.14         0.42 o                         
   0  -3   5        265.77        276.08         1.29 o                         
   1  -3   5        635.17        721.52         2.86 o                         
   2  -3   5         59.19         56.53         0.59 o                         
   3  -3   5        139.13        136.00         1.11 o                         
   4  -3   5        153.99        148.62         1.48 o                         
   5  -3   5        240.50        242.61         4.38 o                         
  -5  -2   5          5.34          5.15         0.72 o                         
  -4  -2   5          2.70          1.70         0.25 o                         
  -3  -2   5         55.06         58.89         0.76 o                         
  -2  -2   5        123.58        128.48         1.08 o                         
  -1  -2   5         48.50         54.75         0.48 o                         
   0  -2   5        498.44        498.71         2.08 o                         
   1  -2   5        112.72        117.81         0.71 o                         
   2  -2   5        189.55        179.09         1.13 o                         
   3  -2   5         32.67         32.99         0.62 o                         
   4  -2   5        164.74        159.08         1.59 o                         
   5  -2   5         42.29         40.37         1.51 o                         
  -5  -1   5          4.79          4.07         0.65 o                         
  -4  -1   5          2.83          1.52         0.25 o                         
  -3  -1   5         36.40         30.67         0.57 o                         
  -2  -1   5         92.03        105.26         0.88 o                         
  -1  -1   5        894.38        905.05         3.73 o                         
   0  -1   5         17.22         18.57         0.22 o                         
   1  -1   5        965.70        998.36         5.29 o                         
   2  -1   5        224.51        244.25         1.44 o                         
   3  -1   5         16.53         12.71         0.35 o                         
   4  -1   5          2.15          2.50         0.29 o                         
   5  -1   5          1.49          1.62         0.40 o                         
  -5   0   5         96.43         90.26         2.08 o                         
  -4   0   5         93.89         88.79         1.37 o                         
  -3   0   5        113.36        113.62         1.10 o                         
  -2   0   5        168.48        164.61         1.16 o                         
  -1   0   5        580.81        610.83         2.50 o                         
   0   0   5        380.47        383.13         1.59 o                         
   1   0   5         37.52         42.34         0.44 o                         
   2   0   5          8.75         10.88         0.25 o                         
   3   0   5         26.78         27.63         0.55 o                         
   4   0   5          0.01         -0.17         0.17 o                         
   5   0   5          4.68          4.18         0.61 o                         
  -5   1   5        185.32        179.02         2.87 o                         
  -4   1   5        181.67        179.37         1.72 o                         
  -3   1   5         40.52         39.23         0.67 o                         
  -2   1   5         78.24         75.00         0.74 o                         
  -1   1   5        442.30        519.58         2.17 o                         
   0   1   5        248.87        260.93         1.23 o                         
   1   1   5         22.79         20.37         0.27 o                         
   2   1   5         58.57         62.46         0.66 o                         
   3   1   5        398.68        407.14         2.48 o                         
   4   1   5         15.46         15.78         0.62 o                         
   5   1   5          6.11          7.24         1.02 o                         
  -5   2   5          4.60          4.66         0.66 o                         
  -4   2   5         17.39         16.66         0.62 o                         
  -3   2   5          7.19          5.94         0.31 o                         
  -2   2   5         81.75         83.51         0.78 o                         
  -1   2   5          7.40         12.05         0.23 o                         
   0   2   5         36.59         45.04         0.42 o                         
   1   2   5        895.13        935.65         3.38 o                         
   2   2   5        231.35        220.63         1.50 o                         
   3   2   5         14.39         13.86         0.38 o                         
   4   2   5         83.95         83.89         1.53 o                         
   5   2   5          0.07         -0.40         0.40 o                         
  -5   3   5          0.20          0.23         0.38 o                         
  -4   3   5        115.84        114.86         1.44 o                         
  -3   3   5        282.96        281.72         2.22 o                         
  -2   3   5        328.23        328.94         1.78 o                         
  -1   3   5         91.98         88.18         0.72 o                         
   0   3   5        137.18        133.00         0.80 o                         
   1   3   5        207.05        229.85         1.23 o                         
   2   3   5        491.62        497.34         2.52 o                         
   3   3   5         67.27         63.26         1.00 o                         
   4   3   5          0.33         -0.35         0.35 o                         
  -5   4   5         27.78         26.20         1.23 o                         
  -4   4   5        118.36        116.33         1.41 o                         
  -3   4   5        198.90        192.44         1.52 o                         
  -2   4   5          8.27          7.86         0.27 o                         
  -1   4   5        216.32        220.61         1.45 o                         
   0   4   5          7.30          7.53         0.24 o                         
   1   4   5         30.48         28.22         0.41 o                         
   2   4   5          0.44          0.26         0.11 o                         
   3   4   5          1.72          1.63         0.23 o                         
   4   4   5          4.57          2.87         0.56 o                         
  -5   5   5         11.92         11.27         0.89 o                         
  -4   5   5         61.79         62.33         1.08 o                         
  -3   5   5         23.50         22.62         0.53 o                         
  -2   5   5       1516.42       1481.41         5.95 o                         
  -1   5   5         12.71         13.26         0.34 o                         
   0   5   5         12.26         11.82         0.33 o                         
   1   5   5         25.17         25.25         0.38 o                         
   2   5   5          0.21          0.12         0.18 o                         
   3   5   5         65.88         64.94         1.65 o                         
   4   5   5         15.15         15.16         1.18 o                         
  -5   6   5          0.65          0.79         0.51 o                         
  -4   6   5        126.15        124.70         1.87 o                         
  -3   6   5          2.99          2.24         0.23 o                         
  -2   6   5         68.33         67.98         0.86 o                         
  -1   6   5          0.01          0.21         0.11 o                         
   0   6   5         62.89         60.47         0.75 o                         
   1   6   5        165.78        157.39         1.32 o                         
   2   6   5          0.25          0.31         0.18 o                         
   3   6   5          3.86          3.97         0.58 o                         
  -5   7   5         38.45         48.19         1.61 o                         
  -4   7   5         42.53         45.14         1.34 o                         
  -3   7   5         18.70         18.63         0.57 o                         
  -2   7   5          0.55          0.26         0.19 o                         
  -1   7   5          3.65          2.90         0.22 o                         
   0   7   5        655.70        646.03         3.62 o                         
   1   7   5         32.69         34.74         0.74 o                         
   2   7   5         31.44         31.13         1.07 o                         
   3   7   5          1.88          2.10         0.47 o                         
  -4   8   5         23.71         22.48         1.30 o                         
  -3   8   5         46.82         46.05         1.07 o                         
  -2   8   5         92.77         91.13         1.16 o                         
  -1   8   5          0.81         -0.12         0.17 o                         
   0   8   5          0.18          0.25         0.21 o                         
   1   8   5         14.46         11.98         0.75 o                         
   2   8   5          0.80          1.05         0.43 o                         
  -4   9   5         42.51         50.38         1.79 o                         
  -3   9   5        141.76        151.13         2.29 o                         
  -2   9   5          0.99          0.60         0.31 o                         
  -1   9   5         49.47         48.52         1.35 o                         
   0   9   5          1.13          0.18         0.31 o                         
   1   9   5         52.34         51.81         1.37 o                         
  -3  10   5         18.15         19.37         1.06 o                         
  -2  10   5          1.87          1.61         0.51 o                         
  -1  10   5         10.98          9.89         0.80 o                         
   0  10   5         10.84          8.94         1.14 o                         
   0 -12   6          5.21          5.28         0.59 o                         
   1 -12   6         35.20         35.02         1.37 o                         
   2 -12   6         20.12         22.09         1.09 o                         
   3 -12   6         35.30         34.25         1.62 o                         
  -1 -11   6         39.30         41.78         1.68 o                         
   0 -11   6          0.05         -0.35         0.35 o                         
   1 -11   6          6.86          5.87         0.52 o                         
   2 -11   6         32.47         32.32         1.15 o                         
   3 -11   6         17.50         17.88         1.02 o                         
  -2 -10   6          4.27          4.43         0.75 o                         
  -1 -10   6         35.55         31.25         1.12 o                         
   0 -10   6         56.79         59.49         1.48 o                         
   1 -10   6          0.00         -0.17         0.17 o                         
   2 -10   6         51.29         51.32         1.06 o                         
   3 -10   6          6.31          7.27         0.63 o                         
   4 -10   6         34.39         38.95         1.32 o                         
  -3  -9   6          1.97          4.14         1.38 o                         
  -2  -9   6          1.34          0.66         0.40 o                         
  -1  -9   6          1.55          2.03         0.26 o                         
   0  -9   6        126.66        128.21         1.32 o                         
   1  -9   6         35.71         35.32         0.73 o                         
   2  -9   6         65.96         66.45         0.96 o                         
   3  -9   6         17.44         17.03         0.79 o                         
   4  -9   6         40.69         39.85         1.34 o                         
  -3  -8   6         13.93         13.55         1.06 o                         
  -2  -8   6          0.85          0.68         0.25 o                         
  -1  -8   6         69.17         67.79         0.85 o                         
   0  -8   6         13.99         13.30         0.40 o                         
   1  -8   6        567.97        565.07         2.72 o                         
   2  -8   6          5.89          5.60         0.29 o                         
   3  -8   6         54.42         52.97         1.00 o                         
   4  -8   6          9.21         11.08         0.75 o                         
   5  -8   6          5.27          7.23         1.24 o                         
  -4  -7   6          7.32          7.91         1.00 o                         
  -3  -7   6          9.12          8.01         0.71 o                         
  -2  -7   6          0.08         -0.14         0.14 o                         
  -1  -7   6         24.31         25.11         0.45 o                         
   0  -7   6         72.14         71.73         0.83 o                         
   1  -7   6         83.17         82.77         0.85 o                         
   2  -7   6          3.70          3.42         0.20 o                         
   3  -7   6         33.68         29.33         0.71 o                         
   4  -7   6         21.12         21.37         0.76 o                         
   5  -7   6         13.64         15.41         1.12 o                         
  -4  -6   6         25.71         23.21         1.39 o                         
  -3  -6   6          9.21          7.22         0.45 o                         
  -2  -6   6        103.01        107.45         1.06 o                         
  -1  -6   6          7.22          7.49         0.29 o                         
   0  -6   6         67.95         66.98         0.72 o                         
   1  -6   6         52.92         49.76         0.58 o                         
   2  -6   6         63.13         58.85         0.60 o                         
   3  -6   6        251.57        249.90         1.74 o                         
   4  -6   6          4.96          3.84         0.35 o                         
   5  -6   6         49.88         47.51         2.51 o                         
  -4  -5   6          5.64          5.75         0.67 o                         
  -3  -5   6         26.84         25.54         0.57 o                         
  -2  -5   6          0.69          0.64         0.13 o                         
  -1  -5   6         80.96         89.48         0.78 o                         
   0  -5   6         56.04         51.48         0.60 o                         
   1  -5   6          0.81          0.76         0.10 o                         
   2  -5   6        108.69        110.25         0.82 o                         
   3  -5   6         91.84         88.93         0.85 o                         
   4  -5   6          0.05          0.14         0.20 o                         
   5  -5   6          2.45          3.47         0.58 o                         
  -5  -4   6          0.09         -1.00         1.00 o                         
  -4  -4   6          6.10          3.73         0.42 o                         
  -3  -4   6          4.88          5.67         0.29 o                         
  -2  -4   6         98.61        101.17         0.99 o                         
  -1  -4   6         76.29         82.61         0.74 o                         
   0  -4   6        783.23        834.52         3.46 o                         
   1  -4   6         87.58         90.02         0.62 o                         
   2  -4   6        245.23        243.54         1.54 o                         
   3  -4   6          6.53          6.16         0.30 o                         
   4  -4   6        192.96        189.53         2.04 o                         
   5  -4   6         19.55         21.48         1.30 o                         
  -5  -3   6          9.80         11.86         1.14 o                         
  -4  -3   6          6.50          6.35         0.50 o                         
  -3  -3   6        168.42        170.71         1.40 o                         
  -2  -3   6          2.54          3.40         0.21 o                         
  -1  -3   6        441.22        451.10         2.01 o                         
   0  -3   6          0.27          2.47         0.27 o                         
   1  -3   6         88.70         76.46         0.59 o                         
   2  -3   6          2.35          3.77         0.17 o                         
   3  -3   6         81.60         81.63         0.93 o                         
   4  -3   6          1.46          1.47         0.27 o                         
   5  -3   6         13.18         11.81         1.05 o                         
  -5  -2   6         10.29         12.06         1.12 o                         
  -4  -2   6         24.22         25.34         0.73 o                         
  -3  -2   6          3.49          3.61         0.24 o                         
  -2  -2   6        104.10        107.66         0.94 o                         
  -1  -2   6        116.09        109.39         0.79 o                         
   0  -2   6         35.55         41.33         0.40 o                         
   1  -2   6        258.69        271.81         1.76 o                         
   2  -2   6         28.03         34.80         0.42 o                         
   3  -2   6          5.70          6.47         0.28 o                         
   4  -2   6         48.20         48.71         1.05 o                         
   5  -2   6          5.97          9.66         1.12 o                         
  -5  -1   6          6.22          3.75         0.74 o                         
  -4  -1   6         40.83         41.38         0.90 o                         
  -3  -1   6          0.73          0.50         0.13 o                         
  -2  -1   6        101.63        109.16         1.01 o                         
  -1  -1   6        121.40        126.27         0.87 o                         
   0  -1   6         62.19         54.38         0.57 o                         
   1  -1   6        142.39        141.76         1.43 o                         
   2  -1   6          1.39          1.60         0.13 o                         
   3  -1   6         25.32         24.39         0.46 o                         
   4  -1   6          2.01          1.46         0.27 o                         
   5  -1   6         74.67         79.13         2.17 o                         
  -5   0   6         26.43         25.79         1.70 o                         
  -4   0   6          6.99          6.95         0.40 o                         
  -3   0   6          1.96          2.91         0.20 o                         
  -2   0   6          4.05          1.57         0.17 o                         
  -1   0   6          0.82          2.36         0.14 o                         
   0   0   6        211.34        217.66         1.10 o                         
   1   0   6        228.00        241.00         1.85 o                         
   2   0   6        245.95        255.52         1.38 o                         
   3   0   6         98.39        100.67         1.04 o                         
   4   0   6          5.17          5.16         0.41 o                         
   5   0   6          9.15          7.45         0.84 o                         
  -5   1   6         61.18         61.25         2.15 o                         
  -4   1   6         73.99         70.41         1.07 o                         
  -3   1   6         55.25         53.68         0.75 o                         
  -2   1   6        200.23        198.89         1.31 o                         
  -1   1   6          4.33          3.12         0.15 o                         
   0   1   6       1150.41       1228.03         4.54 o                         
   1   1   6        213.68        209.46         1.15 o                         
   2   1   6        107.05        110.41         0.91 o                         
   3   1   6          8.34          9.14         0.42 o                         
   4   1   6          0.11         -0.26         0.26 o                         
   5   1   6          0.41         -0.40         0.40 o                         
  -5   2   6          0.53          0.37         0.65 o                         
  -4   2   6        121.12        117.93         1.62 o                         
  -3   2   6        148.23        145.96         1.40 o                         
  -2   2   6          5.44          5.15         0.23 o                         
  -1   2   6        156.01        155.11         1.05 o                         
   0   2   6         21.58         30.27         0.37 o                         
   1   2   6        321.57        334.54         1.73 o                         
   2   2   6         25.61         24.34         0.43 o                         
   3   2   6         46.17         43.70         0.86 o                         
   4   2   6         57.52         55.02         2.13 o                         
  -5   3   6         21.03         19.03         1.36 o                         
  -4   3   6         40.01         40.13         0.91 o                         
  -3   3   6        118.79        115.11         1.08 o                         
  -2   3   6          4.81          6.03         0.25 o                         
  -1   3   6        124.81        118.61         0.84 o                         
   0   3   6          0.02          1.08         0.10 o                         
   1   3   6          3.65          4.19         0.20 o                         
   2   3   6         89.44         94.26         0.92 o                         
   3   3   6         17.74         19.67         0.65 o                         
   4   3   6         48.27         47.93         1.71 o                         
  -5   4   6          1.74          1.11         0.52 o                         
  -4   4   6         10.23         10.74         0.52 o                         
  -3   4   6        190.03        187.24         1.40 o                         
  -2   4   6         51.61         50.49         0.67 o                         
  -1   4   6        154.56        149.87         1.33 o                         
   0   4   6          5.38          4.52         0.20 o                         
   1   4   6         35.92         35.16         0.48 o                         
   2   4   6         10.32         11.01         0.37 o                         
   3   4   6         72.78         76.51         1.58 o                         
   4   4   6          1.17          0.40         0.55 o                         
  -5   5   6         12.75         12.11         1.11 o                         
  -4   5   6          9.87          9.80         0.71 o                         
  -3   5   6         58.34         55.59         0.81 o                         
  -2   5   6         77.47         77.25         0.81 o                         
  -1   5   6        247.44        244.61         1.63 o                         
   0   5   6        273.53        266.92         1.58 o                         
   1   5   6         12.63         12.79         0.32 o                         
   2   5   6          6.86          6.69         0.45 o                         
   3   5   6          9.90          9.48         0.73 o                         
  -5   6   6         45.86         53.75         1.81 o                         
  -4   6   6         12.41         11.93         0.81 o                         
  -3   6   6          1.17          1.53         0.23 o                         
  -2   6   6         94.45         92.91         1.08 o                         
  -1   6   6        544.89        528.02         2.95 o                         
   0   6   6         70.31         75.39         0.85 o                         
   1   6   6          9.91          8.39         0.60 o                         
   2   6   6          0.62          0.22         0.35 o                         
   3   6   6          0.04         -0.38         0.38 o                         
  -4   7   6          0.08          0.07         0.39 o                         
  -3   7   6         66.04         66.53         1.26 o                         
  -2   7   6          9.87          9.37         0.44 o                         
  -1   7   6         13.05         12.58         0.48 o                         
   0   7   6          0.01         -0.17         0.17 o                         
   1   7   6         16.15         13.89         0.61 o                         
   2   7   6         31.07         31.00         1.13 o                         
  -4   8   6         66.80         75.85         2.73 o                         
  -3   8   6         19.03         21.58         0.89 o                         
  -2   8   6          0.53          0.17         0.25 o                         
  -1   8   6          4.32          4.03         0.48 o                         
   0   8   6          4.44          3.45         0.37 o                         
   1   8   6         97.95         99.80         2.04 o                         
   2   8   6          9.46          8.27         0.75 o                         
  -3   9   6         30.12         30.27         1.37 o                         
  -2   9   6          5.46          5.11         0.55 o                         
  -1   9   6         40.18         41.95         1.33 o                         
   0   9   6          1.68          1.05         0.35 o                         
   1   9   6          5.25          5.37         0.67 o                         
  -2  10   6        100.02         98.04         2.30 o                         
  -1  10   6          5.63          4.16         0.61 o                         
   0 -12   7         34.20         37.17         2.51 o                         
   1 -12   7          3.83          3.53         0.70 o                         
   2 -12   7         18.03         17.53         1.29 o                         
  -1 -11   7         44.61         50.47         2.03 o                         
   0 -11   7          0.04          1.29         0.54 o                         
   1 -11   7          0.95          1.08         0.34 o                         
   2 -11   7         14.35         14.31         0.84 o                         
   3 -11   7          0.87          0.93         0.32 o                         
  -2 -10   7          0.22         -0.03         0.56 o                         
  -1 -10   7         23.88         25.48         1.28 o                         
   0 -10   7         10.05         10.70         0.66 o                         
   1 -10   7          3.72          3.43         0.34 o                         
   2 -10   7         44.80         46.49         1.31 o                         
   3 -10   7         19.61         19.30         0.94 o                         
   4 -10   7         45.57         42.22         1.82 o                         
  -2  -9   7         21.72         18.13         1.31 o                         
  -1  -9   7         37.92         37.69         1.13 o                         
   0  -9   7          6.39          6.32         0.35 o                         
   1  -9   7         39.00         38.33         0.74 o                         
   2  -9   7          7.80          6.88         0.42 o                         
   3  -9   7         12.10         11.47         0.71 o                         
   4  -9   7          5.13          5.01         0.62 o                         
  -3  -8   7         16.45         19.79         1.38 o                         
  -2  -8   7         19.61         19.24         1.01 o                         
  -1  -8   7          0.13          0.10         0.17 o                         
   0  -8   7          6.26          5.95         0.31 o                         
   1  -8   7         96.28         97.02         1.03 o                         
   2  -8   7          0.47          0.18         0.14 o                         
   3  -8   7         90.49         94.44         1.46 o                         
   4  -8   7          0.03          0.41         0.22 o                         
   5  -8   7         30.00         29.63         1.72 o                         
  -3  -7   7          4.84          4.00         0.60 o                         
  -2  -7   7         40.07         43.71         1.07 o                         
  -1  -7   7          5.47          6.20         0.28 o                         
   0  -7   7        149.49        137.93         1.18 o                         
   1  -7   7         21.26         23.15         0.43 o                         
   2  -7   7         83.72         85.78         0.78 o                         
   3  -7   7         29.64         30.92         0.71 o                         
   4  -7   7          7.15          5.98         0.60 o                         
   5  -7   7          3.76          3.65         0.65 o                         
  -4  -6   7          0.12         -0.59         0.59 o                         
  -3  -6   7         19.17         21.72         1.02 o                         
  -2  -6   7         14.44         12.68         0.38 o                         
  -1  -6   7          9.55          7.75         0.30 o                         
   0  -6   7         29.01         30.02         0.48 o                         
   1  -6   7         30.88         28.28         0.44 o                         
   2  -6   7         30.23         32.66         0.47 o                         
   3  -6   7         43.92         42.25         0.74 o                         
   4  -6   7         34.67         38.84         1.05 o                         
   5  -6   7         12.07         12.31         0.94 o                         
  -4  -5   7          1.16          1.85         0.55 o                         
  -3  -5   7        109.86        109.71         1.37 o                         
  -2  -5   7         11.10         10.63         0.33 o                         
  -1  -5   7         77.61         82.12         0.77 o                         
   0  -5   7          3.41          2.93         0.16 o                         
   1  -5   7         26.17         24.13         0.41 o                         
   2  -5   7        213.72        201.04         1.18 o                         
   3  -5   7          9.41         10.49         0.38 o                         
   4  -5   7         69.25         71.64         1.71 o                         
   5  -5   7          1.03          0.19         0.44 o                         
  -4  -4   7         28.59         27.75         1.19 o                         
  -3  -4   7          0.02          0.16         0.15 o                         
  -2  -4   7         25.18         27.67         0.53 o                         
  -1  -4   7         57.35         50.46         0.53 o                         
   0  -4   7          2.57          4.94         0.20 o                         
   1  -4   7         32.97         32.87         0.39 o                         
   2  -4   7          6.62          9.74         0.23 o                         
   3  -4   7         70.72         69.81         0.83 o                         
   4  -4   7         17.34         16.92         0.64 o                         
   5  -4   7          0.26         -0.39         0.39 o                         
  -5  -3   7          1.39          3.06         0.73 o                         
  -4  -3   7          0.94          0.47         0.27 o                         
  -3  -3   7         15.87         15.53         0.47 o                         
  -2  -3   7         86.64         84.87         0.90 o                         
  -1  -3   7        322.72        322.16         1.57 o                         
   0  -3   7         34.62         35.25         0.38 o                         
   1  -3   7         80.22         90.11         0.67 o                         
   2  -3   7          0.15          0.27         0.07 o                         
   3  -3   7        151.26        147.92         1.21 o                         
   4  -3   7         18.84         18.94         0.66 o                         
   5  -3   7         37.40         38.95         2.11 o                         
  -5  -2   7          7.61         11.48         1.02 o                         
  -4  -2   7         17.81         18.43         0.74 o                         
  -3  -2   7          0.57          0.65         0.16 o                         
  -2  -2   7        230.21        236.26         2.17 o                         
  -1  -2   7        174.66        168.04         1.05 o                         
   0  -2   7         66.77         69.15         0.53 o                         
   1  -2   7         70.27         72.27         0.73 o                         
   2  -2   7         23.80         22.15         0.37 o                         
   3  -2   7         39.18         41.12         0.59 o                         
   4  -2   7         61.44         57.74         1.10 o                         
   5  -2   7          3.52          4.00         0.64 o                         
  -5  -1   7         13.57         15.35         1.19 o                         
  -4  -1   7         35.33         32.86         0.90 o                         
  -3  -1   7         24.31         24.82         0.67 o                         
  -2  -1   7         17.56         15.42         0.38 o                         
  -1  -1   7         48.62         47.37         0.58 o                         
   0  -1   7        143.10        149.37         0.96 o                         
   1  -1   7        140.08        141.03         1.30 o                         
   2  -1   7        132.07        135.22         1.07 o                         
   3  -1   7          0.95          1.62         0.16 o                         
   4  -1   7         14.19         14.86         0.67 o                         
   5  -1   7         14.02         12.02         1.12 o                         
  -5   0   7         33.19         28.31         1.75 o                         
  -4   0   7          5.60          4.95         0.40 o                         
  -3   0   7         85.94         85.99         1.11 o                         
  -2   0   7          2.17          1.53         0.16 o                         
  -1   0   7        105.12        119.57         1.00 o                         
   0   0   7         10.11         18.83         0.46 o                         
   1   0   7        190.66        188.19         1.58 o                         
   2   0   7         67.76         66.06         0.62 o                         
   3   0   7          0.08         -0.11         0.11 o                         
   4   0   7          7.35          8.19         0.68 o                         
   5   0   7          0.13          0.05         0.50 o                         
  -5   1   7          9.28          9.17         1.11 o                         
  -4   1   7          0.04          0.03         0.21 o                         
  -3   1   7        115.74        115.35         1.09 o                         
  -2   1   7          1.70          2.32         0.19 o                         
  -1   1   7         26.37         25.87         0.38 o                         
   0   1   7          0.79          1.88         0.10 o                         
   1   1   7         11.62          9.17         0.32 o                         
   2   1   7        206.13        215.68         1.31 o                         
   3   1   7          3.46          3.17         0.35 o                         
   4   1   7         20.94         20.55         0.95 o                         
  -5   2   7          9.05          9.59         1.13 o                         
  -4   2   7        112.18        108.45         1.58 o                         
  -3   2   7         34.28         33.14         0.64 o                         
  -2   2   7        167.35        155.61         1.19 o                         
  -1   2   7         32.02         31.44         0.43 o                         
   0   2   7          0.51          0.71         0.09 o                         
   1   2   7        154.38        162.07         1.02 o                         
   2   2   7         20.02         19.79         0.37 o                         
   3   2   7        173.37        173.96         1.73 o                         
   4   2   7          1.12          0.70         0.81 o                         
  -5   3   7          2.34          4.20         0.70 o                         
  -4   3   7         19.46         22.21         0.91 o                         
  -3   3   7         39.46         36.39         0.70 o                         
  -2   3   7         37.77         41.67         0.59 o                         
  -1   3   7         51.29         47.19         0.62 o                         
   0   3   7         31.48         31.23         0.43 o                         
   1   3   7         23.14         21.63         0.35 o                         
   2   3   7         40.15         37.90         0.62 o                         
   3   3   7          4.73          4.23         0.49 o                         
   4   3   7         12.53         10.66         1.04 o                         
  -5   4   7          5.89          6.15         0.80 o                         
  -4   4   7         15.19         14.26         0.96 o                         
  -3   4   7         28.54         29.87         0.65 o                         
  -2   4   7        158.33        163.22         1.24 o                         
  -1   4   7         48.71         47.79         0.58 o                         
   0   4   7         79.75         76.38         0.83 o                         
   1   4   7          5.11          5.91         0.28 o                         
   2   4   7         21.21         24.82         0.63 o                         
   3   4   7          2.04          1.95         0.36 o                         
  -5   5   7         21.24         20.38         1.35 o                         
  -4   5   7          0.64         -0.06         0.42 o                         
  -3   5   7         67.63         70.20         1.09 o                         
  -2   5   7         17.79         16.39         0.46 o                         
  -1   5   7         34.92         34.69         0.57 o                         
   0   5   7         10.50         10.57         0.36 o                         
   1   5   7          8.62          8.46         0.38 o                         
   2   5   7         22.27         21.10         0.68 o                         
   3   5   7          1.49          0.11         0.45 o                         
  -4   6   7          2.25          2.15         0.48 o                         
  -3   6   7         15.46         15.15         0.67 o                         
  -2   6   7          1.21          0.94         0.21 o                         
  -1   6   7         17.53         18.11         0.58 o                         
   0   6   7         62.08         60.44         0.93 o                         
   1   6   7         69.05         67.14         1.08 o                         
   2   6   7         25.87         26.86         1.18 o                         
   3   6   7          2.46          1.60         0.48 o                         
  -4   7   7         28.10         26.03         1.60 o                         
  -3   7   7         24.46         25.91         1.03 o                         
  -2   7   7         17.58         17.75         0.75 o                         
  -1   7   7         19.48         16.90         0.71 o                         
   0   7   7         17.11         15.83         0.66 o                         
   1   7   7         31.69         30.29         1.03 o                         
   2   7   7          0.01         -0.15         0.37 o                         
  -3   8   7          3.81          3.68         0.55 o                         
  -2   8   7         18.77         19.81         0.96 o                         
  -1   8   7          0.52          0.30         0.28 o                         
   0   8   7          5.09          3.55         0.50 o                         
   1   8   7         15.61         15.96         0.97 o                         
  -2   9   7         12.91         11.68         0.82 o                         
  -1   9   7          0.18         -0.35         0.35 o                         
   0   9   7         11.81          9.67         0.78 o                         
   1 -12   8          0.07         -0.43         0.43 o                         
  -1 -11   8          6.07          4.16         0.94 o                         
   0 -11   8          6.82          6.28         0.77 o                         
   1 -11   8        110.71        116.88         2.23 o                         
   2 -11   8          6.77          7.66         0.68 o                         
   3 -11   8         32.52         28.52         2.20 o                         
  -2 -10   8         25.86         30.16         1.55 o                         
  -1 -10   8         44.79         53.23         1.80 o                         
   0 -10   8         40.54         40.45         1.19 o                         
   1 -10   8         35.79         35.38         1.63 o                         
   2 -10   8          1.61          1.76         0.35 o                         
   3 -10   8          1.74          1.09         0.32 o                         
   4 -10   8          0.22         -0.51         0.93 o                         
  -2  -9   8          5.50          6.37         0.77 o                         
  -1  -9   8          4.35          3.75         0.51 o                         
   0  -9   8         28.43         29.34         0.90 o                         
   1  -9   8          5.48          5.03         0.40 o                         
   2  -9   8         16.92         17.67         1.07 o                         
   3  -9   8         26.39         27.72         0.99 o                         
   4  -9   8          7.15          7.87         1.19 o                         
  -3  -8   8          8.09          9.66         0.99 o                         
  -2  -8   8          0.45         -0.37         0.37 o                         
  -1  -8   8         33.05         28.09         0.72 o                         
   0  -8   8         79.89         83.93         1.03 o                         
   1  -8   8          5.71          3.87         0.30 o                         
   2  -8   8         30.70         32.23         0.84 o                         
   3  -8   8         62.12         64.54         1.19 o                         
   4  -8   8          0.34         -0.02         0.33 o                         
  -3  -7   8          7.49          7.61         0.80 o                         
  -2  -7   8          6.82          7.44         0.51 o                         
  -1  -7   8         11.93         12.23         0.50 o                         
   0  -7   8         14.17         14.73         0.40 o                         
   1  -7   8          9.98          6.81         0.30 o                         
   2  -7   8        137.93        135.00         1.50 o                         
   3  -7   8         53.75         51.84         1.16 o                         
   4  -7   8         52.47         54.24         2.26 o                         
  -4  -6   8         32.04         36.63         2.14 o                         
  -3  -6   8        112.72        114.56         2.28 o                         
  -2  -6   8          7.66          6.70         0.40 o                         
  -1  -6   8         87.22         86.51         0.94 o                         
   0  -6   8          3.49          2.79         0.19 o                         
   1  -6   8        407.32        360.89         2.17 o                         
   2  -6   8         41.07         38.31         0.56 o                         
   3  -6   8         48.51         48.13         0.84 o                         
   4  -6   8          0.63          0.58         0.36 o                         
   5  -6   8         18.29         20.07         1.53 o                         
  -4  -5   8          0.10          0.25         0.63 o                         
  -3  -5   8          4.10          3.92         0.48 o                         
  -2  -5   8         22.73         21.77         0.47 o                         
  -1  -5   8          3.93          3.90         0.19 o                         
   0  -5   8         39.35         41.01         0.57 o                         
   1  -5   8         60.44         67.38         0.73 o                         
   2  -5   8         49.74         46.29         0.53 o                         
   3  -5   8          7.45          6.85         0.50 o                         
   4  -5   8         22.29         23.51         1.00 o                         
   5  -5   8         28.95         27.71         1.31 o                         
  -4  -4   8         24.05         26.51         1.45 o                         
  -3  -4   8         28.18         28.36         0.70 o                         
  -2  -4   8        391.04        406.05         2.29 o                         
  -1  -4   8         30.88         30.33         0.40 o                         
   0  -4   8          0.64          1.39         0.12 o                         
   1  -4   8         37.58         37.74         0.44 o                         
   2  -4   8         32.33         27.53         0.40 o                         
   3  -4   8        159.09        149.83         1.31 o                         
   4  -4   8         15.21         16.35         0.75 o                         
   5  -4   8         35.06         36.17         1.90 o                         
  -4  -3   8          4.06          3.78         0.60 o                         
  -3  -3   8         38.78         39.38         0.83 o                         
  -2  -3   8         98.03         99.31         0.93 o                         
  -1  -3   8         14.80         12.91         0.29 o                         
   0  -3   8         54.90         52.42         0.51 o                         
   1  -3   8          2.70          3.02         0.22 o                         
   2  -3   8         87.21         92.52         0.88 o                         
   3  -3   8          1.12          0.98         0.16 o                         
   4  -3   8         15.33         15.34         0.62 o                         
   5  -3   8          2.14          2.36         0.68 o                         
  -5  -2   8         28.35         29.27         1.85 o                         
  -4  -2   8          1.99          1.74         0.44 o                         
  -3  -2   8          3.28          2.82         0.29 o                         
  -2  -2   8         27.45         24.37         0.48 o                         
  -1  -2   8         48.32         47.83         0.62 o                         
   0  -2   8       1541.36       1549.77         6.28 o                         
   1  -2   8         67.81         70.13         0.92 o                         
   2  -2   8          9.84          9.04         0.38 o                         
   3  -2   8          0.02         -0.11         0.11 o                         
   4  -2   8         58.33         58.30         1.31 o                         
   5  -2   8         30.96         28.01         2.61 o                         
  -5  -1   8          0.40          0.48         1.52 o                         
  -4  -1   8          7.54          9.35         0.69 o                         
  -3  -1   8         28.58         26.49         0.76 o                         
  -2  -1   8         20.56         21.81         0.46 o                         
  -1  -1   8        192.68        195.19         1.34 o                         
   0  -1   8        224.91        228.10         1.71 o                         
   1  -1   8         85.58         83.46         1.09 o                         
   2  -1   8          7.20          7.52         0.36 o                         
   3  -1   8          0.06         -0.10         0.15 o                         
   4  -1   8         16.03         14.41         0.93 o                         
  -5   0   8         19.72         18.16         1.72 o                         
  -4   0   8        113.25        115.74         1.78 o                         
  -3   0   8         45.93         42.76         0.82 o                         
  -2   0   8         19.20         21.34         0.45 o                         
  -1   0   8         78.52         76.39         0.77 o                         
   0   0   8         58.37         56.94         0.63 o                         
   1   0   8        174.24        184.33         1.81 o                         
   2   0   8        271.46        281.23         1.92 o                         
   3   0   8         11.72         10.87         0.36 o                         
   4   0   8          4.06          3.98         1.00 o                         
  -5   1   8         21.92         21.31         2.42 o                         
  -4   1   8         13.35         11.98         0.77 o                         
  -3   1   8         64.70         64.53         1.04 o                         
  -2   1   8          7.20          6.98         0.29 o                         
  -1   1   8         42.23         43.22         0.51 o                         
   0   1   8          9.74          9.40         0.22 o                         
   1   1   8          0.02         -0.08         0.08 o                         
   2   1   8        108.47        110.77         0.98 o                         
   3   1   8         18.73         21.11         0.68 o                         
   4   1   8          0.52         -0.42         0.42 o                         
  -5   2   8         50.11         52.14         4.13 o                         
  -4   2   8          8.41          6.94         0.58 o                         
  -3   2   8         24.06         21.24         0.64 o                         
  -2   2   8        232.65        218.22         1.45 o                         
  -1   2   8         24.03         17.91         0.35 o                         
   0   2   8         85.58         88.60         0.71 o                         
   1   2   8         12.34         13.70         0.36 o                         
   2   2   8         51.97         55.20         0.70 o                         
   3   2   8        116.19        123.84         1.75 o                         
   4   2   8         12.65          9.90         1.04 o                         
  -5   3   8          0.07         -0.61         0.94 o                         
  -4   3   8         17.11         17.59         1.04 o                         
  -3   3   8         18.78         18.80         0.62 o                         
  -2   3   8         39.65         38.13         0.53 o                         
  -1   3   8        189.55        168.02         1.33 o                         
   0   3   8         43.11         47.73         0.59 o                         
   1   3   8          5.54          5.80         0.21 o                         
   2   3   8          5.28          4.97         0.39 o                         
   3   3   8         36.25         40.69         1.61 o                         
  -5   4   8          6.55          5.20         1.78 o                         
  -4   4   8         13.92         15.90         1.09 o                         
  -3   4   8        121.49        122.40         1.57 o                         
  -2   4   8          7.39          6.38         0.34 o                         
  -1   4   8         24.36         23.22         0.45 o                         
   0   4   8         74.35         74.00         0.87 o                         
   1   4   8         10.62         11.74         0.42 o                         
   2   4   8          3.12          2.40         0.28 o                         
   3   4   8          0.95          2.18         0.61 o                         
  -4   5   8          2.71          2.08         0.78 o                         
  -3   5   8          4.75          4.08         0.44 o                         
  -2   5   8          4.43          2.71         0.36 o                         
  -1   5   8         19.70         20.44         0.56 o                         
   0   5   8         17.21         15.93         0.49 o                         
   1   5   8         59.70         58.09         1.26 o                         
   2   5   8          1.01          0.37         0.30 o                         
   3   5   8          0.68         -0.78         0.78 o                         
  -4   6   8         15.49         14.82         1.36 o                         
  -3   6   8          3.66          3.19         0.52 o                         
  -2   6   8         32.06         34.44         0.95 o                         
  -1   6   8         46.25         49.94         1.06 o                         
   0   6   8         13.21         11.89         0.58 o                         
   1   6   8         17.59         18.92         0.79 o                         
   2   6   8          6.25          6.88         0.89 o                         
  -3   7   8          1.95          1.38         0.50 o                         
  -2   7   8          1.36          0.61         0.34 o                         
  -1   7   8          9.92          9.62         0.60 o                         
   0   7   8         43.77         47.58         1.21 o                         
   1   7   8          1.49          1.21         0.46 o                         
  -3   8   8          8.55          6.84         0.75 o                         
  -2   8   8         32.48         33.82         1.15 o                         
  -1   8   8         42.03         41.73         1.38 o                         
   0   8   8         22.56         24.14         2.00 o                         
   0 -11   9          3.88          3.65         0.55 o                         
   1 -11   9         33.57         32.40         1.25 o                         
   2 -11   9          8.28          8.89         0.82 o                         
  -1 -10   9          7.22          6.65         1.01 o                         
   0 -10   9          1.35          1.70         0.39 o                         
   1 -10   9         12.08         11.04         0.76 o                         
   2 -10   9         41.48         43.36         1.68 o                         
   3 -10   9          0.98          0.42         0.40 o                         
  -2  -9   9          0.48         -0.62         0.81 o                         
  -1  -9   9         43.94         47.02         2.45 o                         
   0  -9   9         60.25         56.84         1.61 o                         
   1  -9   9          9.84          8.18         0.60 o                         
   2  -9   9        135.73        140.54         2.08 o                         
   3  -9   9          5.28          5.82         0.67 o                         
   4  -9   9          9.11          5.98         0.66 o                         
  -2  -8   9          0.88         -0.39         0.42 o                         
  -1  -8   9         33.33         33.95         1.15 o                         
   0  -8   9         41.11         36.57         1.10 o                         
   1  -8   9         38.29         39.09         0.86 o                         
   2  -8   9         18.12         16.25         0.60 o                         
   3  -8   9         15.25         15.69         0.70 o                         
   4  -8   9          4.04          2.46         0.52 o                         
  -3  -7   9         17.45         18.51         1.49 o                         
  -2  -7   9         36.89         40.45         1.78 o                         
  -1  -7   9          7.99          5.67         0.49 o                         
   0  -7   9        106.83         90.63         1.16 o                         
   1  -7   9         66.09         63.76         0.99 o                         
   2  -7   9          0.13          0.21         0.16 o                         
   3  -7   9          0.32          1.22         0.46 o                         
   4  -7   9        112.26        116.55         2.30 o                         
  -3  -6   9          5.35          5.07         0.68 o                         
  -2  -6   9         11.65         11.27         0.59 o                         
  -1  -6   9          0.90          0.27         0.16 o                         
   0  -6   9          5.60          5.92         0.31 o                         
   1  -6   9          0.79          1.37         0.17 o                         
   2  -6   9        147.13        130.98         1.40 o                         
   3  -6   9         89.24         95.21         1.31 o                         
   4  -6   9         11.21         12.23         0.76 o                         
  -4  -5   9          1.35         -0.04         0.78 o                         
  -3  -5   9        111.95        123.27         2.73 o                         
  -2  -5   9        136.74        138.14         1.69 o                         
  -1  -5   9         39.05         39.02         0.49 o                         
   0  -5   9         72.58         77.01         0.82 o                         
   1  -5   9         22.55         25.29         0.46 o                         
   2  -5   9        239.55        220.66         1.35 o                         
   3  -5   9        146.51        140.60         1.64 o                         
   4  -5   9         78.45         77.75         3.51 o                         
  -4  -4   9          1.51          0.05         0.66 o                         
  -3  -4   9         21.56         19.54         0.86 o                         
  -2  -4   9         90.98         88.79         1.03 o                         
  -1  -4   9          0.03         -0.11         0.11 o                         
   0  -4   9         13.67         13.88         0.34 o                         
   1  -4   9         43.43         44.83         0.57 o                         
   2  -4   9         47.07         51.07         0.65 o                         
   3  -4   9          6.86          5.91         0.32 o                         
   4  -4   9          3.58          3.45         0.54 o                         
  -4  -3   9          0.56          0.88         0.50 o                         
  -3  -3   9         55.80         53.45         1.12 o                         
  -2  -3   9         19.20         17.97         0.43 o                         
  -1  -3   9       1232.10       1268.78         5.29 o                         
   0  -3   9          1.32          2.07         0.13 o                         
   1  -3   9          4.13          4.45         0.26 o                         
   2  -3   9         23.94         27.45         0.77 o                         
   3  -3   9         24.30         23.43         0.71 o                         
   4  -3   9         71.41         71.65         2.67 o                         
  -4  -2   9          3.49          2.99         0.67 o                         
  -3  -2   9         33.58         34.86         0.93 o                         
  -2  -2   9         66.48         68.89         0.80 o                         
  -1  -2   9        131.52        130.97         1.05 o                         
   0  -2   9          5.13          6.23         0.26 o                         
   1  -2   9         69.81         69.98         1.04 o                         
   2  -2   9         45.64         47.50         0.83 o                         
   3  -2   9         43.67         46.52         1.31 o                         
   4  -2   9          1.26          1.27         0.37 o                         
  -4  -1   9         54.95         57.48         1.82 o                         
  -3  -1   9          6.15          4.97         0.39 o                         
  -2  -1   9         18.76         19.84         0.43 o                         
  -1  -1   9          6.40          5.97         0.26 o                         
   0  -1   9          9.78         10.01         0.38 o                         
   1  -1   9       1200.28       1232.67         6.92 o                         
   2  -1   9          0.17          0.02         0.12 o                         
   3  -1   9         38.23         37.75         0.93 o                         
   4  -1   9          0.76         -0.92         0.97 o                         
  -4   0   9          4.14          3.99         0.50 o                         
  -3   0   9          9.28          8.55         0.46 o                         
  -2   0   9         49.90         53.08         0.64 o                         
  -1   0   9         37.88         40.05         0.62 o                         
   0   0   9         21.01         24.24         0.50 o                         
   1   0   9          5.60          6.04         0.26 o                         
   2   0   9         48.79         45.96         0.81 o                         
   3   0   9         14.95         13.64         0.76 o                         
   4   0   9          1.94          0.92         0.45 o                         
  -4   1   9         77.82         75.52         2.36 o                         
  -3   1   9        209.10        200.83         1.95 o                         
  -2   1   9        159.04        144.49         1.49 o                         
  -1   1   9         35.99         38.65         0.57 o                         
   0   1   9         67.37         71.18         0.69 o                         
   1   1   9         69.55         68.14         0.87 o                         
   2   1   9        176.67        178.73         2.08 o                         
   3   1   9        115.94        117.25         2.21 o                         
   4   1   9          0.54          0.27         0.39 o                         
  -4   2   9          0.68         -0.06         0.59 o                         
  -3   2   9         62.56         64.55         1.58 o                         
  -2   2   9        155.22        139.53         1.55 o                         
  -1   2   9          0.21          1.07         0.14 o                         
   0   2   9          3.79          4.44         0.21 o                         
   1   2   9          1.10          0.95         0.15 o                         
   2   2   9         11.96         12.01         0.73 o                         
   3   2   9          7.00          5.32         0.66 o                         
  -4   3   9        109.46        118.87         2.96 o                         
  -3   3   9          2.56          3.20         0.37 o                         
  -2   3   9          0.01         -0.04         0.19 o                         
  -1   3   9        116.19        109.52         1.15 o                         
   0   3   9         48.73         39.74         0.58 o                         
   1   3   9          9.08          7.34         0.37 o                         
   2   3   9         33.63         37.86         1.14 o                         
   3   3   9         45.61         48.54         1.67 o                         
  -4   4   9          3.10          1.77         0.65 o                         
  -3   4   9         15.89         17.70         1.08 o                         
  -2   4   9          8.29          6.54         0.41 o                         
  -1   4   9         20.65         23.15         0.62 o                         
   0   4   9         46.74         42.74         0.74 o                         
   1   4   9         21.65         24.40         0.71 o                         
   2   4   9          0.59          0.81         0.28 o                         
   3   4   9          7.29         11.06         1.37 o                         
  -4   5   9          2.94          1.33         0.56 o                         
  -3   5   9          7.02          8.04         0.72 o                         
  -2   5   9        140.07        150.19         2.44 o                         
  -1   5   9          0.17         -0.04         0.22 o                         
   0   5   9         52.56         52.81         1.36 o                         
   1   5   9         51.43         50.93         1.25 o                         
   2   5   9          2.29          1.32         0.41 o                         
  -3   6   9          1.44          0.66         0.41 o                         
  -2   6   9         44.23         46.37         1.27 o                         
  -1   6   9         20.46         20.02         1.04 o                         
   0   6   9          6.32          5.28         0.49 o                         
   1   6   9          3.92          3.23         0.48 o                         
  -3   7   9         21.26         13.73         1.57 o                         
  -2   7   9         25.84         27.23         1.23 o                         
  -1   7   9         21.76         23.05         1.12 o                         
   0   7   9          6.29          6.25         0.59 o                         
   1   7   9          3.98          2.92         0.66 o                         
  -1   8   9          5.96          5.88         0.59 o                         
   1 -11  10         12.26         14.62         1.04 o                         
  -1 -10  10         21.86         18.33         1.36 o                         
   0 -10  10          0.08         -0.15         0.40 o                         
   1 -10  10         22.50         22.62         1.07 o                         
   2 -10  10         16.52         16.18         1.01 o                         
   3 -10  10          0.02         -0.62         0.62 o                         
  -1  -9  10         22.88         20.34         1.38 o                         
   0  -9  10          8.21          6.39         0.62 o                         
   1  -9  10          1.20          1.04         0.30 o                         
   2  -9  10          2.78          2.47         0.41 o                         
   3  -9  10          2.24          1.23         0.44 o                         
  -2  -8  10          0.55          0.29         0.55 o                         
  -1  -8  10          0.13         -0.38         0.62 o                         
   0  -8  10         22.34         21.66         1.11 o                         
   1  -8  10         32.16         33.63         0.88 o                         
   2  -8  10          1.32          0.96         0.30 o                         
   3  -8  10         93.20         93.23         1.90 o                         
  -3  -7  10         30.58         24.40         1.92 o                         
  -2  -7  10          4.56          5.03         0.94 o                         
  -1  -7  10          5.78          5.41         0.47 o                         
   0  -7  10         32.62         34.47         1.01 o                         
   1  -7  10        157.59        142.53         1.61 o                         
   2  -7  10         57.24         61.07         1.07 o                         
   3  -7  10          0.93          0.84         0.45 o                         
   4  -7  10         14.71         13.73         1.24 o                         
  -3  -6  10         84.36         86.43         4.07 o                         
  -2  -6  10         21.57         20.22         1.28 o                         
  -1  -6  10         17.56         17.14         0.79 o                         
   0  -6  10         51.97         50.88         0.90 o                         
   1  -6  10         97.27         85.33         1.14 o                         
   2  -6  10        106.03         98.10         1.51 o                         
   3  -6  10         23.88         22.39         1.01 o                         
   4  -6  10          5.98          3.19         1.31 o                         
  -3  -5  10         24.95         23.75         1.45 o                         
  -2  -5  10         38.63         37.93         1.85 o                         
  -1  -5  10          0.33         -0.08         0.17 o                         
   0  -5  10          0.11          0.07         0.12 o                         
   1  -5  10         16.99         16.55         0.45 o                         
   2  -5  10          0.87          0.63         0.32 o                         
   3  -5  10         62.32         57.50         1.48 o                         
   4  -5  10         11.68         14.52         0.92 o                         
  -4  -4  10          9.54          7.84         1.42 o                         
  -3  -4  10          1.26          0.63         0.58 o                         
  -2  -4  10        216.77        217.11         2.74 o                         
  -1  -4  10         41.16         39.96         0.73 o                         
   0  -4  10         29.00         29.76         0.42 o                         
   1  -4  10         32.56         33.52         0.62 o                         
   2  -4  10          4.49          5.56         0.37 o                         
   3  -4  10         52.23         48.07         0.94 o                         
   4  -4  10         66.11         62.76         2.65 o                         
  -4  -3  10          2.66          2.17         0.80 o                         
  -3  -3  10          0.51         -0.21         0.54 o                         
  -2  -3  10         34.19         31.74         0.78 o                         
  -1  -3  10        117.60        117.31         1.08 o                         
   0  -3  10        117.31        118.38         0.92 o                         
   1  -3  10        106.91        107.97         1.16 o                         
   2  -3  10         14.93         15.33         0.62 o                         
   3  -3  10         18.29         17.48         0.95 o                         
   4  -3  10          4.20          3.70         0.52 o                         
  -4  -2  10         21.36         22.99         1.48 o                         
  -3  -2  10          1.63          0.94         0.35 o                         
  -2  -2  10         14.89         13.52         0.55 o                         
  -1  -2  10          8.99          9.31         0.33 o                         
   0  -2  10       1053.60       1094.05         5.89 o                         
   1  -2  10          6.53          6.06         0.44 o                         
   2  -2  10         27.50         26.91         0.76 o                         
   3  -2  10          0.50         -0.04         0.30 o                         
   4  -2  10          9.94          8.15         0.71 o                         
  -4  -1  10         17.55         16.81         1.38 o                         
  -3  -1  10          2.54          3.58         0.41 o                         
  -2  -1  10         44.17         46.50         0.86 o                         
  -1  -1  10         18.47         18.22         0.43 o                         
   0  -1  10          4.98          4.77         0.28 o                         
   1  -1  10          3.13          2.33         0.24 o                         
   2  -1  10         73.22         71.98         1.26 o                         
   3  -1  10         14.39         14.51         0.89 o                         
   4  -1  10          0.95          0.09         0.40 o                         
  -4   0  10         39.00         34.35         1.58 o                         
  -3   0  10         99.80         94.06         1.58 o                         
  -2   0  10          1.36          0.52         0.18 o                         
  -1   0  10         14.84         15.58         0.40 o                         
   0   0  10          3.48          3.73         0.28 o                         
   1   0  10         49.10         48.32         0.78 o                         
   2   0  10        237.66        245.07         2.75 o                         
   3   0  10          8.33          7.66         0.74 o                         
   4   0  10         12.57         12.99         0.86 o                         
  -4   1  10          8.75         13.04         1.18 o                         
  -3   1  10         22.51         21.53         0.98 o                         
  -2   1  10         50.63         43.28         0.82 o                         
  -1   1  10         14.28         15.71         0.45 o                         
   0   1  10         22.30         23.33         0.57 o                         
   1   1  10          0.19         -0.10         0.20 o                         
   2   1  10         12.97         13.14         0.76 o                         
   3   1  10          0.15          1.80         0.87 o                         
  -4   2  10          2.65          2.28         0.73 o                         
  -3   2  10         29.42         29.71         1.01 o                         
  -2   2  10         51.54         46.46         0.91 o                         
  -1   2  10        242.21        216.64         1.98 o                         
   0   2  10          4.49          2.81         0.26 o                         
   1   2  10         58.98         64.13         1.38 o                         
   2   2  10         21.47         20.15         1.05 o                         
   3   2  10         99.48         95.72         2.15 o                         
  -4   3  10         42.49         41.61         1.96 o                         
  -3   3  10         23.43         21.72         1.04 o                         
  -2   3  10         74.77         77.55         1.25 o                         
  -1   3  10         10.04          6.29         0.44 o                         
   0   3  10          9.92         12.51         0.48 o                         
   1   3  10          0.77          0.13         0.26 o                         
   2   3  10          6.15          6.79         0.60 o                         
   3   3  10         14.29         10.39         1.13 o                         
  -4   4  10          0.07          0.12         0.47 o                         
  -3   4  10         46.52         50.63         1.56 o                         
  -2   4  10          5.20          5.20         0.47 o                         
  -1   4  10         18.30         16.18         0.69 o                         
   0   4  10         60.04         59.41         1.15 o                         
   1   4  10          9.91          6.85         0.68 o                         
   2   4  10          0.13         -0.42         0.42 o                         
  -3   5  10         15.27         16.80         1.03 o                         
  -2   5  10          2.35          2.14         0.45 o                         
  -1   5  10          7.73          6.23         0.49 o                         
   0   5  10          6.30          7.42         0.59 o                         
   1   5  10          1.34          1.00         0.37 o                         
  -3   6  10          0.36          0.91         0.46 o                         
  -2   6  10          0.15         -0.33         0.33 o                         
  -1   6  10         14.55         13.88         0.77 o                         
   0   6  10         20.42         20.35         1.04 o                         
   1   6  10         46.67         45.87         1.54 o                         
  -1   7  10         89.32         93.29         2.13 o                         
   0 -10  11         13.77         13.63         1.43 o                         
   1 -10  11          5.88          5.29         0.59 o                         
   2 -10  11          0.01         -0.29         0.29 o                         
  -1  -9  11          2.92          0.92         0.71 o                         
   0  -9  11         15.59         15.62         2.15 o                         
   1  -9  11          7.11          7.92         0.65 o                         
   2  -9  11          0.15          0.11         0.36 o                         
  -2  -8  11          5.35          5.27         0.71 o                         
  -1  -8  11          9.42          8.38         0.88 o                         
   0  -8  11         35.56         30.18         1.79 o                         
   1  -8  11          0.48          0.41         0.32 o                         
   2  -8  11         22.88         25.49         1.08 o                         
   3  -8  11          0.90          0.74         0.46 o                         
  -2  -7  11          2.89          1.93         0.69 o                         
  -1  -7  11          6.61          6.35         0.55 o                         
   0  -7  11          3.30          2.39         0.40 o                         
   1  -7  11          6.94          6.23         0.55 o                         
   2  -7  11          6.51          7.20         0.54 o                         
   3  -7  11         25.09         24.01         1.12 o                         
  -3  -6  11         46.78         49.03         2.01 o                         
  -2  -6  11          8.35          8.82         1.07 o                         
  -1  -6  11         22.22         22.95         0.87 o                         
   0  -6  11          0.36         -0.02         0.22 o                         
   1  -6  11          5.81          6.76         0.49 o                         
   2  -6  11         98.47         93.66         2.00 o                         
   3  -6  11         24.15         30.38         1.50 o                         
  -3  -5  11          0.36         -0.71         0.71 o                         
  -2  -5  11         48.09         53.29         1.67 o                         
  -1  -5  11          5.23          4.23         0.35 o                         
   0  -5  11          0.50          0.24         0.19 o                         
   1  -5  11         23.70         21.98         0.89 o                         
   2  -5  11          8.00          6.02         0.76 o                         
   3  -5  11         55.05         52.39         2.55 o                         
   4  -5  11          1.37          0.94         0.48 o                         
  -3  -4  11          2.07          0.70         0.59 o                         
  -2  -4  11         47.67         46.31         1.14 o                         
  -1  -4  11         59.93         58.74         1.39 o                         
   0  -4  11         22.17         22.58         0.55 o                         
   1  -4  11          9.19         10.06         0.67 o                         
   2  -4  11          6.95          6.81         0.66 o                         
   3  -4  11         14.53         14.54         1.27 o                         
   4  -4  11          1.49          0.31         0.55 o                         
  -3  -3  11         11.51         12.42         0.98 o                         
  -2  -3  11         14.11         17.10         0.83 o                         
  -1  -3  11        132.09        133.15         1.45 o                         
   0  -3  11         11.77         11.65         0.44 o                         
   1  -3  11          0.28          0.46         0.25 o                         
   2  -3  11          0.02         -0.22         0.22 o                         
   3  -3  11          2.13          1.33         0.47 o                         
   4  -3  11         13.60          9.57         1.57 o                         
  -4  -2  11         11.01          9.12         0.89 o                         
  -3  -2  11          5.80          6.33         0.58 o                         
  -2  -2  11          0.98          1.39         0.26 o                         
  -1  -2  11          0.23          0.05         0.18 o                         
   0  -2  11         23.63         24.01         0.67 o                         
   1  -2  11         79.57         77.47         1.26 o                         
   2  -2  11         68.40         73.26         1.39 o                         
   3  -2  11          1.42          1.80         0.41 o                         
  -4  -1  11         14.40         13.73         0.97 o                         
  -3  -1  11         14.56         14.61         0.90 o                         
  -2  -1  11          1.19          0.40         0.31 o                         
  -1  -1  11         19.23         22.52         0.63 o                         
   0  -1  11          3.80          4.49         0.36 o                         
   1  -1  11        122.02        122.42         1.64 o                         
   2  -1  11         28.92         30.33         0.93 o                         
   3  -1  11         12.81          9.51         1.01 o                         
  -4   0  11          0.29          1.62         0.54 o                         
  -3   0  11         43.48         42.33         1.48 o                         
  -2   0  11          0.08         -0.12         0.25 o                         
  -1   0  11         17.71         17.59         0.68 o                         
   0   0  11          3.93          6.08         0.41 o                         
   1   0  11         25.35         23.77         0.70 o                         
   2   0  11          6.77          7.31         0.63 o                         
   3   0  11          0.44         -0.05         0.44 o                         
  -4   1  11         28.84         27.95         2.19 o                         
  -3   1  11          0.33          0.25         0.54 o                         
  -2   1  11        123.43        118.44         1.87 o                         
  -1   1  11          0.01         -0.08         0.18 o                         
   0   1  11          7.20          6.96         0.50 o                         
   1   1  11          7.50          8.46         0.54 o                         
   2   1  11         24.01         21.19         1.03 o                         
   3   1  11         23.02         23.05         1.52 o                         
  -3   2  11         25.26         26.70         1.35 o                         
  -2   2  11          0.71          1.15         0.46 o                         
  -1   2  11          4.55          3.21         0.54 o                         
   0   2  11          0.26         -0.17         0.17 o                         
   1   2  11          0.55         -0.30         0.30 o                         
   2   2  11          0.09          0.45         0.29 o                         
  -3   3  11          2.09          1.92         0.74 o                         
  -2   3  11          6.87          8.49         0.64 o                         
  -1   3  11          7.51          4.97         0.57 o                         
   0   3  11         47.41         40.01         1.07 o                         
   1   3  11          4.68          4.31         0.60 o                         
   2   3  11         21.11         24.36         1.21 o                         
  -3   4  11         21.64         21.97         1.24 o                         
  -2   4  11          0.20         -0.22         0.38 o                         
  -1   4  11         16.13         17.35         1.38 o                         
   0   4  11          9.93          9.89         0.87 o                         
   1   4  11          0.51         -0.36         0.48 o                         
  -2   5  11          1.18          1.31         0.72 o                         
  -1   5  11         19.62         16.69         1.15 o                         
   0   5  11          1.99          0.42         0.54 o                         
   0  -9  12         28.81         30.95         1.44 o                         
   1  -9  12         39.20         41.38         1.62 o                         
  -1  -8  12          2.04          1.70         0.47 o                         
   0  -8  12          1.57          1.54         0.56 o                         
   1  -8  12         26.48         27.46         1.42 o                         
   2  -8  12         24.48         29.37         1.40 o                         
  -2  -7  12         17.26         16.94         1.31 o                         
  -1  -7  12          0.94         -0.50         0.50 o                         
   0  -7  12          0.93          0.63         0.39 o                         
   1  -7  12         29.65         28.88         1.40 o                         
   2  -7  12          3.66          3.97         0.54 o                         
   3  -7  12         25.45         26.36         1.55 o                         
  -2  -6  12          3.56          2.03         0.80 o                         
  -1  -6  12         49.08         53.46         1.60 o                         
   0  -6  12          0.91          2.08         0.80 o                         
   1  -6  12          1.49          0.26         0.32 o                         
   2  -6  12          2.27          2.43         0.45 o                         
   3  -6  12         15.27         20.86         1.26 o                         
  -2  -5  12         15.48         14.11         1.51 o                         
  -1  -5  12          1.75          2.01         0.40 o                         
   0  -5  12         76.24         82.01         1.43 o                         
   1  -5  12          0.33          0.58         0.35 o                         
   2  -5  12          9.78          8.36         0.77 o                         
   3  -5  12          9.47          8.64         0.98 o                         
  -3  -4  12         11.50         10.27         1.12 o                         
  -2  -4  12         16.12         17.29         1.05 o                         
  -1  -4  12         18.34         18.75         0.71 o                         
   0  -4  12          8.81          8.84         0.53 o                         
   1  -4  12         12.62         13.59         0.84 o                         
   2  -4  12          4.04          2.93         0.48 o                         
   3  -4  12          0.80          0.07         0.46 o                         
  -3  -3  12          0.48          0.44         0.49 o                         
  -2  -3  12          1.78          1.72         0.47 o                         
  -1  -3  12         17.82         18.70         1.12 o                         
   0  -3  12          9.29          9.74         0.82 o                         
   1  -3  12         35.03         35.77         1.08 o                         
   2  -3  12         20.38         22.42         1.13 o                         
   3  -3  12          2.89          2.56         0.68 o                         
  -3  -2  12          3.05          1.98         0.59 o                         
  -2  -2  12         18.61         21.81         1.29 o                         
  -1  -2  12         33.90         36.35         1.23 o                         
   0  -2  12          0.02         -0.25         0.25 o                         
   1  -2  12         18.19         18.46         1.03 o                         
   2  -2  12          2.26          2.74         0.54 o                         
   3  -2  12          1.96          0.63         0.49 o                         
  -3  -1  12         10.85          8.52         0.91 o                         
  -2  -1  12          1.21          0.05         0.33 o                         
  -1  -1  12          0.10         -0.33         0.42 o                         
   0  -1  12          0.03         -0.10         0.22 o                         
   1  -1  12         29.63         29.95         0.88 o                         
   2  -1  12          4.23          5.07         0.61 o                         
   3  -1  12         17.20         15.40         1.76 o                         
  -3   0  12          2.87          1.72         0.72 o                         
  -2   0  12          5.96          5.77         0.56 o                         
  -1   0  12          6.00          6.96         0.72 o                         
   0   0  12         81.38         94.74         1.77 o                         
   1   0  12          5.14          5.60         0.66 o                         
   2   0  12          5.87          4.64         0.68 o                         
  -3   1  12          5.60          6.60         0.75 o                         
  -2   1  12          9.58          8.52         0.72 o                         
  -1   1  12          3.41          3.53         0.45 o                         
   0   1  12          7.30          7.30         0.69 o                         
   1   1  12          9.14          8.76         0.79 o                         
   2   1  12          0.14          0.36         0.45 o                         
  -3   2  12         43.25         51.69         2.43 o                         
  -2   2  12          9.80         12.20         0.93 o                         
  -1   2  12         15.96         14.26         1.22 o                         
   0   2  12          9.22         10.59         0.85 o                         
   1   2  12          9.12          8.88         0.88 o                         
   2   2  12         23.29         19.72         1.46 o                         
  -2   3  12          0.82          0.98         0.43 o                         
  -1   3  12         21.79         22.69         1.21 o                         
   0   3  12          0.98          1.19         0.62 o                         
   1   3  12          1.02          0.92         0.50 o                         
  -2   4  12          4.30          4.74         0.66 o                         
  -1   4  12         61.72         70.18         3.40 o                         
   0   4  12          6.78          5.17         0.55 o                         
   0  -8  13          0.15         -0.26         0.45 o                         
   1  -8  13          6.16          4.91         0.85 o                         
  -1  -7  13         11.76         12.45         1.24 o                         
   0  -7  13          5.71          4.50         0.71 o                         
   1  -7  13          5.45          5.19         0.57 o                         
   2  -7  13         34.82         39.31         2.69 o                         
  -1  -6  13         58.63         61.95         2.40 o                         
   0  -6  13          3.66          2.87         0.92 o                         
   1  -6  13          0.45         -0.23         0.73 o                         
   2  -6  13          5.28          5.60         0.79 o                         
  -2  -5  13         12.62         12.49         1.42 o                         
  -1  -5  13          0.19         -0.28         0.53 o                         
   0  -5  13         48.79         50.52         1.46 o                         
   1  -5  13          6.86          7.17         1.19 o                         
   2  -5  13          3.55          2.98         0.79 o                         
  -2  -4  13          3.50          3.86         1.09 o                         
  -1  -4  13          3.78          3.71         0.56 o                         
   0  -4  13          0.60         -0.38         0.38 o                         
   1  -4  13         37.52         40.65         1.68 o                         
   2  -4  13          0.28         -0.51         0.51 o                         
  -2  -3  13         21.20         23.01         1.24 o                         
  -1  -3  13         48.52         54.80         2.11 o                         
   0  -3  13          4.81          3.50         0.59 o                         
   1  -3  13         39.93         41.70         1.54 o                         
   2  -3  13         15.94         18.53         2.88 o                         
  -2  -2  13          1.81          1.34         0.77 o                         
  -1  -2  13         15.57         17.28         1.01 o                         
   0  -2  13         14.81         15.23         1.07 o                         
   1  -2  13         15.74         14.88         1.22 o                         
   2  -2  13         11.85         10.40         2.16 o                         
  -2  -1  13          5.30          6.70         1.04 o                         
  -1  -1  13         58.38         68.22         3.23 o                         
   0  -1  13         23.23         24.84         1.29 o                         
   1  -1  13          2.76          1.45         1.03 o                         
   2  -1  13          0.02         -0.62         1.34 o                         
  -2   0  13          4.52          3.16         0.77 o                         
  -1   0  13          0.42          0.88         0.49 o                         
   0   0  13          5.93          6.46         0.71 o                         
   1   0  13         33.44         32.57         1.71 o                         
   2   0  13         19.88         23.37         4.01 o                         
  -2   1  13          4.06          4.70         0.86 o                         
  -1   1  13          8.52          7.80         0.74 o                         
   0   1  13          1.71          1.25         0.50 o                         
   1   1  13         54.02         57.98         2.59 o                         
  -2   2  13          4.72          4.77         0.83 o                         
  -1   2  13          2.06          0.17         0.42 o                         
   0   2  13          0.04         -0.58         0.58 o                         
   0  -6  14         36.56         39.56         2.36 o                         
  -1  -5  14         14.15         14.31         3.60 o                         
   0  -5  14         22.84         27.36         3.45 o                         
   1  -5  14          0.01          0.56         0.68 o                         
  -1  -4  14          1.66          2.65         0.75 o                         
   0  -4  14         23.42         26.64         1.39 o                         
   1  -4  14         20.76         20.21         1.95 o                         
  -1  -3  14          1.32         -0.33         0.64 o                         
   0  -3  14         12.12         10.17         1.50 o                         
   1  -3  14          0.06         -0.53         0.53 o                         
  -1  -2  14          8.67          8.44         0.76 o                         
   0  -2  14         15.57         16.20         1.48 o                         
   1  -2  14          1.94          0.09         1.60 o                         
  -1  -1  14          0.02         -0.44         0.44 o                         
   0  -1  14         70.55         77.37         2.74 o                         
   1  -1  14         17.66         29.55         3.50 o                         
  -1   0  14         10.07          9.08         1.06 o                         
   0   0  14         37.61         48.02         3.34 o                         
                                                                                
